# Supplementary material for: Identification of core genes as potential biomarkers for predicting progression and prognosis in glioblastoma
Source: Front Genet. 2022 Sep 27;13:928407. doi: 10.3389/fgene.2022.928407 (PMC9552700; doi:10.3389/fgene.2022.928407)
Supplement: Supplementary file 1 [file DataSheet1.ZIP]

Archive with 32 entries (27 files):
- Raw data and figures/CCK8.tif
- Raw data and figures/data points/
- Raw data and figures/data points/data point for migration.xlsx
- Raw data and figures/data points/data point for NDC80 expression.xlsx
- Raw data and figures/data points/data point for qPCR.xlsx
- Raw data and figures/data points/data point for transwell.xlsx
- Raw data and figures/Figure 10.jpg
- Raw data and figures/Figure 8.jpg
- Raw data and figures/Figure 9 and raw data/
- Raw data and figures/Figure 9 and raw data/fig9-NDC80 in gel location.jpg
- Raw data and figures/Figure 9 and raw data/Figure 9.jpg
- Raw data and figures/Figure 9 and raw data/GAPDH.jpg
- Raw data and figures/Figure 9 and raw data/gel-GAPDH.jpg
- Raw data and figures/Figure 9 and raw data/gel-NDC80.jpg
- Raw data and figures/Figure 9 and raw data/NDC80.jpg
- Raw data and figures/Figure 9.jpg
- Raw data and figures/mRNA-expression.tif
- Raw data and figures/prism for drawing file.pzfx
- Raw data and figures/protein-expression.tif
- Raw data and figures/raw data files/
- Raw data and figures/raw data files/raw data for CCK8.xls
- Raw data and figures/raw data files/raw data for qPCR.xlsx
- Raw data and figures/raw data files/raw data for three microarray datasets/
- Raw data and figures/raw data files/raw data for three microarray datasets/GSE4290.xlsx
- Raw data and figures/raw data files/raw data for three microarray datasets/GSE50161.xlsx
- Raw data and figures/raw data files/raw data for three microarray datasets/GSE68848.xlsx
- Raw data and figures/scratch-assay.tif
- Raw data and figures/transwell.tif
- Raw data and figures/Uncropped western blot images/
- Raw data and figures/Uncropped western blot images/fig9-GAPDH.jpg
- Raw data and figures/Uncropped western blot images/Raw-NDC80-expression.png
- Raw data and figures/Uncropped western blot images/Raw-NDC80-GAPDH-expression.png
