# Supplementary material for: Identification of core genes as potential biomarkers for predicting progression and prognosis in glioblastoma
Source: Front Genet. 2022 Sep 27;13:928407. doi: 10.3389/fgene.2022.928407 (PMC9552700; doi:10.3389/fgene.2022.928407)
Supplement: Supplementary file 1 [file DataSheet1.ZIP › Raw data and figures/data points/data point for migration.xlsx]

## Sheet: Sheet1
	Si-Con				Si-NDC80
HA1800	40.9454	25.1469	36.3387	32.1941	29.4614	37.4319	34.4784	29.683
U251	99.5543	118.996	86.7438	120.445	73.1469	69.4532	66.7417	80.9415
U118	109.777	97.9437	112.149	80.4496	67.9365	77.4907	59.8796	79.4469
A172	106.874	130.949	97.9941	118.148	75.973	96.4817	66.4381	80.9732
