# Supplementary material for: Identification of core genes as potential biomarkers for predicting progression and prognosis in glioblastoma
Source: Front Genet. 2022 Sep 27;13:928407. doi: 10.3389/fgene.2022.928407 (PMC9552700; doi:10.3389/fgene.2022.928407)
Supplement: Supplementary file 1 [file DataSheet1.ZIP › Raw data and figures/data points/data point for NDC80 expression.xlsx]

## Sheet: Sheet1
	HA1800	U251	U118	A172
	0.970255	1.99346	1.77437	2.33146
	0.933388	2.22131	1.64382	3.64419
	1.09636	2.45896	1.96674	3.96238
