# Supplementary material for: Identification of core genes as potential biomarkers for predicting progression and prognosis in glioblastoma
Source: Front Genet. 2022 Sep 27;13:928407. doi: 10.3389/fgene.2022.928407 (PMC9552700; doi:10.3389/fgene.2022.928407)
Supplement: Supplementary file 1 [file DataSheet1.ZIP › Raw data and figures/data points/data point for qPCR.xlsx]

## Sheet: Sheet1
	HA1800	U251	U118	A172
	1	1.58967	1.54772	1.55972
	1.04984	1.66889	1.62486	1.63745
	0.855342	1.35971	1.32383	1.33409
	0.952527	1.76831	1.47983	1.59683
	1	1.85644	1.55359	1.67641
	0.814736	1.51251	1.26576	1.36583
	1.16912	1.54959	1.439	1.56699
	1.22739	1.62681	1.51071	1.64509
	1	1.32542	1.23083	1.34031
