# Supplementary material for: Identification of core genes as potential biomarkers for predicting progression and prognosis in glioblastoma
Source: Front Genet. 2022 Sep 27;13:928407. doi: 10.3389/fgene.2022.928407 (PMC9552700; doi:10.3389/fgene.2022.928407)
Supplement: Supplementary file 1 [file DataSheet1.ZIP › Raw data and figures/data points/data point for transwell.xlsx]

## Sheet: Sheet1
	si-Con						si-NDC80
HA1800	341	296	383	344	267		253	386	331	387	452
U251	731	543	908	721	766		396	561	288	543	597
U118	844	873	996	679	1138		431	531	488	583	665
A172	1128	1431	1319	966	943		731	677	831	661	542
