# Supplementary material for: Identification of core genes as potential biomarkers for predicting progression and prognosis in glioblastoma
Source: Front Genet. 2022 Sep 27;13:928407. doi: 10.3389/fgene.2022.928407 (PMC9552700; doi:10.3389/fgene.2022.928407)
Supplement: Supplementary file 1 [file DataSheet1.ZIP › Raw data and figures/raw data files/raw data for CCK8.xls]

## Sheet: Sheet1
Date Created: 2019-10-15 20:39:02
Raw Data
0.034	0.045	0.031	0.027	0.031	0.032	0.064	0.021	0.032	0.014	0.052	0.051
0.031	0.276	0.039	0.042	0.035	0.033	0.034	0.037	0.048	0.198	0.195	0.065
0.031	1.706	1.951	1.445	1.696	1.532	1.615	1.508	1.968	1.433	1.642	0.067
0.035	1.561	1.524	1.731	1.605	1.544	1.158	1.234	1.146	1.116	0.962	0.075
0.034	1.453	1.551	1.769	1.826	1.493	1.17	1.265	1.17	1.26	1.083	0.071
0.036	1.576	1.568	1.721	1.522	1.288	1.395	1.289	1.031	1.177	0.958	0.063
0.033	0.001	0.002	0	0.001	0.001	0.002	0.002	0.001	0	0.001	0.08
0.04	0.045	0.045	0.05	0.05	0.055	0.059	0.064	0.065	0.067	0.072	0.07
