# Supplementary material for: Identification of core genes as potential biomarkers for predicting progression and prognosis in glioblastoma
Source: Front Genet. 2022 Sep 27;13:928407. doi: 10.3389/fgene.2022.928407 (PMC9552700; doi:10.3389/fgene.2022.928407)
Supplement: Supplementary file 1 [file DataSheet1.ZIP › Raw data and figures/raw data files/raw data for qPCR.xlsx]

## Sheet: 0
	Well	Fluor	Target	Content	Sample	Cq	SQ
	A01	SYBR		Unkn
	A02	SYBR	NDC80	Unkn	HA-1800	26.8455
	A03	SYBR	NDC80	Unkn	HA1800-2	27.8616
	A04	SYBR	NDC80	Unkn	HA-1800-3	28.4022
	A05	SYBR	NDC80	Unkn	U251	22.9211
	A06	SYBR	NDC80	Unkn	U251-2	23.7646
	A07	SYBR	NDC80	Unkn	U251-3	25.6031
	A08	SYBR	NDC80	Unkn	U118	24.3581
	A09	SYBR	NDC80	Unkn	U118-2	25.3853
	A10	SYBR	NDC80	Unkn	U118-3	26.2198
	A11	SYBR	NDC80	Unkn	A172	25.7031
	A12	SYBR	NDC80	Unkn	A172-2	25.8146
	B01	SYBR	NDC80	Unkn	A172-3	25.6622
	B02	SYBR	NDC80	Unkn	HA-1800	26.0324
	B03	SYBR	NDC80	Unkn	HA1800-2	27.9263
	B04	SYBR	NDC80	Unkn	HA-1800-3	28.7768
	B05	SYBR	NDC80	Unkn	U251	22.8807
	B06	SYBR	NDC80	Unkn	U251-2	24.0359
	B07	SYBR	NDC80	Unkn	U251-3	25.322
	B08	SYBR	NDC80	Unkn	U118	26.0521
	B09	SYBR	NDC80	Unkn	U118-2	25.3068
	B10	SYBR	NDC80	Unkn	U118-3	26.116
	B11	SYBR	NDC80	Unkn	A172	25.7626
	B12	SYBR	NDC80	Unkn	A172-2	25.8658
	C01	SYBR	NDC80	Unkn	A172-3	25.7242
	C02	SYBR	NDC80	Unkn	HA-1800	26.8028
	C03	SYBR	NDC80	Unkn	HA1800-2	27.7208
	C04	SYBR	NDC80	Unkn	HA-1800-3	28.5739
	C05	SYBR	NDC80	Unkn	U251	23.1172
	C06	SYBR	NDC80	Unkn	U251-2	24.6631
	C07	SYBR	NDC80	Unkn	U251-3	25.6407
	C08	SYBR	NDC80	Unkn	U118	26.0274
	C09	SYBR	NDC80	Unkn	U118-2	25.0615
	C10	SYBR	NDC80	Unkn	U118-3	25.8643
	C11	SYBR	NDC80	Unkn	A172	25.4905
	C12	SYBR	NDC80	Unkn	A172-2	25.635
	D01	SYBR	NDC80	Unkn	A172-3	25.4392
	D02	SYBR	Actin	Unkn	HA-1800	20.3763
	D03	SYBR	Actin	Unkn	HA1800-2	20.3368
	D04	SYBR	Actin	Unkn	HA-1800-3	22.3503
	D05	SYBR	Actin	Unkn	U251	16.9892
	D06	SYBR	Actin	Unkn	U251-2	18.18
	D07	SYBR	Actin	Unkn	U251-3	19.5093
	D08	SYBR	Actin	Unkn	U118	20.1639
	D09	SYBR	Actin	Unkn	U118-2	19.1878
	D10	SYBR	Actin	Unkn	U118-3	20.0602
	D11	SYBR	Actin	Unkn	A172	19.6474
	D12	SYBR	Actin	Unkn	A172-2	19.8031
	E01	SYBR	Actin	Unkn	A172-3	19.61
	E02	SYBR	Actin	Unkn	HA-1800	19.8317
	E03	SYBR	Actin	Unkn	HA1800-2	21.0718
	E04	SYBR	Actin	Unkn	HA-1800-3	22.0175
	E05	SYBR	Actin	Unkn	U251	16.8505
	E06	SYBR	Actin	Unkn	U251-2	17.8815
	E07	SYBR	Actin	Unkn	U251-3	19.4012
	E08	SYBR	Actin	Unkn	U118	19.8119
	E09	SYBR	Actin	Unkn	U118-2	19.0591
	E10	SYBR	Actin	Unkn	U118-3	19.8971
	E11	SYBR	Actin	Unkn	A172	19.6911
	E12	SYBR	Actin	Unkn	A172-2	19.8495
	F01	SYBR	Actin	Unkn	A172-3	19.653
	F02	SYBR	Actin	Unkn	HA-1800	20.2353
	F03	SYBR	Actin	Unkn	HA1800-2	21.1075
	F04	SYBR	Actin	Unkn	HA-1800-3	22.0322
	F05	SYBR	Actin	Unkn	U251	17.0563
	F06	SYBR	Actin	Unkn	U251-2	18.0772
	F07	SYBR	Actin	Unkn	U251-3	19.5218
	F08	SYBR	Actin	Unkn	U118	20.0049
	F09	SYBR	Actin	Unkn	U118-2	19.1738
	F10	SYBR	Actin	Unkn	U118-3	19.7888
	F11	SYBR	Actin	Unkn	A172	19.5125
	F12	SYBR	Actin	Unkn	A172-2	19.6592
	G01	SYBR	Actin	Unkn	A172-3	19.4774
	G02	SYBR		Unkn
	G03	SYBR		Unkn
	G04	SYBR		Unkn
	G05	SYBR		Unkn
	G06	SYBR		Unkn
	G07	SYBR		Unkn
	G08	SYBR		Unkn
	G09	SYBR		Unkn
	G10	SYBR		Unkn
	G11	SYBR		Unkn
	G12	SYBR		Unkn
	H01	SYBR		Unkn
	H02	SYBR		Unkn
	H03	SYBR		Unkn
	H04	SYBR		Unkn
	H05	SYBR		Unkn
	H06	SYBR		Unkn
	H07	SYBR		Unkn
	H08	SYBR		Unkn
	H09	SYBR		Unkn
	H10	SYBR		Unkn
	H11	SYBR		Unkn
	H12	SYBR		Unkn

## Sheet: Run Information
File Name	admin_2019-01-29 11-54-16_CT009746.pcrd
Created By User	admin
Notes
ID
Run Started	2019/1/29 11:54:23 UTC +08:00
Run Ended	2019/1/29 13:31:20 UTC +08:00
Sample Vol	20
Lid Temp	105
Protocol File Name	18.10.22.prcl
Plate Setup File Name	Quick Plate_96 wells_SYBR Only.pltd
Base Serial Number	CT009746
Optical Head Serial Number	785BR8969
CFX Manager Version	3.0.1224.1015.
