# Supplementary material for: Identification of core genes as potential biomarkers for predicting progression and prognosis in glioblastoma
Source: Front Genet. 2022 Sep 27;13:928407. doi: 10.3389/fgene.2022.928407 (PMC9552700; doi:10.3389/fgene.2022.928407)
Supplement: Supplementary file 1 [file DataSheet1.ZIP › Raw data and figures/raw data files/raw data for three microarray datasets/GSE4290.xlsx]

## Sheet: Sheet1
adj.P.Val	logFC	Gene.symbol
0.769	-0.0516347	A1BG
0.00594	-0.695397	A1BG-AS1
0.0992	0.573172	A1CF
1.46e-07	0.895617	A2M
0.523	-0.0915009	A2M-AS1
0.353	0.158732	A2ML1
0.718	-0.0661987	A2MP1
0.826	0.0472742	A4GALT
0.507	-0.0991649	A4GNT
4.12e-08	0.762817	AA06
2.58e-08	1.1779	AAAS
1.06e-14	-1.20199	AACS
0.514	-0.192465	AACSP1
0.278	-0.260022	AADAC
0.00426	0.7824	AADACL2
0.524	-0.247859	AADACP1
0.000354	-0.471954	AADAT
1.05e-12	1.2395	AAED1
0.000172	-0.444092	AAGAB
6.69e-16	-3.20261	AAK1
4.13e-09	0.722044	AAMDC
0.0936	0.114226	AAMP
0.079	0.295385	AANAT
1.17e-05	0.35683	AAR2
0.000187	-0.353287	AARS
0.00149	0.262092	AARS2
2.03e-08	0.940439	AASDH
1.18e-11	-0.56344	AASDHPPT
4.87e-14	1.29755	AASS
1.33e-06	1.03979	AATBC
2.98e-06	0.506082	AATF
3.12e-11	-1.87186	AATK
0.101	-0.35138	ABAT
1.36e-17	1.9224	ABCA1
0.793	0.0353587	ABCA11P
0.84	0.0880353	ABCA12
1.47e-05	2.30958	ABCA13
0.0017	-0.462519	ABCA17P
2.91e-11	-1.29878	ABCA2
4.77e-05	-0.413426	ABCA3
0.317	-0.216505	ABCA4
0.000588	-0.859583	ABCA5
0.487	-0.231819	ABCA6
0.767	-0.0377065	ABCA7
0.00106	-1.01966	ABCA8
9.36e-06	-0.664804	ABCA9
4.4e-06	-0.62409	ABCB1
0.408	0.094962	ABCB10
0.228	-0.294336	ABCB11
6.31e-09	2.02528	ABCB4
0.28	-0.173347	ABCB4///ABCB1
0.375	-0.244173	ABCB5
0.0224	0.23681	ABCB6
1.59e-12	0.967092	ABCB7
0.00164	0.824184	ABCB8
2.67e-05	-0.628945	ABCB8///ASIC3
7.65e-07	-0.796943	ABCB9
1.03e-06	0.730927	ABCC1
0.134	0.096986	ABCC10
0.462	0.129972	ABCC11
9.39e-08	-1.77035	ABCC12
0.00386	1.10964	ABCC13
0.435	-0.169467	ABCC2
2.29e-11	4.01117	ABCC3
1.72e-05	0.699098	ABCC4
3.43e-08	-0.58084	ABCC5
0.0803	0.452381	ABCC6P1
1e-08	-2.91013	ABCC8
0.192	0.211234	ABCC9
7.15e-08	0.781957	ABCD1
0.717	-0.0693652	ABCD2
6.52e-06	0.974382	ABCD3
6.24e-06	0.525899	ABCD4
0.0664	0.21623	ABCE1
0.00448	0.238723	ABCF1
1.75e-10	1.05171	ABCF2
0.714	0.0403303	ABCF3
8.3e-08	-1.12536	ABCG1
0.279	-0.207922	ABCG2
5.81e-12	-1.09101	ABCG4
0.61	0.124827	ABCG5
0.348	-0.217983	ABCG8
0.403	-0.218134	ABHD1
2.43e-12	-0.647373	ABHD10
0.000102	1.53239	ABHD11
0.00072	-0.31375	ABHD12
0.00344	-0.53276	ABHD13
1.12e-11	-0.932389	ABHD14A///ACY1
2.45e-09	0.654003	ABHD14A-ACY1///ACY1
2.88e-09	0.724333	ABHD14B
3.39e-08	0.961817	ABHD15
0.461	-0.069533	ABHD16A
0.856	-0.023103	ABHD16B
9.3e-05	-0.32847	ABHD17A
2.49e-07	-0.702611	ABHD17B
0.122	0.291713	ABHD17C
0.00671	-0.183087	ABHD18
1.65e-08	1.44353	ABHD2
2.85e-06	0.900153	ABHD3
3.75e-12	0.722795	ABHD4
1.24e-11	0.625725	ABHD5
1.14e-09	-1.16234	ABHD6
5.07e-05	-0.945845	ABHD8
1e-07	-0.667847	ABI1
2.74e-07	-0.553701	ABI2
4.15e-05	0.426224	ABI3
0.562	0.23597	ABI3BP
8.65e-06	0.619481	ABL1
0.0174	-0.287271	ABL2
0.000454	-0.592442	ABLIM1
1.93e-12	-1.54267	ABLIM2
0.000126	-0.901394	ABLIM3
0.00566	-0.435197	ABO
8.67e-13	-0.953879	ABR
0.465	-0.153491	ABRA
0.835	-0.035311	ABRACL
0.00014	0.662047	ABT1
4.02e-07	-1.72904	ABTB1
0.0168	-0.359011	ABTB2
0.152	0.139737	ACAA1
0.737	0.0794641	ACAA2
7.62e-10	-0.776794	ACACA
0.00277	-0.466166	ACACB
4.78e-12	1.07622	ACAD10
0.0974	0.171051	ACAD8
0.000401	0.584585	ACAD9
0.254	0.385458	ACADL
0.48	-0.0671905	ACADM
0.00676	0.38687	ACADS
9.67e-14	-1.50685	ACADSB
6.26e-05	0.395135	ACADVL
0.000203	0.670462	ACAN
0.016	-0.306943	ACAP1
1.22e-10	0.819944	ACAP2
0.0004	-0.60209	ACAP3
0.414	0.188376	ACAT1
0.00822	-0.387391	ACAT2
1.28e-09	1.0247	ACBD3
0.524	-0.0727139	ACBD4
1.97e-06	-0.58111	ACBD5
0.000833	0.327446	ACBD6
5.97e-05	1.0249	ACCS
0.455	0.071626	ACD
0.0339	0.771973	ACE
0.0676	0.493839	ACE2
0.623	0.129439	ACER1
0.000348	-0.66154	ACER2
3.07e-06	-0.565803	ACER3
0.0094	-0.810474	ACHE
1.26e-05	0.409148	ACIN1
2.96e-05	-1.8607	ACKR1
0.0113	0.27145	ACKR2
2.53e-12	1.68884	ACKR3
0.221	0.273222	ACKR4
9.96e-08	0.609428	ACLY
0.0726	0.337365	ACMSD
0.732	-0.0771238	ACO1
1.22e-06	-0.725379	ACO2
0.723	0.0554561	ACOD1
0.586	-0.083217	ACOT1///ACOT2
0.0672	-0.430091	ACOT11
0.317	0.347733	ACOT12
0.555	-0.0612976	ACOT13
1.92e-07	-1.16108	ACOT4
0.277	-0.275274	ACOT6
6.23e-16	-1.63666	ACOT7
0.00014	-0.344032	ACOT8
3.22e-06	0.830176	ACOT9
0.000472	0.390644	ACOX1
1.35e-07	1.20899	ACOX2
0.011	0.44886	ACOX3
0.0319	0.314522	ACOXL
4.17e-05	1.08082	ACP1
0.17	0.137981	ACP2
3.96e-05	0.822652	ACP5
8.41e-08	0.932759	ACP6
0.165	0.4869	ACPP
0.000638	0.272729	ACPT
0.00418	-0.644425	ACR
0.0858	0.501371	ACRBP
0.03	-0.232404	ACRC
0.401	-0.112372	ACRV1
0.000345	-0.79098	ACSBG1
0.109	0.246886	ACSBG2
0.00633	0.476064	ACSF2
0.0136	0.331708	ACSF3
0.00128	-0.680931	ACSL1
4.25e-08	-0.825223	ACSL3
1.01e-13	-1.19615	ACSL4
0.492	-0.0915142	ACSL5
5.87e-09	-1.96183	ACSL6
0.00994	-0.617047	ACSM1
0.124	-0.493567	ACSM2A
0.182	-0.396266	ACSM2B
0.000106	0.862799	ACSM2B///ACSM2A
0.00983	0.711242	ACSM3
0.172	0.245221	ACSM5
0.00155	-0.90116	ACSS1
9.4e-05	-0.401223	ACSS2
1.14e-06	1.02827	ACSS3
7.53e-07	-0.732127	ACTA1
2.63e-06	1.12586	ACTA2
0.476	0.125575	ACTA2-AS1
1.45e-06	0.406445	ACTB
7.28e-05	0.78115	ACTBP9
0.26	-0.204726	ACTC1
1.06e-08	0.506465	ACTG1///ACTB
3.65e-06	0.570907	ACTG1P17
0.0889	-0.426455	ACTG1P4///AMY2B///AMY2A///AMY1C///AMY1B///AMY1A
0.228	-0.161812	ACTG1P4///RNPC3///AMY2B
2.61e-07	1.05345	ACTG2
0.799	0.0728565	ACTL10
1.37e-14	1.71887	ACTL6A
4.98e-15	-3.85105	ACTL6B
0.515	0.133375	ACTL7A
0.379	0.136546	ACTL7B
0.11	0.268782	ACTL8
0.00616	0.954832	ACTL9
3.71e-06	1.1146	ACTN1
1.54e-08	-1.11599	ACTN2
0.718	-0.0509291	ACTN3
0.465	0.104394	ACTN4
2.93e-14	-0.778944	ACTR10
8.31e-13	-0.916601	ACTR1A
6.04e-10	-0.64161	ACTR1B
0.0397	0.260278	ACTR2
6.57e-08	0.593404	ACTR3
1.42e-18	-1.79724	ACTR3B
0.527	0.0775639	ACTR3BP2
0.294	-0.151948	ACTR3BP2///ACTR3BP5
5.07e-07	-1.56219	ACTR3C
7.26e-05	0.359747	ACTR5
9.31e-05	-0.321388	ACTR6
9.38e-06	0.366287	ACTR8
0.142	-0.24328	ACTRT2
0.00174	-0.803087	ACTRT3
0.918	-0.0164025	ACVR1
7.09e-12	-0.79196	ACVR1B
4.81e-17	-1.80044	ACVR1C
2.43e-12	-0.961125	ACVR2A
0.000798	0.445387	ACVR2B
0.441	-0.196116	ACVR2B-AS1
0.14	0.53321	ACVRL1
0.341	-0.210408	ACY1
5.35e-10	-1.67171	ACY3
0.023	-0.3451	ACYP1
0.731	0.112164	ADA
0.063	0.193304	ADAD1
0.00967	-0.589307	ADAD2
2.05e-15	1.11724	ADAL
0.15	-0.153623	ADAM10
2.52e-16	-2.24507	ADAM11
4.97e-16	2.69084	ADAM12
0.000941	0.58633	ADAM15
8.91e-13	0.61711	ADAM17
0.00959	0.607426	ADAM18
0.0374	0.346829	ADAM19
0.0088	0.820861	ADAM2
0.375	-0.226204	ADAM20
0.433	-0.264334	ADAM21
6.6e-11	-1.60041	ADAM22
3.5e-07	-1.02968	ADAM23
0.421	0.346426	ADAM28
0.627	0.135436	ADAM30
0.00922	0.391731	ADAM32
0.000207	1.55282	ADAM33
0.118	0.595536	ADAM3A
0.0187	0.7116	ADAM3B
0.758	-0.0734403	ADAM5
0.822	0.075375	ADAM6
0.364	-0.236982	ADAM7
0.00165	0.967157	ADAM8
1.05e-11	1.39115	ADAM9
0.000101	0.91761	ADAMDEC1
0.007	-0.874615	ADAMTS1
3.35e-07	1.53479	ADAMTS10
0.000188	0.956354	ADAMTS12
0.00792	0.437492	ADAMTS13
0.625	0.128623	ADAMTS14
2.76e-09	1.70314	ADAMTS15
0.0463	-0.493576	ADAMTS16
0.00145	-0.850077	ADAMTS17
0.00613	-0.773129	ADAMTS18
5.88e-10	-2.75441	ADAMTS19
0.000512	1.56318	ADAMTS2
0.0238	0.374294	ADAMTS20
0.967	0.0159004	ADAMTS3
0.0721	-0.301658	ADAMTS4
2.15e-07	1.52612	ADAMTS5
3.88e-10	1.16485	ADAMTS6
0.313	0.232482	ADAMTS7
7.55e-13	-2.81411	ADAMTS8
3.98e-09	2.77139	ADAMTS9
0.301	0.347663	ADAMTS9-AS1
0.00147	1.05903	ADAMTS9-AS2
0.000132	1.27596	ADAMTSL1
0.134	-0.334696	ADAMTSL2
1.09e-05	-0.763361	ADAMTSL3
8.44e-07	0.747309	ADAMTSL4
0.634	0.109121	ADAMTSL5
2.27e-15	-1.67416	ADAP1
3.99e-11	2.28988	ADAP2
0.578	-0.0466111	ADAR
7.51e-12	-1.82026	ADARB1
5.4e-07	-1.91178	ADARB2
0.0209	-0.242109	ADARB2-AS1
0.0739	0.179824	ADAT1
0.0116	0.381485	ADAT2
0.496	0.0458038	ADAT3
0.000565	0.416038	ADAT3///SCAMP4
7.66e-08	-0.521776	ADCK1
0.00124	-0.357463	ADCK2
0.967	0.0121508	ADCK5
8.33e-12	-2.21841	ADCY1
0.293	0.205672	ADCY10
0.0727	-0.319119	ADCY10P1
9.43e-16	-2.90648	ADCY2
3.86e-06	-0.40737	ADCY3
0.0361	0.529917	ADCY4
3.05e-10	-2.33477	ADCY5
0.838	0.0218657	ADCY6
0.0915	-0.274131	ADCY7
0.593	-0.166887	ADCY8
0.0148	-0.345916	ADCY9
9.6e-12	-1.37412	ADCYAP1
0.0349	0.490847	ADCYAP1R1
9.94e-05	-0.309864	ADD1
1.21e-09	-1.68212	ADD2
5.45e-06	-0.82143	ADD3
2.6e-05	-1.12627	ADD3-AS1
0.975	-0.0130399	ADGB
4.05e-07	-1.81655	ADGRA1
0.552	-0.0954801	ADGRA2
2.83e-10	1.20066	ADGRA3
0.0748	-0.471429	ADGRB1
1.01e-12	-1.18802	ADGRB2
1.81e-10	-1.74376	ADGRB3
0.99	0.0059382	ADGRD1
0.61	0.158192	ADGRD2
0.0957	0.293752	ADGRE1
6.83e-09	1.00429	ADGRE2
0.157	0.399996	ADGRE3
5.43e-07	1.57189	ADGRE5
0.101	0.584916	ADGRF1
0.408	0.24691	ADGRF2
0.0716	-0.309265	ADGRF3
0.27	0.378237	ADGRF4
0.495	-0.125349	ADGRF5
5.2e-10	1.07096	ADGRG1
0.0167	-0.578331	ADGRG2
0.132	0.415744	ADGRG3
0.555	-0.16875	ADGRG4
0.0159	0.322005	ADGRG5
0.00241	0.683351	ADGRG6
0.0299	0.789799	ADGRG7
1.49e-12	-0.899294	ADGRL1
0.00637	-0.809734	ADGRL2
0.000652	-0.719115	ADGRL3
2.31e-08	1.27222	ADGRL4
0.0341	-0.703176	ADGRV1
0.411	0.12874	ADH1A
0.128	-0.597304	ADH1B
0.801	-0.0935282	ADH1C
0.0974	0.22148	ADH4
3.71e-09	0.65696	ADH5
0.712	-0.10377	ADH6
0.13	-0.333532	ADH7
3.41e-05	-0.555245	ADHFE1
0.000156	0.421286	ADI1
0.000108	-0.848428	ADIG
0.705	0.0852692	ADIPOQ
0.286	-0.108264	ADIPOR1
0.000179	-0.459515	ADIPOR2
5.67e-06	-1.9916	ADIRF
0.394	-0.144611	ADIRF-AS1
0.938	-0.0112155	ADK
2.26e-05	1.67555	ADM
0.0196	-0.395366	ADM2
0.00129	-0.808809	ADM5
4.98e-05	0.394005	ADNP
2.28e-07	0.696415	ADNP2
8.54e-11	-0.777094	ADO
0.0128	-0.512501	ADORA1
0.0473	0.381945	ADORA2A-AS1
0.465	0.167683	ADORA2B
1.2e-06	0.90935	ADORA3
0.000413	0.905512	ADPGK
0.000321	0.913543	ADPRH
0.000613	-0.896009	ADPRHL1
0.0608	0.194088	ADPRHL2
0.000177	0.401154	ADPRM
0.000102	-1.94713	ADRA1A
2.87e-10	-2.0225	ADRA1B
0.0346	-0.697077	ADRA1D
2.86e-06	-1.03731	ADRA2A
0.135	0.234039	ADRA2B
0.00547	-0.49955	ADRA2C
1.04e-10	-2.06781	ADRB1
0.0628	-0.362429	ADRB2
0.0707	-0.48592	ADRB3
0.00627	0.264873	ADRM1
1.98e-05	0.432971	ADSL
1.21e-12	-0.765636	ADSS
0.0216	0.849396	ADSSL1
9.93e-08	-1.72115	ADTRP
2.93e-10	2.32225	AEBP1
0.297	0.1112	AEBP2
7.92e-09	1.20128	AEN
0.00354	-0.422538	AES
0.0178	0.433613	AFAP1
0.178	-0.186204	AFAP1-AS1
1.7e-07	2.10548	AFAP1L1
0.00184	-0.467579	AFAP1L2
1.76e-11	-1.39582	AFDN
0.967	-0.0096	AFDN-AS1
4.57e-08	0.767351	AFF1
0.00276	-0.442139	AFF2
3.48e-05	-1.11716	AFF3
9.33e-05	0.853966	AFF4
5.97e-10	0.715383	AFG3L1P
2.09e-06	-0.356376	AFG3L2
0.173	-0.214331	AFM
0.365	-0.278636	AFMID
0.108	0.441632	AFP
2.22e-11	-0.573888	AFTPH
0.000718	0.345605	AGA
7.44e-11	-1.06966	AGAP1
0.69	-0.136601	AGAP11
3.74e-09	-3.28012	AGAP2
9.1e-07	2.60507	AGAP2-AS1
8.31e-12	-1.54012	AGAP3
0.0159	0.363108	AGAP4
0.0785	0.215854	AGAP6
0.205	0.196495	AGAP9
0.459	0.154225	AGAP9///AGAP6///BMS1P5
0.869	0.0335595	AGBL1
0.00295	0.671071	AGBL2
6.21e-06	0.841741	AGBL3
0.000219	-1.08993	AGBL4
7.84e-12	-1.22258	AGBL5
0.135	0.299638	AGER
1.28e-05	0.786959	AGFG1
1.34e-05	0.617522	AGFG2
4.44e-06	0.789691	AGGF1
0.0681	0.76135	AGK
0.0174	-0.240331	AGL
2.13e-07	-0.726843	AGMAT
3.33e-06	-0.464855	AGO1
9.7e-11	1.2344	AGO2
8.38e-07	0.708808	AGO3
0.0611	0.467151	AGO4
0.0251	-0.204845	AGPAT1
1.13e-07	1.23103	AGPAT2
3.18e-14	-1.05879	AGPAT3
2.76e-08	-1.4372	AGPAT4
1.61e-06	-0.662672	AGPAT4-IT1
1.26e-08	0.854138	AGPAT5
1.29e-08	-0.662333	AGPS
0.0476	0.447511	AGR2
0.847	0.0651292	AGR3
0.137	0.287018	AGRN
0.196	-0.363626	AGRP
0.188	0.318866	AGT
3.55e-14	-1.50612	AGTPBP1
0.00122	0.494255	AGTR1
0.396	0.259833	AGTR2
5.06e-16	1.58973	AGTRAP
0.111	0.527196	AGXT
0.57	0.141796	AGXT2
2.94e-11	0.800077	AHCTF1
6.2e-07	0.99821	AHCTF1P1///AHCTF1
6.55e-08	0.818232	AHCY
1.72e-05	0.786807	AHCYL1
7.19e-07	0.789623	AHCYL2
0.148	-0.199795	AHDC1
9.82e-11	-0.996203	AHI1
0.00149	1.289	AHNAK
0.00295	-0.988433	AHNAK2
0.0935	0.554374	AHR
1.62e-08	-0.749226	AHRR
8.08e-07	-0.444497	AHSA1
7.17e-06	0.938687	AHSA2
0.128	-0.464322	AHSG
0.202	-0.178348	AHSP
0.101	-0.560052	AICDA
0.049	0.220228	AIDA
0.0138	1.06673	AIF1
0.122	-0.376944	AIF1L
0.0577	0.197536	AIFM1
9.22e-05	1.18228	AIFM2
1.75e-12	-1.94541	AIFM3
3.84e-05	-0.481612	AIG1
3.33e-05	0.948672	AIM1
0.0592	0.428492	AIM1L
0.0326	0.527725	AIM2
1.36e-07	0.630491	AIMP1
1.95e-10	0.696453	AIMP2
0.000646	-0.256636	AIP
0.171	-0.341716	AIPL1
0.212	0.254109	AIRE
2.9e-14	-1.60083	AJAP1
2.16e-16	1.93216	AJUBA
0.043	-0.412366	AK1
8.1e-14	1.11603	AK2
0.000189	0.450437	AK3
2.21e-15	-4.17817	AK5
0.825	0.0339876	AK6
6.57e-10	-0.527777	AK6///TAF9
2.25e-06	-1.28114	AK7
0.631	0.0584512	AK8
0.102	-0.378333	AK9
0.000958	-0.868275	AKAIN1
0.0232	0.303654	AKAP1
2.3e-05	0.549593	AKAP10
3.18e-15	-1.23297	AKAP11
0.00532	0.827627	AKAP12
5.39e-13	1.71446	AKAP13
0.00538	-1.33225	AKAP14
1.72e-05	0.501051	AKAP17A
0.827	-0.0386198	AKAP3
0.143	0.396108	AKAP4
1.88e-13	-3.0377	AKAP5
2.35e-12	-1.28177	AKAP6
7.65e-05	0.6984	AKAP7
0.000931	0.300834	AKAP8
0.000321	0.856514	AKAP8L
0.0119	0.573686	AKAP9
0.0422	0.233775	AKIP1
0.00481	0.409668	AKIRIN1
0.0115	0.654012	AKIRIN2
0.00183	0.944031	AKNA
4.2e-05	1.11711	AKNAD1
8.21e-06	0.453871	AKR1A1
0.000244	0.430588	AKR1B1
2.15e-05	0.721952	AKR1B10
4.35e-06	-0.881444	AKR1C1
0.128	-0.611344	AKR1C3
0.4	0.28894	AKR1C4
0.23	0.248401	AKR1C6P
0.179	0.290032	AKR1D1
0.000697	-0.66669	AKR1E2
4.98e-06	0.52388	AKR7A2
0.371	0.0689375	AKR7A3
6.12e-05	0.510017	AKT1
3.06e-05	0.52224	AKT1S1
3.05e-09	1.03035	AKT2
3.48e-11	-1.08306	AKT3
8.35e-12	-0.868675	AKTIP
2.38e-09	-1.0687	ALAD
4.25e-05	-0.412961	ALAS1
0.452	-0.115635	ALAS2
0.171	0.481541	ALB
0.000276	-0.965953	ALCAM
3.16e-11	2.33684	ALDH16A1
3.6e-09	0.770988	ALDH18A1
0.000557	-1.3632	ALDH1A1
0.538	-0.178433	ALDH1A2
1.81e-05	-0.725341	ALDH1A3
4.97e-06	0.738875	ALDH1B1
3.75e-06	0.672096	ALDH1L1
0.0839	0.264453	ALDH1L1-AS2
0.011	0.494471	ALDH1L2
7.27e-06	-0.66524	ALDH2
0.29	0.360446	ALDH3A1
9.69e-11	0.911014	ALDH3A2
1.21e-09	1.76506	ALDH3B1
0.702	-0.100799	ALDH3B2
0.202	0.24171	ALDH4A1
2.92e-08	-1.03313	ALDH5A1
1.34e-05	-0.668029	ALDH6A1
0.000931	0.510855	ALDH7A1
5.74e-10	-1.21996	ALDH8A1
0.148	0.172737	ALDH9A1
0.729	-0.0682372	ALDOA
0.418	0.25042	ALDOAP2
0.0965	0.713224	ALDOB
8.57e-06	-1.35505	ALDOC
0.238	0.188842	ALG1
0.00382	0.654985	ALG10
1.05e-06	0.749266	ALG10B///ALG10
4.01e-05	0.319295	ALG11///UTP14A///UTP14C
0.00212	-0.273362	ALG11///UTP14C
9.8e-08	1.3939	ALG12
1.09e-05	0.550806	ALG13
0.358	0.100328	ALG14
1.41e-09	0.81979	ALG2
7.12e-11	0.886137	ALG3
1.6e-05	0.435725	ALG5
4.91e-08	0.737899	ALG6
7.16e-06	0.401829	ALG8
6.14e-09	0.530242	ALG9
0.00562	0.570497	ALK
0.153	0.119886	ALKBH1
2.51e-12	0.801243	ALKBH2
0.298	0.108208	ALKBH3
0.481	-0.173727	ALKBH3-AS1
0.19	0.1115	ALKBH4
0.000231	0.497727	ALKBH5
2.56e-09	-0.679301	ALKBH6
0.000295	0.522707	ALKBH7
8.89e-15	1.10364	ALKBH8
0.131	-0.441595	ALLC
0.000148	0.441781	ALMS1
0.551	-0.0865206	ALMS1-IT1
0.000336	0.613786	ALMS1P1
0.581	0.178832	ALOX12
1.86e-10	0.629565	ALOX12-AS1
4.14e-05	-0.898083	ALOX12B
0.543	0.108294	ALOX12P2
0.782	0.0915677	ALOX15
0.0887	0.420802	ALOX15B
4.95e-06	0.71971	ALOX5
9.05e-07	1.37334	ALOX5AP
1.66e-05	-1.2391	ALOXE3
0.0478	0.298727	ALPI
0.000591	1.04275	ALPK1
0.00266	0.734842	ALPK2
5.9e-11	2.12295	ALPK3
0.155	-0.2003	ALPL
0.249	-0.156519	ALPP
0.0203	-0.579945	ALPPL2
8.02e-06	1.01087	ALPPL2///ALPP
0.000137	-0.363551	ALS2
0.00816	-0.295371	ALS2CL
0.214	0.322262	ALS2CR11
0.000114	1.05486	ALS2CR12
0.647	-0.0885267	ALX1
0.000469	0.837699	ALX3
0.768	0.0748268	ALX4
2.47e-07	1.0012	ALYREF
2.8e-05	1.13384	AMACR
0.997	0.0011865	AMBN
0.000304	0.557882	AMBP
2.17e-05	-0.362507	AMBRA1
1.93e-05	-0.503974	AMD1
0.543	0.181821	AMDHD1
0.0154	0.366263	AMELX
0.756	-0.112151	AMELY
0.145	0.343757	AMER1
0.000197	-1.32917	AMER2
4.03e-13	-2.74911	AMER3
0.94	-0.009384	AMFR
0.739	-0.0818043	AMHR2
1.12e-11	-1.29854	AMIGO1
0.742	-0.107969	AMIGO2
0.00415	0.388074	AMIGO3///GMPPB
6.18e-05	0.506948	AMMECR1
4.93e-08	0.505032	AMMECR1L
0.369	0.138484	AMN
8.33e-18	-1.61796	AMN1
0.455	-0.165475	AMOT
0.000273	1.10094	AMOTL1
0.000501	-0.736133	AMOTL2
0.971	-0.0099428	AMPD1
8.53e-08	-0.560615	AMPD2
2.58e-05	-0.779228	AMPD3
2.42e-12	-2.25057	AMPH
0.189	-0.151616	AMT
0.0046	-0.677432	AMZ1
0.709	0.0402261	AMZ2
0.205	-0.161352	AMZ2P1
0.00298	-0.304655	ANAPC10
1.23e-09	0.604793	ANAPC11
0.0773	-0.119822	ANAPC13
1.21e-06	-0.430224	ANAPC15
9.95e-06	0.421026	ANAPC16
0.207	0.137702	ANAPC2
0.0224	0.220366	ANAPC4
2.93e-06	-0.412792	ANAPC5
2.68e-05	0.362903	ANAPC7
0.00178	0.793389	ANG
0.0467	-0.175595	ANGEL1
3.09e-05	-0.369835	ANGEL2
0.00644	0.442004	ANGPT1
1.22e-12	1.92579	ANGPT2
0.767	0.0999423	ANGPT4
0.594	-0.299946	ANGPTL1
1.01e-10	1.61566	ANGPTL2
0.182	0.429452	ANGPTL3
0.00556	1.40449	ANGPTL4
0.00502	0.649668	ANGPTL6
0.0224	0.712004	ANGPTL7
0.889	0.0288837	ANGPTL8
0.421	0.183589	ANHX
5.13e-06	-1.59414	ANK1
4.62e-12	-1.13949	ANK2
4.19e-15	-2.42381	ANK3
0.181	0.24168	ANKAR
5.23e-05	-0.596084	ANKDD1A
0.0115	0.477244	ANKEF1
4.41e-10	1.30421	ANKFN1
5.6e-07	0.721014	ANKFY1
1.53e-08	-1.61964	ANKH
0.000211	0.750703	ANKHD1
3.4e-12	0.725809	ANKHD1-EIF4EBP3///ANKHD1
1.86e-12	0.898519	ANKHD1-EIF4EBP3///ANKHD1///EIF4EBP3
2.99e-06	0.567842	ANKIB1
0.00505	0.83398	ANKLE1
0.00437	0.288082	ANKLE2
0.0237	0.508975	ANKMY1
0.00073	-0.468885	ANKMY2
0.0438	0.188954	ANKRA2
0.359	-0.307156	ANKRD1
6.8e-07	0.812065	ANKRD10
2.25e-08	1.10342	ANKRD10-IT1
9.01e-16	-0.650701	ANKRD11
1.44e-09	-0.711967	ANKRD12
0.152	0.277569	ANKRD13A
0.00284	-0.300059	ANKRD13B
1.3e-09	-0.632354	ANKRD13C
2.68e-05	0.677934	ANKRD13D
0.596	-0.0689789	ANKRD16
3.28e-06	-0.349709	ANKRD17
8.56e-08	-2.26216	ANKRD18A
0.674	-0.118851	ANKRD18B
0.0121	-0.402339	ANKRD19P
0.000817	-0.93118	ANKRD2
0.00954	0.550774	ANKRD20A11P
3.36e-05	0.7578	ANKRD20A12P
0.0071	0.885791	ANKRD20A12P///ANKRD20A8P///ANKRD20A4///ANKRD20A2///ANKRD20A3///ANKRD20A5P///ANKRD20A1
0.0536	0.727903	ANKRD20A4///ANKRD20A2///ANKRD20A3///ANKRD20A1
0.0128	-0.857859	ANKRD20A5P
5.22e-05	1.26183	ANKRD22
0.000221	0.856192	ANKRD23
0.0166	-0.536654	ANKRD23///ANKRD39
2.88e-05	-1.17466	ANKRD24
2.09e-10	-0.955514	ANKRD26
0.666	-0.114491	ANKRD26P3
0.000575	-0.33682	ANKRD27
1.55e-10	-0.830883	ANKRD28
1.26e-08	-1.42985	ANKRD29
0.0949	-0.521053	ANKRD30A
0.00486	-0.912393	ANKRD30B
6.51e-05	-0.704056	ANKRD30BP2
0.156	0.196821	ANKRD30BP3
0.782	0.0713166	ANKRD31
0.215	0.265413	ANKRD33
5.01e-09	-1.76097	ANKRD33B
3.94e-13	-3.28572	ANKRD34A
8.07e-08	-1.38077	ANKRD34C
0.364	0.215535	ANKRD35
0.0101	0.664415	ANKRD36
3.23e-05	0.729615	ANKRD36B
1.67e-09	-2.66295	ANKRD36BP2
1.08e-06	-0.671345	ANKRD36C
0.0016	-0.535856	ANKRD37
2.45e-11	-0.691038	ANKRD39
7.43e-05	-0.5561	ANKRD40
0.0929	-0.293423	ANKRD42
0.0188	0.771379	ANKRD44
0.189	0.234942	ANKRD44-IT1
0.529	0.223287	ANKRD45
3.32e-11	-1.09839	ANKRD46
0.0436	0.199765	ANKRD49
1.24e-07	-0.684593	ANKRD50
0.0944	-0.371843	ANKRD52
0.117	0.298574	ANKRD53
0.0614	-0.150921	ANKRD54
0.0177	-0.258196	ANKRD55
0.00358	-0.502397	ANKRD6
0.614	-0.0951512	ANKRD60
0.00103	-0.75544	ANKRD65
0.872	-0.059638	ANKRD7
1.55e-06	-1.10047	ANKRD9
0.0201	-0.301729	ANKS1A
1.17e-12	-2.80466	ANKS1B
0.0277	0.508624	ANKS3
0.00753	0.865275	ANKS4B
0.0788	0.508621	ANKS6
0.0859	0.509925	ANKUB1
4.39e-06	1.46865	ANKZF1
1.23e-06	-1.47509	ANLN
1.31e-08	1.42099	ANO1
0.0481	-0.36118	ANO10
0.353	0.186895	ANO2
2.65e-13	-3.78668	ANO3
1.33e-12	-2.19991	ANO4
6.31e-06	-1.52592	ANO5
4.71e-14	1.45325	ANO6
8.97e-06	-0.939745	ANO7
0.113	0.195192	ANO8
0.215	-0.236044	ANO9
0.0248	0.510883	ANOS1
0.000173	-0.329652	ANP32A
0.29	0.156159	ANP32A-IT1
0.000181	0.596241	ANP32B
0.956	-0.0134001	ANP32C
0.659	-0.159307	ANP32D
1e-06	0.614325	ANP32E
0.000669	1.31868	ANPEP
3.03e-13	1.18063	ANTXR1
1.04e-14	1.9012	ANTXR2
9.7e-15	3.00635	ANXA1
0.688	0.0897486	ANXA10
9.16e-08	-1.23439	ANXA11
0.354	0.273253	ANXA13
3.7e-14	2.61227	ANXA2
2.82e-06	1.30799	ANXA2P1
5.02e-13	2.30238	ANXA2P2
5.22e-10	1.66557	ANXA2P3
3.25e-12	1.15758	ANXA2R
1.01e-05	-1.50641	ANXA3
4.36e-06	0.908561	ANXA4
4.26e-18	1.74055	ANXA5
0.133	-0.197172	ANXA6
1.21e-10	-0.796495	ANXA7
0.778	0.0343917	ANXA8L1///ANXA8
0.0644	-0.451814	ANXA9
0.205	0.267177	AOAH
0.832	0.0645383	AOC1
0.182	-0.151893	AOC2
0.317	0.223771	AOC3
0.326	0.222338	AOC4P
0.0121	0.623994	AOX1
0.245	0.266552	AOX2P
0.0237	-0.322858	AP1AR
0.0244	0.245726	AP1B1
0.00538	-0.183317	AP1G1
0.000684	-1.06275	AP1G2
0.0249	0.222066	AP1M1
0.103	-0.300597	AP1M2
0.000121	-0.543733	AP1S1
9.05e-07	1.25535	AP1S2
0.016	0.977294	AP1S3
1.31e-05	0.598783	AP2A1
1.53e-16	-1.23899	AP2A2
2.16e-07	-0.495279	AP2B1
0.0336	-0.23057	AP2M1
0.0499	-0.245335	AP2S1
6.29e-11	0.836771	AP3B1
2.29e-13	-1.85269	AP3B2
2.83e-11	1.99845	AP3D1
2.25e-08	0.563252	AP3M1
6.11e-16	-1.36302	AP3M2
2.55e-06	-0.372317	AP3S1
0.00081	-0.31208	AP4B1
0.248	0.0940244	AP4E1
0.000245	0.828353	AP4M1
3.38e-15	-1.19785	AP4S1
0.0246	0.236949	AP5B1
2.04e-12	-0.900254	AP5M1
0.0472	0.195455	AP5S1
3.59e-13	0.902268	APAF1
5.36e-15	-2.09342	APBA1
4.39e-08	-1.26667	APBA2
2.75e-12	0.813898	APBA3
3.25e-15	-1.40763	APBB1
0.00645	0.634537	APBB1IP
0.0003	-0.469106	APBB2
2.71e-07	-0.667416	APC
0.00489	0.766811	APC2
0.933	0.0193979	APCDD1
0.218	0.396153	APCDD1L
0.381	0.27524	APCDD1L-AS1
0.768	-0.0482967	APCS
0.0859	0.180064	APEH
0.665	0.166104	APELA
0.000185	0.36429	APEX1
8.01e-12	0.92636	APEX2
1.21e-11	0.808406	APH1A
1.06e-06	0.470672	APH1B
8.79e-09	1.03879	API5
0.00586	0.567423	APIP
0.155	0.210027	APITD1-CORT///APITD1
0.0674	0.197278	APLF
7.27e-06	1.45716	APLN
0.641	-0.206623	APLNR
8.96e-10	-2.25725	APLP1
1.39e-06	0.507231	APLP2
2.84e-06	0.603946	APMAP
0.00575	-0.747926	APOA1
0.0541	0.378973	APOA2
0.543	0.195934	APOA4
0.732	-0.0805339	APOA5
0.679	-0.127899	APOB
0.0692	-0.31235	APOBEC1
0.378	0.124005	APOBEC2
0.235	0.337912	APOBEC3A_B///APOBEC3A
1.53e-11	1.75896	APOBEC3B
6.3e-11	1.2006	APOBEC3C
0.599	-0.0516731	APOBEC3D
0.0154	0.574511	APOBEC3F
0.000364	0.802575	APOBEC3F///APOBEC3G
1.93e-06	0.9099	APOBEC3G
0.394	0.107227	APOBEC4
0.00075	0.820612	APOBR
3.63e-11	1.62418	APOC1
0.0218	0.66314	APOC2
0.242	0.280867	APOC3
0.0855	0.704367	APOC4-APOC2///APOC4///APOC2
0.00134	-1.22536	APOD
7.14e-05	0.800477	APOE
0.776	-0.106559	APOF
1.79e-05	1.13051	APOH
4.95e-07	1.38321	APOL1
0.0137	0.534029	APOL2
0.685	0.0701486	APOL3
6.78e-14	3.33235	APOL4
0.15	0.211055	APOL5
2.21e-13	2.0785	APOL6
0.187	-0.309205	APOLD1
7.47e-05	0.444707	APOLD1///DDX47
1.76e-07	0.479101	APOM
4.89e-06	-0.636606	APOO
0.00237	0.626482	APOOL
0.00362	0.263606	APOPT1
4.15e-06	-0.480062	APP
8.31e-08	-0.560881	APPBP2
0.000471	-0.270099	APPL1
0.000435	0.387156	APPL2
7.75e-09	0.830152	APRT
0.00014	0.414819	APTR
0.000543	-0.317478	APTX
2.52e-07	2.0136	AQP1
0.281	-0.261672	AQP10
0.00184	-0.756591	AQP11
0.445	0.181636	AQP12B///AQP12A
0.0059	0.888825	AQP2
4.3e-06	-1.42071	AQP3
0.016	0.807031	AQP4
0.418	-0.162296	AQP4-AS1
0.359	0.204717	AQP5
0.0344	-0.359434	AQP6
0.866	0.0518847	AQP8
0.627	0.250961	AQP9
1.68e-10	0.456931	AQR
8.12e-13	1.87767	AR
3.83e-05	0.443846	ARAF
0.0025	0.409808	ARAP1
0.00361	-0.568823	ARAP2
2.16e-07	1.24416	ARAP3
1.83e-05	1.57537	ARC
0.333	-0.0819114	ARCN1
0.0689	0.944607	AREG
3.52e-05	-0.352686	AREL1
0.00137	0.836486	ARF1
2.99e-15	-1.29006	ARF3
1.52e-09	0.674911	ARF4
0.0189	-0.20534	ARF5
3.24e-12	1.32596	ARF6
0.00277	0.580026	ARFGAP1
0.00335	-0.229964	ARFGAP2
3.35e-08	0.607028	ARFGAP3
0.191	-0.122824	ARFGEF1
2.23e-11	-0.670952	ARFGEF2
3.49e-13	-2.13766	ARFGEF3
3e-08	0.519241	ARFIP1
0.000729	-0.221686	ARFIP2
0.00811	0.350042	ARFRP1
0.233	0.304221	ARG1
0.088	-0.338008	ARG2
8.88e-14	-1.41129	ARGLU1
0.00893	0.691091	ARHGAP1
0.253	0.149883	ARHGAP10
1.33e-07	1.74714	ARHGAP11A
0.0147	0.30875	ARHGAP12
3.3e-05	0.51641	ARHGAP17
5.61e-13	1.59469	ARHGAP18
0.00508	0.630211	ARHGAP19
2.48e-08	-0.909947	ARHGAP20
1.35e-05	-0.634349	ARHGAP21
3.23e-06	-1.84158	ARHGAP22
0.00572	0.50168	ARHGAP22-IT1
7.17e-12	-1.41838	ARHGAP23
0.43	0.143102	ARHGAP24
0.000452	1.25645	ARHGAP25
7.85e-11	-1.18611	ARHGAP26
0.956	0.0169975	ARHGAP26-AS1
2.02e-05	-0.978755	ARHGAP27
0.121	-0.402794	ARHGAP28
3.37e-07	1.7011	ARHGAP29
0.000847	0.555485	ARHGAP30
3.2e-09	0.821561	ARHGAP31
1.73e-14	-1.6188	ARHGAP32
1.99e-07	-0.706193	ARHGAP33
4.07e-09	-0.83017	ARHGAP35
0.000257	-1.60324	ARHGAP36
0.043	-0.226501	ARHGAP39
1.55e-07	1.2701	ARHGAP4
2.32e-15	2.46716	ARHGAP42
2.51e-10	-2.83171	ARHGAP44
0.00103	1.06486	ARHGAP45
1.37e-08	-0.943007	ARHGAP5
0.237	-0.218008	ARHGAP5-AS1
0.176	-0.254526	ARHGAP6
0.00241	0.4964	ARHGAP9
0.00399	0.512969	ARHGDIA
4.68e-10	1.40839	ARHGDIB
1.88e-15	-2.69585	ARHGDIG
0.000133	0.535834	ARHGEF1
7.44e-07	0.949128	ARHGEF10
3.48e-07	0.732631	ARHGEF10L
0.00134	-0.285673	ARHGEF11
1.31e-11	-1.18947	ARHGEF12
0.518	0.0845815	ARHGEF15
0.51	0.127502	ARHGEF16
7.04e-05	-0.473727	ARHGEF17
0.295	-0.0971145	ARHGEF18
0.801	-0.0950329	ARHGEF19
2.88e-05	-0.423004	ARHGEF2
0.0092	-0.753254	ARHGEF25
8.24e-09	0.981516	ARHGEF26
0.0309	-0.417467	ARHGEF26-AS1
0.0126	0.422217	ARHGEF28
1.48e-05	-0.558619	ARHGEF3
0.0012	-0.563047	ARHGEF33
0.0715	-0.462672	ARHGEF34P///OR2A7///OR2A4
0.000139	-0.85646	ARHGEF37
0.597	0.135598	ARHGEF38
1.15e-06	0.948253	ARHGEF39
0.498	0.179262	ARHGEF4
2.8e-13	1.22508	ARHGEF40
0.0673	0.413569	ARHGEF5
6e-14	1.19783	ARHGEF6
2.36e-14	-1.9645	ARHGEF7
0.656	-0.154592	ARHGEF7-AS2
0.091	0.618772	ARHGEF7-IT1
9.97e-13	-1.53733	ARHGEF9
0.0409	0.462987	ARID1A
3.9e-06	0.700354	ARID1B
4.48e-08	0.733449	ARID2
0.0195	0.272533	ARID3A
0.0665	-0.251341	ARID3B
7.31e-09	-0.877615	ARID4A
0.00285	-0.26628	ARID4B
1.3e-06	0.583581	ARID4B///RBM34
4.39e-05	0.645711	ARID5A
0.0175	-0.280061	ARID5B
1.63e-06	-0.425565	ARIH1
8.56e-05	0.396525	ARIH2
0.388	-0.255238	ARIH2OS
7.52e-13	-0.749673	ARL1
0.00401	-0.619723	ARL10
2.93e-07	1.39334	ARL11
2.16e-11	0.913587	ARL13B
0.82	-0.0900478	ARL14
0.171	-0.100462	ARL14EP
2.63e-06	-0.671313	ARL15
0.883	0.0166591	ARL16
1.75e-05	0.720291	ARL17B///ARL17A
2.48e-08	-0.643495	ARL2
0.000372	0.382142	ARL2BP
5.69e-07	0.675319	ARL3
1.21e-05	1.01591	ARL4A
1.64e-07	0.958431	ARL4C
3.29e-06	-0.653417	ARL4D
0.123	0.305688	ARL5B
0.0632	0.223775	ARL5C
1.58e-15	-1.09717	ARL6
0.349	-0.0888846	ARL6IP1
0.0103	-0.269234	ARL6IP4
4.25e-05	-0.386568	ARL6IP5
1.33e-12	1.20167	ARL6IP6
2.24e-07	-0.520305	ARL8A
1.35e-12	-0.687501	ARL8B
0.286	-0.397231	ARL9
1.03e-06	-0.401978	ARMC1
0.0148	-0.272645	ARMC10
0.00044	0.459994	ARMC12
0.29	-0.180673	ARMC2
0.00112	0.335225	ARMC2-AS1///ATP5J2
0.00851	0.891667	ARMC3
0.00158	0.436697	ARMC4
0.00478	0.299171	ARMC5
0.0315	0.228569	ARMC6
1.23e-08	0.563736	ARMC7
2.4e-08	1.99239	ARMC8
0.00642	0.383247	ARMC9
0.232	-0.113217	ARMCX1
0.717	-0.0754335	ARMCX2
0.798	0.0244267	ARMCX3
1.21e-08	-0.890332	ARMCX4
5.63e-11	-1.41776	ARMCX5
1.01e-13	-1.45514	ARMCX5-GPRASP2///GPRASP2
3.09e-08	0.654189	ARMCX6
0.00959	-0.263325	ARMT1
7.62e-07	0.370413	ARNT
1.1e-11	-1.12671	ARNT2
0.0103	0.548254	ARNTL
0.0245	-0.336932	ARNTL2
0.231	0.492689	ARNTL2-AS1
0.687	0.0545863	ARPC1A
3.36e-10	1.20198	ARPC1B
0.0206	0.263909	ARPC2
0.021	0.220192	ARPC3
0.086	0.210077	ARPC4
0.0125	0.363492	ARPC4-TTLL3///ARPC4
0.000963	0.572985	ARPC4-TTLL3///TTLL3///ARPC4
5.54e-07	0.820547	ARPC5
1.64e-14	-1.15507	ARPC5L
0.00133	0.358033	ARPIN
1.27e-17	-1.7879	ARPP19
3.36e-14	-4.32155	ARPP21
0.12	0.18188	ARR3
3.66e-15	-1.9924	ARRB1
0.0122	-0.332329	ARRB2
0.487	-0.0996937	ARRDC1
0.915	-0.0295699	ARRDC1-AS1
0.00568	-0.689364	ARRDC2
2.71e-06	0.758023	ARRDC3
0.0648	0.159226	ARRDC3-AS1
0.195	0.301266	ARRDC4
0.042	-0.336605	ARSA
0.000184	0.476658	ARSB
4.25e-09	1.97289	ARSD
3.21e-07	0.654264	ARSE
0.469	-0.177473	ARSF
0.752	0.0657003	ARSG
0.36	0.380449	ARSI
4.72e-06	1.55499	ARSJ
9.58e-07	1.01478	ARSK
3.61e-07	-1.43347	ART1
1.34e-06	-0.871818	ART3
0.92	-0.03168	ART4
0.0544	-0.20183	ART5
0.582	-0.118399	ARTN
1.17e-09	1.01815	ARV1
2.32e-05	1.00316	ARVCF
9.31e-06	-1.72296	ARX
0.342	0.110763	AS3MT
0.00219	-0.352292	ASAH1
3.2e-06	-0.690051	ASAH2B
2.33e-07	0.694382	ASAP1
4.54e-05	0.659491	ASAP1-IT1
0.641	0.0796826	ASAP1-IT2
0.722	-0.0460164	ASAP2
6.55e-06	0.85154	ASAP3
5.15e-05	-0.378492	ASB1
0.0228	0.278836	ASB10
0.0215	0.874333	ASB11
0.967	0.0095021	ASB12
0.0448	-0.446031	ASB12///MTMR8
1.57e-08	-0.767845	ASB13
0.221	0.169433	ASB14
0.00397	0.861481	ASB15
0.103	0.16131	ASB16
2.03e-08	0.890233	ASB16-AS1
0.298	0.255947	ASB17
4.71e-06	-1.31644	ASB2
0.253	-0.176454	ASB3
8.42e-05	0.901962	ASB4
0.999	0.0005601	ASB5
0.000143	0.393061	ASB6
7.36e-05	0.444263	ASB7
2.85e-08	-0.40929	ASB8
8.54e-05	0.596412	ASB9
0.000662	-0.41819	ASCC1
6.07e-06	0.919343	ASCC2
1.52e-08	0.620442	ASCC3
1.25e-07	1.97058	ASCL1
0.245	-0.342222	ASCL2
0.514	0.211017	ASCL3
0.307	-0.258638	ASCL5
0.00285	0.367678	ASF1A
6.44e-10	1.24633	ASF1B
0.843	-0.0679158	ASGR1
0.0902	0.230303	ASGR2
1.18e-11	-0.651545	ASH1L
0.234	-0.105405	ASH1L-AS1
5.12e-05	-0.286956	ASH2L
0.00442	-0.440817	ASIC1
7.86e-14	-3.13767	ASIC2
0.0582	0.812488	ASIC4
0.749	-0.110278	ASIC5
0.661	-0.134112	ASIP
0.00857	0.35948	ASL
0.303	-0.380987	ASMT
0.235	-0.146136	ASMTL
0.00253	0.331747	ASMTL-AS1
5.67e-06	0.479833	ASNA1
5.97e-05	-0.612388	ASNS
0.34	0.0761779	ASNSD1
1.99e-12	-3.83871	ASPA
0.000935	-0.824283	ASPDH
0.0164	0.450902	ASPG
1.95e-09	1.74472	ASPH
9.75e-13	-1.58827	ASPHD1
2.88e-09	-1.11769	ASPHD2
3.4e-17	5.43227	ASPM
0.00033	1.22101	ASPN
0.937	-0.0102295	ASPRV1
0.0274	0.291633	ASPSCR1
9.11e-09	-1.0288	ASRGL1
1.06e-05	-1.0246	ASS1
1.93e-05	0.80129	ASTE1
3.54e-07	-1.05859	ASTN1
0.105	0.524565	ASTN2
0.000749	0.475134	ASUN
1.15e-09	0.953929	ASXL1
1.62e-08	0.682401	ASXL2
1.48e-07	-1.10433	ASXL3
0.535	0.261689	ASZ1
3.02e-13	-1.30532	ATAD1
2.33e-18	2.66513	ATAD2
3.58e-13	1.1452	ATAD2B
0.00264	0.279525	ATAD3A
7.08e-06	0.438554	ATAD3B
5.29e-10	1.56715	ATAD3B///ATAD3A
0.652	-0.125325	ATAD3C
4.37e-08	0.702045	ATAD5
0.000319	0.730765	ATAT1
5.03e-07	-1.82913	ATCAY
2.38e-17	-1.17077	ATE1
6.03e-05	0.533275	ATF1
5.45e-09	-0.522652	ATF2
0.000189	0.800763	ATF3
0.0315	0.213856	ATF4
1.3e-08	1.32352	ATF5
0.0129	0.325407	ATF6
1.3e-05	0.976565	ATF6B
4.35e-05	0.483192	ATF7
7.73e-13	0.817951	ATF7IP
2.15e-11	-0.785728	ATF7IP2
0.0375	0.415526	ATG10
0.815	0.0298722	ATG101
1.96e-07	0.471264	ATG12
0.000247	-0.400329	ATG13
0.46	-0.0885877	ATG14
0.00295	0.406015	ATG16L1
5.01e-10	1.42224	ATG16L2
0.652	0.0437953	ATG2A
1.05e-12	-0.998023	ATG2B
0.0152	0.347646	ATG3
0.124	0.123295	ATG4A
0.00249	0.31809	ATG4B
0.000929	-0.580415	ATG4C
0.056	0.182544	ATG4D
0.00148	-0.320605	ATG5
0.00194	-0.265393	ATG7
1.82e-08	-0.482732	ATG9A
0.0237	-0.293782	ATG9B
0.0345	0.182568	ATIC
6.04e-18	-2.25158	ATL1
0.000465	-0.374608	ATL2
9.88e-12	1.50918	ATL3
1.95e-06	0.594702	ATM
1.39e-12	-0.741478	ATMIN
0.08	-0.326221	ATN1
0.000458	-0.865417	ATOH1
1.39e-16	-3.27588	ATOH7
0.0194	0.464797	ATOH8
0.841	-0.0216145	ATOX1
0.166	-0.255672	ATP10A
0.00013	-0.656077	ATP10B
3.3e-10	0.962104	ATP10D
9.42e-08	1.14597	ATP11A
0.313	-0.215503	ATP11A-AS1
0.000197	0.670674	ATP11B
4.13e-11	0.941378	ATP11C
0.999	0.0001326	ATP12A
4.13e-11	0.651943	ATP13A1
7.81e-13	-1.04498	ATP13A2
2.09e-05	1.71164	ATP13A3
0.000214	1.14224	ATP13A4
0.959	-0.026387	ATP13A4-AS1
0.403	0.153887	ATP13A5
0.0935	-0.225749	ATP1A1
0.000751	0.565573	ATP1A1-AS1
0.0014	-0.982584	ATP1A2
0.000566	-0.603286	ATP1A4
1.15e-08	-1.27619	ATP1B1
0.0873	-0.29421	ATP1B2
0.00034	0.560812	ATP1B3
0.342	0.167973	ATP1B4
0.00028	0.937773	ATP23
0.538	-0.106486	ATP2A1
0.00587	0.865711	ATP2A1-AS1
1.06e-12	-1.14358	ATP2A2
0.0112	0.525468	ATP2A3
4.7e-14	-2.06423	ATP2B1
5.05e-14	-4.22458	ATP2B2
7.94e-12	-3.70452	ATP2B3
0.11	-0.302359	ATP2B4
5.94e-16	-1.22002	ATP2C1
5.33e-08	-1.25375	ATP2C2
0.805	-0.0953865	ATP4A
0.132	-0.192233	ATP4B
0.104	0.473594	ATP5A1
0.0168	-0.255918	ATP5B
5.78e-06	-0.439274	ATP5C1
0.00131	0.609592	ATP5D
0.00052	0.337252	ATP5E
3.27e-12	-0.670003	ATP5F1
7.75e-06	-0.433758	ATP5G1
1.29e-08	0.596881	ATP5G2
0.0172	0.244072	ATP5G2P1
0.0228	-0.414416	ATP5G3
0.328	0.100753	ATP5H
3.25e-07	-0.532142	ATP5I
0.00111	-0.267467	ATP5J
0.00171	0.529462	ATP5J2
2.4e-06	0.97563	ATP5J2-PTCD1///PTCD1
5.05e-17	-1.09125	ATP5L
0.000471	-0.272851	ATP5O
2.9e-05	-0.621295	ATP5S
0.000737	0.862062	ATP5SL
0.000238	0.368612	ATP6
0.00308	-0.265724	ATP6AP1
0.581	0.0684809	ATP6AP1L
0.000135	-0.244906	ATP6AP2
7.31e-17	-1.23868	ATP6V0A1
5.45e-13	0.956508	ATP6V0A2
0.0547	-0.631529	ATP6V0A4
0.000267	-0.352472	ATP6V0B
1.19e-13	-0.809119	ATP6V0C
1.08e-13	-0.896055	ATP6V0D1
0.04	0.282196	ATP6V0D2
1.17e-15	1.33572	ATP6V0E1
3.79e-05	-0.52398	ATP6V0E2
0.0281	0.439037	ATP6V0E2-AS1
1.62e-14	-1.12259	ATP6V1A
3.65e-10	1.02715	ATP6V1B1
5.34e-12	-1.12287	ATP6V1B2
5.85e-14	-1.25527	ATP6V1C1
3.97e-05	-0.922597	ATP6V1C2
4.3e-15	-0.979753	ATP6V1D
4.41e-14	-1.25777	ATP6V1E1
0.0201	-0.495948	ATP6V1E2
0.000623	0.325285	ATP6V1G1
2.41e-15	-2.67228	ATP6V1G2
2.54e-12	1.30294	ATP6V1G2-DDX39B///SNORD84///DDX39B
0.528	0.150001	ATP6V1G3
3.99e-15	-1.38566	ATP6V1H
3.92e-07	0.87365	ATP7A
3.26e-07	-0.636103	ATP7B
4e-12	-2.59693	ATP8A1
6.27e-13	-3.5862	ATP8A2
0.00023	0.61696	ATP8B1
0.0015	0.321383	ATP8B2
0.00411	0.52671	ATP8B3
0.994	0.0017805	ATP8B4
0.333	-0.289359	ATP8B5P
4.41e-12	-1.40627	ATP9A
1.02e-05	-0.515607	ATP9B
3.07e-17	-1.39943	ATPAF1
0.00356	0.604859	ATPAF2
1.32e-12	-0.818468	ATPIF1
0.171	-0.297624	ATR
2.63e-13	1.05651	ATRAID
1.13e-06	1.06848	ATRIP///TREX1
1.82e-12	-0.698884	ATRN
1.64e-11	-2.31519	ATRNL1
2.45e-08	-0.579278	ATRX
1.11e-09	1.48707	ATXN1
3.64e-08	-0.48918	ATXN10
9.27e-07	-0.459917	ATXN1L
0.000114	-0.317345	ATXN2
1.6e-06	0.653304	ATXN2L
1.6e-07	-1.14215	ATXN3
0.471	-0.16454	ATXN3L
0.0175	0.236981	ATXN7
0.000941	0.91949	ATXN7L1
0.635	-0.062381	ATXN7L2
7.22e-12	-0.875798	ATXN7L3
1.79e-12	-0.908872	ATXN7L3B
0.233	-0.35006	ATXN8OS
5.76e-15	-0.969205	AUH
0.553	0.187788	AUNIP
5.63e-09	0.550057	AUP1
3.8e-14	2.20933	AURKA
0.00505	-0.553946	AURKAIP1
2.18e-10	1.72823	AURKB
0.914	0.0211457	AURKC
0.273	0.174582	AUTS2
0.00418	0.523813	AVEN
3.01e-07	2.16882	AVIL
2.84e-08	0.802066	AVL9
0.508	0.170094	AVP
3.88e-08	-0.691054	AVPI1
0.189	0.54354	AVPR1A
0.112	-0.450974	AVPR1B
0.169	-0.17742	AVPR2
0.8	-0.0571366	AWAT1
0.0174	0.756652	AXDND1
3.02e-05	1.25216	AXIN1
0.00922	-0.343381	AXIN2
0.00197	0.420604	AXL
0.0019	1.02979	AZGP1
0.22	-0.323769	AZGP1P1
0.00583	0.646299	AZGP1P1///AZGP1
1.62e-12	-0.976116	AZI2
1.9e-06	-0.503254	AZIN1
2.13e-07	-0.582095	AZIN2
0.481	0.187471	AZU1
2.64e-12	0.884559	B2M
2.55e-06	-0.661702	B3GALNT1
5.89e-08	0.60401	B3GALNT2
0.108	0.435647	B3GALT1
1.23e-12	-3.03788	B3GALT2
0.0297	-0.501427	B3GALT4
9.64e-05	1.29153	B3GALT5
0.000845	0.874705	B3GALT5-AS1
0.000318	0.479582	B3GALT6
6.79e-10	-1.68219	B3GAT1
5.43e-05	-1.25169	B3GAT2
0.025	0.27185	B3GAT3
0.055	0.310644	B3GLCT
8.35e-06	-0.623671	B3GNT2
0.727	-0.0873872	B3GNT3
1.37e-06	-0.704554	B3GNT4
3.37e-07	1.0454	B3GNT5
0.294	0.388162	B3GNT6
0.084	0.245052	B3GNT7
0.0762	0.434239	B3GNT8
0.00126	0.294772	B3GNT9
0.00927	-0.722141	B3GNTL1
3.23e-05	-1.19242	B4GALNT1
0.509	-0.187154	B4GALNT2
0.000354	-0.919099	B4GALNT3
0.0232	-0.739174	B4GALNT4
0.000415	0.333189	B4GALT1
0.0144	-0.199003	B4GALT2
0.0051	0.241315	B4GALT3
3.75e-09	0.911757	B4GALT4
0.000201	0.575441	B4GALT5
1.22e-07	-1.9384	B4GALT6
9.6e-06	0.586042	B4GALT7
1.11e-15	-1.50567	B4GAT1
0.00767	-0.413748	B9D1
0.000983	0.977483	B9D2
0.302	0.230956	BAALC
0.000162	0.819265	BAALC-AS2
2.56e-06	1.10871	BAAT
9.62e-06	-0.368097	BABAM1
1.29e-07	-0.888556	BACE1
1.86e-10	1.45554	BACE2
1.74e-11	0.9955	BACH1
0.13	0.224895	BACH2
8.84e-07	1.01483	BAD
1.2e-06	-0.518392	BAG1
0.14	0.209183	BAG2
0.0104	0.413029	BAG3
1.93e-15	-1.06579	BAG4
0.000603	0.514684	BAG5
1.02e-05	0.379048	BAG6
5.93e-05	0.784296	BAGE
2.49e-06	1.20541	BAGE2///BAGE3///BAGE5///KMT2C
0.993	-0.0022484	BAGE2///BAGE4
0.094	0.290065	BAHCC1
1.97e-05	0.405201	BAHD1
3.51e-12	-1.57852	BAIAP2
1.93e-06	-0.613515	BAIAP2-AS1
0.0176	-0.813297	BAIAP2L1
0.023	-0.607481	BAIAP2L2
1.02e-07	-2.18179	BAIAP3
8.36e-06	0.727765	BAK1
0.276	-0.263691	BAMBI
0.688	-0.137359	BANCR
2.61e-12	0.741391	BANF1
0.993	0.002751	BANF2
0.0181	-0.574725	BANK1
3.09e-06	0.597276	BANP
0.00011	-0.330549	BAP1
2.73e-17	1.58032	BARD1
0.459	0.161562	BARHL1
0.141	-0.3372	BARX1
0.204	0.35361	BARX1-AS1
0.00462	0.557689	BARX2
3.2e-09	-1.94901	BASP1
0.00395	0.636841	BATF
6.53e-09	1.16206	BATF2
0.163	0.286361	BATF3
1.44e-11	0.983341	BAX
6.34e-18	1.83665	BAZ1A
1.53e-05	0.427447	BAZ1B
9.81e-06	0.463892	BAZ2A
0.328	0.149185	BAZ2B
1.85e-06	-0.516032	BBIP1
0.273	-0.125576	BBOF1
7.19e-05	0.973047	BBOX1
0.901	-0.0186538	BBOX1-AS1
0.0613	0.263016	BBS1
0.73	0.0468834	BBS10
0.779	0.0467167	BBS12
0.217	0.163515	BBS2
1.11e-05	0.620381	BBS4
0.0502	0.332811	BBS5
3.82e-13	-0.995333	BBS7
7.81e-06	1.06138	BBS9
1.76e-07	0.956979	BBX
0.0942	0.254396	BCAM
8.39e-06	1.77814	BCAN
2.44e-07	-0.818643	BCAP29
0.00158	0.274488	BCAP31
0.0422	-0.255078	BCAR1
0.745	0.0639669	BCAR3
0.931	-0.0231803	BCAR4
1.31e-06	-1.83237	BCAS1
8.5e-05	-0.359568	BCAS2
2.04e-10	-0.764655	BCAS3
1.23e-10	-1.37519	BCAS4
4.02e-05	1.22466	BCAT1
0.00103	0.578587	BCAT2
2.59e-05	0.772993	BCCIP
6.83e-09	0.676191	BCDIN3D
0.00779	-0.627885	BCDIN3D-AS1
1.83e-05	1.49703	BCHE
0.00913	-0.270833	BCKDHA
0.00194	0.554895	BCKDHB
0.0283	0.248567	BCKDK
5.48e-06	0.487397	BCL10
8.8e-16	-2.11501	BCL11A
2.2e-10	-1.39176	BCL11B
0.00049	0.449386	BCL2
9.14e-05	1.13228	BCL2A1
3.36e-07	0.91105	BCL2L1
0.0102	0.694402	BCL2L10
8.79e-11	0.77258	BCL2L11
5.54e-18	2.19254	BCL2L12
2.91e-06	0.606871	BCL2L13
0.00324	0.582662	BCL2L14
0.00746	-0.377026	BCL2L15
1.5e-16	-1.6815	BCL2L2
0.041	-0.211401	BCL2L2-PABPN1///PABPN1
0.000255	-0.306918	BCL2L2-PABPN1///PABPN1///BCL2L2
9.95e-12	1.54729	BCL6
0.0617	0.27087	BCL6B
9.44e-06	-1.10961	BCL7A
0.199	-0.14905	BCL7B
2.94e-05	0.829103	BCL7C
0.0905	0.140467	BCL9
0.089	0.27989	BCL9L
5.59e-06	-0.847413	BCLAF1
0.0543	0.319858	BCO1
0.159	-0.339239	BCO2
0.0175	0.354588	BCOR
0.0171	0.337797	BCORL1
0.507	0.147139	BCORP1
0.000392	-0.454717	BCR
0.038	-0.521832	BCRP3
0.000199	0.253531	BCS1L
0.000598	-0.544322	BDH1
0.000127	0.617566	BDH2
0.685	0.0798323	BDKRB1
0.183	-0.514211	BDKRB2
1.85e-09	-2.5387	BDNF
0.0386	-0.454573	BDNF-AS
5.74e-07	-0.452663	BDP1
0.0389	-0.325501	BEAN1
0.00202	1.01514	BECN1
5.99e-12	-1.19855	BEGAIN
0.98	0.0087589	BEND2
0.0187	0.170979	BEND3
5.42e-11	-3.584	BEND4
0.000167	-0.593657	BEND5
5.9e-11	-1.40189	BEND6
0.00328	0.524221	BEND7
0.00181	-0.577177	BEST1
0.923	-0.0279397	BEST2
4.47e-09	1.25098	BEST3
0.0952	0.683836	BEST4
5.21e-07	0.504752	BET1
0.000644	0.296329	BET1L
8.64e-06	-1.29288	BEX1
2.84e-11	-2.02275	BEX2
0.000246	-0.319856	BEX3
2.16e-10	-1.32253	BEX4
1.12e-11	-3.00702	BEX5
3.16e-07	0.471372	BFAR
4.72e-08	-1.67349	BFSP1
0.576	-0.16236	BFSP2
0.0117	0.278589	BFSP2-AS1
0.000139	-0.908205	BGLT3
4.51e-08	1.26332	BGN
0.011	-0.533167	BHLHA15
1.52e-10	-0.936157	BHLHB9
1.28e-10	-2.11526	BHLHE22
0.000543	-1.12274	BHLHE23
0.283	0.34505	BHLHE40
0.0573	0.380087	BHLHE41
0.0169	-0.644735	BHMT
0.0315	-0.855376	BHMT2
0.032	0.504939	BICC1
8.64e-13	1.36803	BICD1
6.61e-07	1.63083	BICD2
9.19e-10	-2.39707	BICDL1
0.0183	-0.387714	BICDL2
0.0176	0.320488	BID
0.774	0.0612101	BIK
3.35e-11	-1.62373	BIN1
0.247	0.356225	BIN2
0.000347	0.31849	BIN3
0.146	0.27224	BIN3-IT1
0.000349	0.335259	BIRC2
0.316	0.357983	BIRC3
1.24e-19	4.31106	BIRC5
2.88e-05	-0.27108	BIRC6
0.0569	0.244411	BIRC7
0.00381	0.900885	BIVM
0.858	-0.0576633	BLACAT1
3.79e-14	-0.984941	BLCAP
0.000543	0.643419	BLID
0.000246	0.670613	BLK
1.18e-05	0.58999	BLM
3.48e-06	0.560848	BLMH
0.999	0.0005874	BLNK
0.00266	0.300756	BLOC1S1
0.00827	0.577933	BLOC1S1-RDH5///RDH5
1.99e-13	-0.898319	BLOC1S2
0.195	0.317288	BLOC1S3
0.0883	0.228781	BLOC1S4
7.74e-09	0.75951	BLOC1S5-TXNDC5///TXNDC5
6.31e-07	-0.419895	BLOC1S6
6.17e-07	1.01062	BLVRA
0.392	-0.178699	BLVRB
0.000472	0.987568	BLZF1
6.87e-05	0.788113	BMF
4.69e-16	1.10261	BMP1
0.0241	-0.41665	BMP10
0.0728	-0.232483	BMP15
3.27e-05	1.23928	BMP2
1.24e-08	0.833315	BMP2K
0.221	-0.414681	BMP3
0.425	0.139532	BMP4
0.259	0.184312	BMP5
0.212	0.26254	BMP6
8.07e-08	1.07495	BMP7
0.616	0.165224	BMP8A
0.0636	0.341971	BMP8B
0.0835	-0.579142	BMPER
7.29e-06	0.492113	BMPR1A
3.58e-05	0.753848	BMPR1B
2.85e-08	-0.69775	BMPR2
0.202	0.116188	BMS1
0.0359	0.458515	BMS1P17///BMS1P18
2.85e-10	-1.13359	BMS1P20
0.521	0.183823	BMS1P21///MBL1P
0.0246	0.400855	BMS1P5
0.133	0.149129	BMS1P6
0.752	0.04373	BMT2
0.491	-0.157461	BMX
0.236	0.470835	BNC1
1.77e-06	0.798405	BNC2
3.59e-05	0.440624	BNIP1
2.47e-11	1.04901	BNIP2
3.03e-06	-0.729431	BNIP3
0.000614	0.463151	BNIP3L
0.179	0.403895	BNIPL
0.439	0.184143	BNIPL///C1orf56
5.59e-16	2.39003	BOC
1.94e-07	0.565326	BOD1
1.38e-05	-0.361801	BOD1L1
0.231	0.216866	BOD1L2
2.55e-07	-2.35984	BOK
0.214	0.124198	BOLA1
0.000169	0.466126	BOLA2
0.000185	0.494179	BOLA2B///BOLA2
0.392	0.0954785	BOLA3
0.00312	-1.10282	BOLA3-AS1
0.733	-0.047422	BOLL
2.31e-11	0.893027	BORA
1.61e-05	-0.803868	BORCS5
0.0797	0.398025	BORCS6
4.15e-08	-0.730307	BORCS7
7.31e-07	0.822963	BORCS8
0.603	0.14463	BPESC1
0.00959	0.279123	BPGM
0.933	0.0099617	BPHL
0.00398	-0.487118	BPIFA1
0.0432	0.279287	BPIFA2
0.187	0.157138	BPIFA3
0.0814	0.234376	BPIFA4P
0.648	-0.0657821	BPIFB1
0.766	-0.0932445	BPIFB2
0.935	-0.0308201	BPIFB4
0.484	0.187568	BPIFB6
0.756	0.105819	BPIFC
0.002	0.698317	BPNT1
8.03e-10	0.80958	BPTF
0.217	0.233276	BPY2
2.18e-14	-1.01663	BRAF
0.215	-0.144363	BRAP
1.28e-10	0.793139	BRAT1
4.9e-11	1.12715	BRCA1
2.45e-16	3.25763	BRCA2
0.0697	0.229473	BRCC3
0.157	-0.149944	BRD1
6.61e-10	0.585117	BRD2
0.208	-0.138259	BRD3
0.000537	0.451598	BRD4
4.24e-07	0.607047	BRD7
0.00877	0.661874	BRD7P3
0.00103	0.492799	BRD8
0.709	0.0395133	BRD9
0.222	-0.324943	BRDT
9.26e-09	-0.541025	BRE
0.000119	0.750066	BREA2
0.000117	-0.8676	BRE-AS1
0.00415	-0.907038	BRF1
1.31e-07	-0.387688	BRF2
3.41e-11	0.857725	BRI3
4.02e-15	-1.12297	BRI3BP
4.46e-06	-0.641369	BRICD5
3.56e-12	-2.17504	BRINP1
0.000333	-0.974282	BRINP2
0.168	-0.621745	BRINP3
3.83e-12	1.62309	BRIP1
0.00749	0.335544	BRIX1
4.39e-05	-0.379555	BRK1
1.25e-13	0.960539	BRMS1
1.97e-12	-0.890335	BRMS1L
0.0157	0.217743	BROX
0.287	0.123506	BRPF1
0.000153	-0.513157	BRPF3
0.0564	-0.534477	BRS3
2.59e-13	-1.99518	BRSK1
5.23e-11	-2.11754	BRSK2
7.18e-14	-1.56712	BRWD1
0.125	0.235827	BRWD1-IT2
1.17e-06	0.661055	BRWD3
4.06e-05	-0.287599	BSDC1
0.00143	0.504131	BSG
1.99e-12	-3.01714	BSN
0.0927	0.327534	BSN-AS2
0.0339	-0.452487	BSND
3.4e-05	-0.608135	BSPRY
0.0428	0.741791	BST1
6.51e-07	1.60562	BST2
0.0148	-0.273941	BTAF1
0.000163	-0.348908	BTBD1
6.17e-17	-1.26911	BTBD10
0.0139	-0.600288	BTBD11
0.00148	-1.0976	BTBD16
0.0442	0.733022	BTBD17
0.968	-0.0127923	BTBD18
5.22e-06	0.651603	BTBD19
0.0956	-0.191268	BTBD2
3.55e-09	-0.923752	BTBD3
1.84e-06	-0.48521	BTBD6
1.15e-09	0.865168	BTBD7
0.358	-0.24678	BTBD8
3.2e-17	-1.49318	BTBD9
0.013	-1.19413	BTC
0.137	0.182734	BTD
3.58e-15	1.01238	BTF3
0.000245	0.342463	BTF3L4
0.274	0.426589	BTF3P11
3.67e-06	0.628195	BTF3P12
0.914	0.0331754	BTF3P13
1.73e-20	1.82971	BTG1
0.00885	0.528802	BTG2
8.92e-12	1.09864	BTG3
0.156	0.27977	BTG4
0.000561	0.816001	BTK
0.0218	0.608457	BTLA
0.00301	-0.679909	BTN1A1
0.00393	0.344497	BTN2A1
4.89e-12	0.752111	BTN2A2
0.813	0.0563709	BTN2A3P
1.65e-10	1.35508	BTN3A1
3.37e-11	2.64551	BTN3A2
2.05e-12	1.44723	BTN3A2///BTN3A3
2.07e-09	1.03979	BTN3A3
0.941	0.0150372	BTNL2
0.0464	-0.197075	BTNL3
0.416	0.157391	BTNL8
0.000578	-0.897173	BTNL9
1.75e-16	-1.57979	BTRC
1.32e-13	3.04394	BUB1
4.4e-13	2.08287	BUB1B
0.000287	0.400682	BUB3
1.01e-07	0.539962	BUD13
1.85e-10	0.864578	BUD31
0.034	0.350427	BVES
0.156	-0.379457	BVES-AS1
0.116	0.311801	BYSL
3.32e-08	0.5477	BZW1
0.00813	0.430281	BZW2
2.84e-05	1.06635	C10orf10
0.0448	-0.55713	C10orf107
9.26e-05	0.444966	C10orf11
0.921	0.0210887	C10orf113
0.000147	-0.390176	C10orf12
0.35	0.449426	C10orf126
0.000561	-0.97897	C10orf128
0.00324	0.424246	C10orf2
0.0167	0.546626	C10orf25
8.77e-12	-1.58999	C10orf35
0.0127	-0.635918	C10orf53
0.281	-0.272849	C10orf54
0.335	0.374373	C10orf55
0.619	0.0794135	C10orf62
0.203	-0.312457	C10orf67
0.389	0.27435	C10orf71
0.463	0.284257	C10orf71-AS1
0.000449	-0.313742	C10orf76
0.555	-0.14789	C10orf82
3.03e-13	-0.644142	C10orf88
2.6e-05	-1.53195	C10orf90
0.542	0.166043	C10orf91
0.821	-0.03693	C10orf95
0.0966	0.41634	C10orf99
0.289	0.198081	C11orf1
0.0522	0.274651	C11orf16
0.0392	-0.251459	C11orf21
0.112	0.225227	C11orf24
0.118	-0.189916	C11orf31
0.193	-0.408585	C11orf40
0.0328	-0.368686	C11orf42
0.434	-0.0887163	C11orf44
0.186	0.21186	C11orf45
0.0141	-0.275622	C11orf49
0.92	-0.0221448	C11orf53
6.08e-09	0.580356	C11orf54
1.26e-06	0.501519	C11orf57
3.6e-09	-0.586444	C11orf58
0.00393	0.844709	C11orf63
0.661	0.153757	C11orf65
0.000106	-0.366888	C11orf68
6.34e-05	1.57553	C11orf70
0.000811	-0.516589	C11orf71
0.527	-0.0966513	C11orf72
0.0305	-0.236935	C11orf74
0.25	-0.23011	C11orf80
0.334	0.121569	C11orf84
0.75	-0.0998477	C11orf86
6.19e-11	-3.48367	C11orf87
0.131	0.371026	C11orf88
0.0954	0.440581	C11orf94
0.571	0.25312	C11orf95
0.000393	0.89073	C11orf96
0.000535	-1.21023	C11orf97
0.0207	0.276292	C11orf98///LBHD1
0.0206	-0.213626	C12orf10
0.000445	-0.41209	C12orf29
0.15	0.138836	C12orf4
0.0119	0.891937	C12orf40
0.000113	0.813243	C12orf42
0.299	-0.122724	C12orf43
0.125	0.185512	C12orf45
1.79e-06	0.758557	C12orf49
0.481	0.244448	C12orf50
0.0206	-0.528841	C12orf54
0.0798	-0.403198	C12orf56
0.000978	0.359222	C12orf57
0.00636	0.585927	C12orf60
0.184	0.136753	C12orf65
0.0285	0.378662	C12orf66
1.39e-07	-0.466988	C12orf73
0.349	0.257127	C12orf74
0.58	-0.0886632	C12orf75
2.5e-18	-1.36171	C12orf76
0.383	0.238666	C12orf77
0.00283	-0.564574	C12orf80
0.185	0.311492	C14orf1
0.141	0.663942	C14orf105
0.000198	0.503334	C14orf119
7.92e-08	-1.47035	C14orf132
0.0051	-0.307976	C14orf159
9.6e-05	0.383667	C14orf166
1.7e-05	-0.556817	C14orf169
0.571	-0.073779	C14orf178
0.000871	0.612626	C14orf180
4.04e-16	-1.41161	C14orf2
0.135	-0.20866	C14orf28
0.023	0.558811	C14orf37
0.486	0.21589	C14orf39
0.493	0.12579	C14orf79
0.0407	0.55115	C14orf80
0.0643	0.207482	C14orf93
0.147	0.296996	C15orf32
0.000104	-0.476214	C15orf38-AP3S2///AP3S2
2.47e-07	0.563517	C15orf39
0.41	-0.0756715	C15orf40
0.00183	0.757771	C15orf41
0.00156	1.34762	C15orf48
4.18e-07	0.937788	C15orf52
0.523	0.192869	C15orf54
0.116	-0.390435	C15orf56
0.197	-0.120301	C15orf57
1.66e-08	-2.35227	C15orf59
2.56e-11	-0.86504	C15orf61
0.107	0.675217	C15orf62
0.582	-0.0924621	C15orf65
3.97e-07	-0.912268	C16orf45
1.6e-10	-0.868168	C16orf46
0.62	0.117696	C16orf52
0.745	0.104309	C16orf54
0.331	0.106028	C16orf58
0.742	-0.0789757	C16orf59
0.00306	-0.25227	C16orf62
1.69e-17	-0.737058	C16orf70
0.488	0.279702	C16orf71
1.51e-09	-0.650045	C16orf72
0.0129	0.410544	C16orf74
0.155	-0.237813	C16orf78
0.592	0.177549	C16orf82
0.408	-0.139853	C16orf86
0.0133	0.300972	C16orf87
0.00317	-1.21492	C16orf89
0.428	-0.0725272	C16orf91
0.157	-0.362989	C16orf92
0.0331	0.601482	C16orf95
0.318	-0.12031	C17orf100
0.396	0.32797	C17orf105
0.253	-0.205774	C17orf47
0.256	-0.308313	C17orf50
1.3e-06	-1.20809	C17orf51
0.000515	0.863	C17orf53
0.0249	0.222789	C17orf58
6.41e-09	0.652359	C17orf62
0.335	0.260571	C17orf64
0.498	-0.153185	C17orf67
0.656	-0.157043	C17orf74
0.0133	0.361231	C17orf75
0.141	-0.590384	C17orf77
0.39	0.269429	C17orf78
0.000359	0.350706	C17orf80
0.029	0.184134	C17orf82
0.00312	0.244469	C17orf89
6.05e-08	-2.04185	C17orf96
0.0258	-0.336649	C17orf97
0.0803	-0.492257	C17orf98
0.0932	0.318425	C17orf99
0.22	0.343388	C18orf12
0.00172	-0.615738	C18orf15
0.0032	0.286496	C18orf21
0.413	0.289126	C18orf25
2.27e-07	1.00162	C18orf54
0.0502	-0.553307	C18orf61
0.195	-0.284188	C18orf8
9.69e-09	-0.481035	C19orf12
1.23e-05	0.527095	C19orf18
2.23e-07	0.589033	C19orf24
0.0127	0.260276	C19orf25
0.708	-0.140025	C19orf33
4.14e-09	1.10958	C19orf43
0.0374	0.447594	C19orf44
0.582	-0.158109	C19orf45
0.00164	-0.718248	C19orf47
0.896	-0.0205174	C19orf52
0.00184	0.303873	C19orf53
2.31e-08	0.659981	C19orf54
0.0448	0.499966	C19orf57
0.00583	-0.251928	C19orf60
0.0354	0.235788	C19orf66
0.608	0.140081	C19orf68
0.573	0.0605005	C19orf70
0.00202	-0.687411	C19orf73
0.696	-0.0923707	C19orf81
0.551	0.0745786	C19orf84
7.55e-07	-0.475185	C1D
0.105	0.450433	C1GALT1
4.03e-08	0.573787	C1GALT1C1
0.0407	0.564644	C1GALT1C1L
0.994	0.0028792	C1orf100
0.0469	-0.55386	C1orf101
0.00307	-0.515203	C1orf105
3.74e-05	0.846682	C1orf106
0.0167	0.316604	C1orf109
0.299	0.257637	C1orf111
2.55e-12	1.71045	C1orf112
2.05e-15	-3.17634	C1orf115
0.0784	-0.539418	C1orf116
0.0465	-0.206436	C1orf122
0.000123	0.302218	C1orf123
0.832	-0.0510234	C1orf127
8.13e-07	0.650581	C1orf131
0.00319	-0.702306	C1orf145
0.000346	1.07804	C1orf158
0.00117	-0.304234	C1orf159
4.78e-11	1.94078	C1orf162
0.0841	0.185691	C1orf167
0.0274	-0.510627	C1orf168
0.0262	0.247867	C1orf174
0.28	0.299638	C1orf194
0.0128	-0.491267	C1orf198
3.3e-12	-1.11996	C1orf204
7.96e-10	-0.907917	C1orf21
0.854	0.0575683	C1orf210
1.13e-17	-1.47685	C1orf216
0.27	-0.288346	C1orf220
2.38e-11	1.51057	C1orf226
0.0275	-0.480697	C1orf228
0.337	-0.364415	C1orf234
3.68e-17	1.28033	C1orf27
2.82e-06	0.517014	C1orf35
0.0538	-0.13797	C1orf43
0.012	-0.272946	C1orf50
2.02e-12	-1.07846	C1orf52
1.56e-05	0.663104	C1orf53
3.46e-08	1.05399	C1orf54
2.04e-13	0.94516	C1orf56
4.5e-11	3.22444	C1orf61
0.13	-0.254	C1orf64
0.223	0.263808	C1orf68
0.676	-0.0503213	C1orf74
0.556	-0.176825	C1orf87
0.000696	0.716666	C1orf94
3.58e-13	2.0132	C1QA
2.3e-11	2.0734	C1QB
0.0062	0.318174	C1QBP
1.85e-11	1.81913	C1QC
0.000928	0.973614	C1QL1
1.74e-08	1.10244	C1QTNF1
0.114	0.461739	C1QTNF1-AS1
0.995	0.002645	C1QTNF2
0.157	-0.264355	C1QTNF3
0.0213	-0.26929	C1QTNF3-AMACR///AMACR
[truncated: 20,188 more rows]

## Sheet: 筛选差异基因
adj.P.Val	logFC	Gene.symbol
6.69e-16	-3.20261	AAK1
1.47e-05	2.30958	ABCA13
6.31e-09	2.02528	ABCB4
2.29e-11	4.01117	ABCC3
1e-08	-2.91013	ABCC8
4.98e-15	-3.85105	ACTL6B
2.52e-16	-2.24507	ADAM11
4.97e-16	2.69084	ADAM12
5.88e-10	-2.75441	ADAMTS19
7.55e-13	-2.81411	ADAMTS8
3.98e-09	2.77139	ADAMTS9
3.99e-11	2.28988	ADAP2
8.33e-12	-2.21841	ADCY1
9.43e-16	-2.90648	ADCY2
3.05e-10	-2.33477	ADCY5
2.87e-10	-2.0225	ADRA1B
1.04e-10	-2.06781	ADRB1
2.93e-10	2.32225	AEBP1
1.7e-07	2.10548	AFAP1L1
3.74e-09	-3.28012	AGAP2
9.1e-07	2.60507	AGAP2-AS1
2.21e-15	-4.17817	AK5
1.88e-13	-3.0377	AKAP5
3.16e-11	2.33684	ALDH16A1
5.9e-11	2.12295	ALPK3
4.03e-13	-2.74911	AMER3
2.42e-12	-2.25057	AMPH
4.19e-15	-2.42381	ANK3
8.56e-08	-2.26216	ANKRD18A
3.94e-13	-3.28572	ANKRD34A
1.67e-09	-2.66295	ANKRD36BP2
1.17e-12	-2.80466	ANKS1B
2.65e-13	-3.78668	ANO3
1.33e-12	-2.19991	ANO4
9.7e-15	3.00635	ANXA1
3.7e-14	2.61227	ANXA2
5.02e-13	2.30238	ANXA2P2
5.36e-15	-2.09342	APBA1
8.96e-10	-2.25725	APLP1
6.78e-14	3.33235	APOL4
2.21e-13	2.0785	APOL6
2.52e-07	2.0136	AQP1
3.49e-13	-2.13766	ARFGEF3
2.32e-15	2.46716	ARHGAP42
2.51e-10	-2.83171	ARHGAP44
1.88e-15	-2.69585	ARHGDIG
3.36e-14	-4.32155	ARPP21
7.86e-14	-3.13767	ASIC2
1.99e-12	-3.83871	ASPA
3.4e-17	5.43227	ASPM
2.33e-18	2.66513	ATAD2
6.04e-18	-2.25158	ATL1
1.39e-16	-3.27588	ATOH7
4.7e-14	-2.06423	ATP2B1
5.05e-14	-4.22458	ATP2B2
7.94e-12	-3.70452	ATP2B3
2.41e-15	-2.67228	ATP6V1G2
4e-12	-2.59693	ATP8A1
6.27e-13	-3.5862	ATP8A2
1.64e-11	-2.31519	ATRNL1
3.8e-14	2.20933	AURKA
3.01e-07	2.16882	AVIL
1.23e-12	-3.03788	B3GALT2
1.02e-07	-2.18179	BAIAP3
8.8e-16	-2.11501	BCL11A
5.54e-18	2.19254	BCL2L12
1.85e-09	-2.5387	BDNF
5.42e-11	-3.584	BEND4
2.84e-11	-2.02275	BEX2
1.12e-11	-3.00702	BEX5
1.28e-10	-2.11526	BHLHE22
9.19e-10	-2.39707	BICDL1
1.24e-19	4.31106	BIRC5
5.59e-16	2.39003	BOC
2.55e-07	-2.35984	BOK
2.45e-16	3.25763	BRCA2
3.56e-12	-2.17504	BRINP1
5.23e-11	-2.11754	BRSK2
1.99e-12	-3.01714	BSN
3.37e-11	2.64551	BTN3A2
1.32e-13	3.04394	BUB1
4.4e-13	2.08287	BUB1B
6.19e-11	-3.48367	C11orf87
1.66e-08	-2.35227	C15orf59
6.05e-08	-2.04185	C17orf96
2.05e-15	-3.17634	C1orf115
4.5e-11	3.22444	C1orf61
3.58e-13	2.0132	C1QA
2.3e-11	2.0734	C1QB
8.57e-13	-3.89602	C1QTNF4
8.45e-12	2.06069	C1R
2.48e-09	2.00032	C1S
6.69e-16	3.81554	C21orf62
7.11e-08	-2.10352	C2orf82
1.18e-10	-2.60114	C3orf80
2.95e-06	3.1831	C7orf57
6.63e-06	-2.47113	C8orf34
2.33e-10	2.21388	C8orf4
5.17e-07	-3.25776	CA10
9.41e-16	-2.90169	CA11
2.19e-14	3.78819	CA12
2.2e-09	2.72926	CA3
2.31e-11	-3.80938	CABP1
1.27e-19	-2.52118	CACNA1B
1.23e-15	-2.06622	CACNA1C
1.76e-13	-2.26013	CACNA1E
8.38e-11	-2.50435	CACNA2D1
4.54e-11	-3.07482	CACNA2D3
2.22e-10	-2.60982	CACNG2
7.31e-17	-5.23567	CACNG3
2.88e-08	-2.45614	CADM2
2.43e-09	-2.22836	CALB1
1.05e-16	2.02834	CALD1
4.43e-10	-3.80855	CALN1
2.07e-12	-3.70025	CALY
1.38e-14	-4.0685	CAMK1G
5.84e-13	-3.2747	CAMK2A
1.18e-14	-2.51722	CAMK2B
4.5e-11	-2.50912	CAMK4
6.01e-14	-2.2203	CAMKV
5.25e-13	-2.49503	CAMTA1
1.42e-14	-2.11333	CAP2
2.93e-10	-3.06874	CARNS1
4.93e-11	-2.36828	CASKIN1
6.59e-12	2.37199	CASP1
1.79e-18	2.14989	CASP6
4.76e-09	2.03382	CAV1
4.28e-10	-2.37394	CBLN2
5.01e-10	-3.07169	CBLN4
2.03e-07	2.06835	CBX2
6.18e-12	-2.49292	CCBE1
1.37e-08	-2.27488	CCDC110
2.96e-13	2.02495	CCDC167
2.36e-16	2.10645	CCDC80
1.57e-12	-2.87389	CCDC85A
1.24e-10	-5.00163	CCK
1.18e-17	-2.80645	CCKBR
1.8e-14	3.15115	CCNB2
6.26e-13	2.42278	CCND2
1.6e-12	2.24144	CD151
4.89e-14	3.23386	CD163
1.59e-06	2.48338	CD300A
2.03e-19	3.03521	CD44
9.43e-11	2.5136	CDC20
1.78e-11	2.05384	CDC25C
2.8e-16	-2.58568	CDC42
1.71e-08	2.26243	CDC42EP4
1.76e-08	2.44444	CDC45
5.67e-15	3.18331	CDCA2
6.04e-16	2.13855	CDCA7
4.86e-15	2.54735	CDCA7L
1.91e-10	2.52213	CDCA8
1.57e-11	-2.70769	CDH12
3.18e-07	-2.52721	CDH13
1.2e-12	-3.10228	CDH18
8.35e-08	-2.02392	CDH19
7.71e-16	-2.8698	CDH8
2.78e-13	-2.34716	CDH9
8.52e-17	3.67072	CDK1
4.32e-10	2.1009	CDK4
9.49e-13	-2.28596	CDK5R1
6.64e-09	-2.58575	CDK5R2
1.15e-13	-2.95322	CDKL2
3.06e-18	-2.53525	CDKL5
2.14e-14	2.21318	CDKN2C
8.15e-08	2.00628	CDYL
3.45e-16	2.11267	CEBPD
2.61e-10	-2.3355	CECR6
4.56e-12	-2.39236	CELF3
3.36e-13	-3.07647	CELF4
3.53e-15	-2.58293	CELF5
2.86e-07	2.12722	CELSR1
7.1e-09	2.11705	CENPE
6.25e-12	2.28679	CENPF
9.24e-17	3.19859	CENPK
5.61e-07	2.01956	CENPM
3.72e-08	2.04541	CENPN
4.59e-15	2.40427	CENPU
3.65e-15	3.84527	CEP55
2.79e-09	-2.88547	CERS5
3.01e-17	-3.6583	CES4A
2.21e-06	-2.06629	CFAP46
1.45e-12	2.38338	CFI
1.7e-13	-2.84086	CHD5
2.23e-16	2.19913	CHEK1
9.36e-10	-3.68071	CHGA
2.47e-11	-2.37948	CHGB
6.64e-10	3.28641	CHI3L1
7.07e-07	2.24172	CHI3L2
6.98e-12	-2.09777	CHN1
6.94e-11	-2.02002	CHN2
1.96e-12	-3.99526	CHRM1
2.43e-09	-2.45755	CHRM3
1.51e-13	2.75942	CKAP2L
3.56e-14	-3.05509	CKMT1A///CKMT1B
3.23e-16	2.39427	CKS2
3.93e-09	-2.82131	CLCA4
5.87e-16	-2.48089	CLCN4
1.19e-14	-2.28469	CLEC2L
7.15e-13	-2.55466	CLEC4G
7.33e-16	2.98611	CLEC5A
2.64e-15	2.08668	CLIC1
1.92e-11	2.08735	CLIC1P1
4.13e-07	-2.44328	CLSTN2
1.79e-16	2.02363	CMTM3
9.06e-08	-2.42623	CNDP1
3.58e-12	3.96417	CNGA3
5.38e-16	-2.53865	CNKSR2
1.68e-07	-2.62801	CNTN1
1.23e-08	-3.08697	CNTN2
2e-12	-3.55267	CNTN3
6.05e-14	-2.90939	CNTN4
5.52e-10	-2.55984	CNTNAP2
1.03e-09	3.22496	COL1A1
1.06e-10	3.35713	COL1A2
1.08e-11	-2.43524	COL26A1
5.57e-12	4.10156	COL3A1
4.35e-15	4.56391	COL4A1
4.3e-15	3.24448	COL4A2
1.17e-10	2.42998	COL6A1
2.01e-08	3.028	COL8A1
1.6e-11	-2.2877	COPG2IT1
2.45e-08	2.54007	CP
2.5e-13	-2.25439	CPEB3
3.7e-11	-3.17038	CPLX1
3.31e-10	-3.41407	CPLX2
1.09e-20	-4.15368	CPNE6
3.86e-13	2.09318	CPVL
1.19e-12	3.59374	CPXM1
2.93e-13	-4.36823	CREG2
1.12e-16	-3.21503	CRH
2.96e-13	-3.04545	CRHBP
5.24e-13	2.18099	CRISPLD1
3.03e-18	4.16861	CRNDE
1.22e-12	-2.11524	CRTAC1
1.4e-11	-2.26152	CRY2
6.13e-14	-3.30111	CRYM
9.26e-08	-2.19477	CSMD1
2.55e-15	2.33941	CSPG4
3.78e-13	-2.1066	CSRNP3
1.4e-14	2.47198	CSRP2
1.03e-11	2.28276	CTSC
2.04e-07	-2.49901	CTXN3
4.5e-10	-3.20433	CUX2
5.9e-16	2.47279	CXCR4
2.05e-07	2.5514	CYBRD1
8.87e-15	-2.34434	CYFIP2
4.19e-08	-2.67493	CYP26B1
1.31e-16	-2.58783	CYP46A1
4.66e-14	-3.08636	CYP4X1
1.27e-07	-2.18798	CYP7B1
2.11e-12	-3.10128	DACH2
7.06e-14	-2.04074	DCLK1
1.28e-11	-2.04951	DCTN1-AS1
8.35e-12	2.02007	DDIAS
1.14e-14	-4.90532	DDN
4.97e-10	2.75945	DDX11
2.26e-10	2.03926	DDX31
1.14e-10	2.62934	DEPDC1
2.23e-09	2.19502	DEPDC1B
7.89e-17	2.34985	DESI2
2.12e-11	-2.65582	DGKE
5.59e-16	3.39346	DHRSX
1.91e-12	-2.94402	DIRAS2
1.98e-14	-3.59586	DLG2
5.68e-10	-2.54173	DLGAP1
2.91e-08	2.22256	DLGAP1-AS2
1.87e-14	-2.88039	DLGAP2
3.19e-12	-3.22968	DLGAP3
7.99e-16	2.99376	DLGAP5
1.42e-13	-2.51462	DMTN
4.15e-16	-2.38328	DNAJA4
7.66e-14	-2.56287	DNAJC6
7.16e-16	2.6975	DNALI1
7.11e-12	-2.3835	DNM1
1.21e-11	-2.47782	DNM3
7.85e-11	-2.58923	DOC2A
6.12e-12	-3.07791	DOCK3
5.95e-12	-3.49625	DOK6
3.14e-10	-2.7497	DPP10
1.31e-14	2.02854	DPYSL3
1.69e-11	-3.0528	DRD1
1.38e-13	2.77669	DTL
7.61e-12	-2.45286	DUSP2
3.02e-06	2.2897	DUSP6
1.48e-13	-2.5435	DYNC1I1
5.63e-16	2.69731	E2F7
9.42e-15	2.96202	E2F8
1.32e-17	2.26409	ECE2
3.02e-12	2.02491	EDNRA
1.43e-08	-2.35769	EEF1A2
1.69e-08	-2.18422	EFNA3
3.49e-13	3.36769	EGFR
2.39e-10	-4.33834	EGR4
1.08e-15	-2.09555	EHD3
8.8e-20	3.24382	EIF4EBP1
4.5e-10	-2.73743	ELAVL2
6.79e-10	-2.19622	ELAVL4
1.45e-10	-2.59492	ELFN2
1.56e-15	3.38099	ELN
2e-12	-2.33092	ELOVL4
5.56e-12	2.83297	EMILIN1
2.66e-13	2.56531	EMP1
3.63e-13	2.71933	EMP3
2.17e-10	-2.34529	EMX1
9.79e-10	2.0993	EN1
8.64e-10	2.24745	EN2
1.32e-10	2.07209	ENPEP
8.68e-11	-2.60813	ENPP2
3.09e-11	-2.09645	ENTPD3
1.04e-15	-2.38835	EPB41L1
5.99e-14	-2.27361	EPB41L3
2.58e-11	-2.30144	EPB41L4B
1.37e-14	-2.03283	EPCAM
1.45e-08	-2.08892	EPHA5
1.41e-15	-2.83257	EPHA6
4.84e-11	-2.22145	EPHB6
2.19e-07	2.20608	ERAP2
4.6e-17	-3.1726	ERC2
1.95e-09	2.18777	ERCC6L
4.71e-08	-2.68466	ERICH3
1.41e-09	-3.40744	ERMN
2.73e-10	3.08675	ESCO2
2.67e-13	2.16578	ESPL1
1.09e-09	-2.98953	ETNPPL
4e-09	2.00929	ETV4
2.9e-07	2.28901	EVC
3.6e-08	-2.00285	EXTL1
6.06e-20	3.04764	EZH2
1.79e-18	3.29142	F2R
1.43e-09	-2.68488	FA2H
6.03e-11	-2.50591	FABP6
1.49e-13	-2.20879	FAIM2
1.92e-09	-2.16381	FAM124A
1.08e-14	2.51227	FAM129A
8.88e-07	-2.16856	FAM133A
6.94e-10	-2.05372	FAM155A
5.71e-12	-2.63027	FAM163B
1.22e-08	-2.06099	FAM189A1
2.45e-14	-4.222	FAM19A1
1.83e-11	-3.576	FAM19A2
1.5e-10	-3.66406	FAM201A
8.89e-15	2.95889	FAM46A
8.22e-14	2.31019	FAM64A
4.07e-11	2.84428	FANCI
7.25e-13	-2.03428	FBXL15
4.65e-12	-3.96424	FBXL16
6.71e-12	-2.04146	FBXO2
1.94e-10	2.3083	FBXO32
4.22e-17	-2.38078	FBXW7
9.07e-12	2.00586	FCER1G
2.3e-16	3.76686	FCGBP
3.24e-09	2.6249	FCGR2C
5.94e-10	2.08611	FCGR3B///FCGR3A
6.72e-14	-3.5319	FEZF2
8.28e-11	-3.09051	FGF13
6.24e-06	-2.14804	FGF9
6.24e-15	3.46175	FKBP10
8.29e-13	2.14464	FKBP5
1.67e-17	2.35784	FLNA
7.19e-15	2.49407	FN1
7.45e-07	2.1056	FNDC3A
9.02e-08	-2.41124	FNDC5
3.08e-11	-2.45295	FNDC9
1.01e-09	-2.22227	FOLH1B///FOLH1
0.000156	-2.25413	FOSB
8.48e-15	2.77322	FOXD1
5.13e-15	3.83502	FOXM1
3.39e-08	-2.63838	FREM3
4.17e-12	-2.28502	FRMPD4
6.68e-11	-3.30374	FRRS1L
3.02e-11	-4.13124	FSTL5
3.24e-09	-2.43707	FUT9
7.86e-12	-2.78374	FXYD7
2.16e-08	2.13575	FZD2
1.17e-11	2.22257	FZD7
5.49e-17	-2.35483	GABARAPL3///GABARAPL1
1.81e-14	-2.01062	GABBR1
1.31e-09	-2.22006	GABBR2
7.68e-11	-5.71167	GABRA1
1.56e-14	-3.01026	GABRA2
1.36e-14	-4.90557	GABRA5
4.04e-11	-2.06382	GABRB1
5.92e-11	-3.02982	GABRB2
6.73e-14	-3.2689	GABRB3
6.51e-14	-4.1672	GABRD
2.82e-12	-3.0687	GABRG1
1.21e-11	-2.45395	GABRG2
2.07e-08	-2.57643	GAD1
2.57e-14	-2.53254	GAD2
4.03e-05	-2.05864	GAL3ST1
1.51e-07	2.00094	GALK1
7.33e-11	-2.27609	GALNT14
1.5e-14	-3.10126	GALNTL5
2.64e-05	2.33951	GALR1
1.2e-13	3.09938	GAS2L3
5.12e-15	2.64218	GBP1
6.3e-14	2.21364	GBP2
2.28e-09	2.03948	GBP3
2.09e-10	2.56976	GBP5
5.27e-15	-3.68919	GDA
1.2e-10	2.40694	GDF15
1.83e-09	2.09229	GEN1
2e-12	2.9384	GFAP
1.98e-08	2.17493	GINS2
4.47e-09	-5.11846	GJB6
4.38e-17	-2.56226	GLS
3.24e-12	-3.01433	GLS2
6.35e-14	-3.77712	GLT1D1
9.52e-10	-2.0613	GNAI1
2.35e-13	-3.37865	GNAL
1.43e-13	-2.21568	GNAO1
9.92e-14	-2.00765	GNAS
1.39e-11	2.16601	GNB4
1.23e-15	-2.38899	GNB5
1.06e-14	-2.99759	GNG3
1.49e-11	-2.68788	GOLGA7B
3.89e-16	-2.17471	GOT1
4.87e-10	2.10935	GPC6
2.87e-05	-2.12972	GPR12
1.01e-13	2.19286	GPR161
0.000303	-2.72	GPR17
2.95e-10	-3.09851	GPR22
4.98e-11	-3.7349	GPR26
1.79e-09	-2.09606	GPR27
7.33e-08	-2.28529	GPR37
4.99e-11	-2.47306	GPR6
1.31e-10	-2.59779	GPR62
1.06e-15	2.82513	GPR82
4.5e-11	-2.81776	GPR83
1.33e-13	-2.04649	GPRASP1
9.75e-14	2.46168	GPX8
2.43e-12	-2.15206	GRAMD4
1.59e-08	-2.10496	GREM1
6.75e-14	-3.70305	GRIN1
1.89e-11	-2.77553	GRIN2A
9.93e-15	-2.67458	GRIN2B
1.6e-12	-3.48934	GRIN2C
8.96e-14	-2.40119	GRIN3A
1.32e-11	-3.53541	GRM1
8.66e-15	-3.79439	GRM3
1.05e-12	-3.04532	GRM5
8.05e-14	-2.07812	GUCY1B3
1.05e-05	-2.09639	HAPLN2
3.84e-10	-2.87288	HAR1A
1.36e-13	2.64415	HAS2
7.17e-12	2.51327	HAUS8
4.98e-10	-4.28479	HCN1
1.57e-13	-2.4235	HECW1
2.19e-13	-2.08808	HECW2
6.63e-15	2.31733	HELZ2
1.02e-13	2.08618	HFE
1.37e-06	-2.43171	HHATL
1.08e-10	-2.94866	HHIP
2.98e-11	2.69509	HIST1H2AH///HIST1H2AG///HIST1H2AM///HIST1H2AL///HIST1H2AK///HIST1H2AI
8.12e-16	3.09769	HIST1H4J
1.51e-12	3.51194	HIST2H4B///HIST4H4///HIST2H4A///HIST1H4L///HIST1H4E///HIST1H4B///HIST1H4H///HIST1H4C///HIST1H4J///HIST1H4K///HIST1H4F///HIST1H4D///HIST1H4A///HIST1H4I
1.08e-14	3.29563	HJURP
7.96e-15	2.01676	HLA-B
6.95e-15	2.18771	HLA-J
3.54e-12	-2.71877	HLF
4.88e-08	2.47791	HMCN1
2.25e-19	2.17369	HMG20B
6.22e-13	-3.40578	HMGCLL1
6.53e-18	3.31474	HMMR
4.6e-10	-3.56102	HMP19
1.84e-09	2.36882	HNF4G
7.01e-12	-3.12688	HOOK1
1.27e-12	2.32918	HOTAIRM1
5.68e-07	2.3147	HOXA1
4.32e-07	3.05373	HOXA10
2.75e-06	2.49147	HOXA10-HOXA9///MIR196B///HOXA9
6.93e-11	2.82865	HOXA3
4.85e-09	2.21887	HOXA5
1.58e-10	2.83372	HOXA7
7.06e-11	2.64543	HOXD10
1.49e-14	-3.12071	HPCA
8.09e-15	-3.71993	HPCAL4
9.68e-13	-3.3324	HRH3
3.93e-13	-2.28004	HRK
5.47e-14	-2.06193	HS3ST2
1.94e-09	2.88541	HS3ST3B1
9.02e-18	-2.88351	HS3ST4
1.82e-16	-2.91681	HSPA12A
5.94e-10	-2.32909	HSPB3
1.87e-14	3.59663	HSPG2
6.08e-16	-3.08447	HTR2A
2.42e-15	-4.14006	HTR2C
7.55e-08	3.42177	IBSP
5.72e-13	-3.35264	ICAM5
3.25e-16	3.22869	ID3
2.41e-15	2.22511	IFI16
8.02e-11	2.00805	IFI30///PIK3R2
1.76e-14	4.51126	IGF2BP3
6.96e-18	5.11894	IGFBP2
5.49e-12	3.23135	IGFBP3
8.61e-15	2.0821	IGFBP7
0.00184	2.13577	IGHA2///IGHA1///IGH
4.91e-16	2.23794	IKBIP
1.07e-14	-2.28327	IL1RAPL1
2.21e-08	2.39076	IL7
5.37e-11	-2.7203	INA
1.01e-12	-2.11428	INPP5F
4.94e-15	-2.61275	IPCEF1
2.1e-15	2.59057	IQGAP2
9.9e-11	-2.66638	IQSEC3
8.01e-12	2.7654	IRX3
5.78e-16	2.32091	ITGB8
0.000465	2.10152	ITGBL1
4.32e-14	-3.38724	ITPKA
6.29e-12	-3.0453	JAKMIP1
1.46e-10	-3.41839	JAKMIP3
4.6e-10	-2.78177	JAZF1-AS1
3.89e-10	-3.76383	JPH3
5.97e-11	-2.64878	JPH4///AP1G2
1.06e-13	-2.79432	KALRN
4.53e-10	-2.16328	KCNA1
3.95e-13	-2.05607	KCNA4
2.76e-18	-2.38433	KCNAB1
1.13e-12	-2.55672	KCNAB2
1.93e-10	-2.07928	KCNB1
6.28e-13	-2.51601	KCNH3
1.87e-09	-2.0268	KCNH8
2.14e-10	-3.16886	KCNIP4
4.43e-14	-3.37123	KCNJ3
1.96e-12	-3.6507	KCNJ4
6.49e-12	-2.10162	KCNJ6
3.41e-11	-4.02728	KCNJ9
1.32e-11	-4.14947	KCNK1
1e-06	-2.18756	KCNK10
9.48e-10	-2.93621	KCNK12
8.55e-16	-2.86895	KCNMA1
1.27e-13	-2.99918	KCNQ2
5.22e-11	-2.97786	KCNQ5
1.54e-11	-2.66702	KCNS2
8.34e-13	-4.14632	KCNV1
4.48e-12	-3.73703	KCTD16
9.24e-16	-3.5368	KCTD4
1.1e-15	2.12219	KIAA0040
1.31e-17	2.67675	KIAA0101
1.12e-13	-2.73882	KIAA0319
2.03e-16	-2.80443	KIAA0513
1.14e-14	-2.75045	KIAA1107
8.75e-14	-2.18475	KIAA1549L
2.24e-14	-2.57128	KIAA1644
1.07e-16	3.26847	KIF14
1.14e-12	-2.49495	KIF17
1.04e-14	3.06299	KIF18A
1.04e-08	-2.59203	KIF1A
2.38e-17	4.33642	KIF20A
3.1e-08	-2.75223	KIF21B
9.41e-15	3.36626	KIF4A
1.15e-07	2.17868	KIFC1
4.83e-12	-3.26486	KIRREL3
8.47e-17	-2.46836	KLC1
2.05e-13	2.6339	KLHDC8A
5.51e-11	-3.2842	KLHL1
1.52e-08	-2.91117	KLHL32
4.35e-14	2.37702	KNL1
9.9e-11	-3.7536	KRT222
2.36e-09	-2.01914	KRTAP5-AS1
4.62e-12	-2.43342	KSR2
1.39e-10	-2.58693	L1CAM
3.51e-11	2.19729	LAIR1
8.05e-14	-2.09088	LARP4B
7.87e-09	2.41299	LCAT
8.81e-11	-2.21134	LDB2
7.82e-14	-2.84559	LDB3
2.05e-13	3.68227	LFNG
2.2e-07	-2.62354	LGI1
1.27e-13	-4.65166	LGI3
3.38e-08	-2.21766	LGI4
6.08e-11	-2.01651	LHPP
1.49e-08	-3.08605	LINC00320
1.19e-05	-2.78379	LINC00403
2.66e-11	-3.07373	LINC00507
1.4e-06	-2.50016	LINC00632
2.6e-10	-2.56335	LINC00889
9.75e-14	-2.59702	LINC00957
0.000475	2.03803	LINC01088
6.46e-09	-2.34943	LINC01105
1.93e-14	-2.43748	LINC01616
1.17e-15	-2.03756	LINGO2
4.07e-15	2.55347	LMNB1
3.05e-11	-3.06191	LMO3
2.85e-12	-2.54773	LNX1
7.27e-09	-2.01499	LOC100128079
9.8e-11	2.35479	LOC100129518///SOD2
1.79e-12	-2.18363	LOC100129973
5.79e-08	-2.85484	LOC100131170
1.26e-11	2.11133	LOC100288637///ARHGAP11B
3.77e-09	-2.3185	LOC100507387///FAM153A///FAM153B
2.71e-06	-2.68104	LOC100507472///PCSK6
1.45e-18	-2.55257	LOC100507547///PRRT1
2.26e-06	2.03631	LOC100509457///HLA-DQA2///HLA-DQA1
4.22e-13	-2.3547	LOC100996385
1.75e-13	-3.92057	LOC100996542///GRM7
2.91e-07	2.23811	LOC101060835///HLA-DQB1
4.59e-14	-2.85454	LOC101926887///LIPA
7.49e-07	-2.10933	LOC101926951///PCDH20
1.03e-10	-2.97646	LOC101927137///ATP1A3
6.55e-07	-2.25213	LOC101927359
1.19e-12	2.01743	LOC101927811
1.79e-14	-2.01626	LOC101927826///FBXO41
6.16e-10	2.26239	LOC101928269///LOC100506403///RUNX1
3.1e-18	2.05713	LOC101928615///FNDC3B
8.23e-11	3.66669	LOC101928916///NNMT
1.28e-09	-2.66283	LOC101929748
8.49e-15	-2.73786	LOC101930006///FRMPD2B///FRMPD2
4.87e-14	-3.49266	LOC101930363///LOC101928349///LOC100507387///FAM153C///FAM153A///FAM153B
4.21e-12	-2.55014	LOC101930630///STRC
2.9e-07	2.39809	LOC102724660///EFCAB3
8.22e-14	2.86838	LOC105373495
2.77e-10	-2.58582	LOC105376360
3.83e-13	2.69772	LOC106146153
1.11e-09	-2.48891	LOC157503///XKR4
4.18e-07	-2.43052	LOC283454///HRK
2.89e-16	-2.4849	LOC283713///OTUD7A
1.93e-13	-2.71616	LOC284578
4.56e-15	-2.48958	LOC285147
3.01e-12	-2.10623	LOC285812
4.15e-13	2.33877	LOC389831
1.09e-09	-2.81529	LOC389895
5.36e-11	-2.4805	LOC401220
1.13e-11	-2.11184	LOC440934
4.33e-11	3.25117	LOX
1.26e-06	-2.11282	LPAR3
7.25e-14	-2.14618	LPCAT4
4.94e-16	3.47181	LPL
7.72e-16	-2.29007	LRFN2
1.05e-11	-2.87031	LRFN5
3.1e-15	-3.5789	LRRC7
1.12e-17	-2.68087	LRRC8B
1.05e-10	-2.31775	LRTM2
6.27e-08	5.00724	LTF
4.79e-13	-2.74453	LY6H
9.52e-13	-2.93275	MACROD2
2.79e-07	-2.67939	MAG
3.05e-15	-2.56938	MAGEE1
1.4e-15	3.1899	MAK
1.5e-11	-3.20057	MAL
2.66e-13	-4.37484	MAL2
3.03e-13	2.40126	MAP3K6
4.61e-12	-2.22651	MAP3K9
4.46e-11	-2.92408	MAP7D2
9.7e-15	-2.31929	MAPK10
2.68e-14	-3.03177	MARCH11
3.2e-12	-2.82816	MARCH4
5.33e-13	-2.50574	MARCH6
1.84e-12	2.89555	MARVELD3
5.7e-10	-3.17285	MAST1
6.34e-18	-2.70097	MAST3
9.5e-11	-2.14975	MATK
7.95e-08	-2.74016	MBP
5.5e-09	-2.50913	MCF2
1.19e-14	-2.30126	MCHR2
6.18e-13	2.98206	MCM10
1.66e-14	2.49395	MCM5
1.93e-11	-2.45523	MCTP1
2.66e-12	2.88423	MDK
5.5e-10	-2.1512	ME1
4.7e-14	2.69883	MED1
1.09e-14	-2.32714	MEF2C
2.24e-13	-2.23318	MEG3
8.8e-20	4.53661	MELK
1.17e-09	4.28383	MEOX2
2.01e-09	2.14378	METTL7B
2.41e-14	-5.28895	MFSD4A
8.14e-10	2.48689	MGP
1.41e-13	-2.16248	MICAL2
5.2e-16	-2.1119	MICU3
6.4e-09	-2.73979	MIR124-1///LINC00599
3.3e-09	-2.9245	MIR124-2HG
1.56e-10	2.0263	MIR155///MIR155HG
2.43e-11	2.05185	MIR21///VMP1
2.23e-07	2.00697	MIR4321///AMH
1.3e-13	2.54134	MIR612///NEAT1
1.89e-13	-2.8756	MIR7-3HG
1.54e-09	-2.13044	MKX
5.33e-12	2.8015	MMP14
9.38e-05	2.29389	MMP19
4.85e-11	-3.72738	MOBP
8.11e-08	-2.32773	MOG
1.37e-14	-2.20989	MPHOSPH8
2.15e-14	-2.82424	MPP7
2.11e-10	-2.0497	MRAP2
2.13e-14	2.66178	MS4A4A
1.64e-15	2.65182	MS4A6A
2.81e-15	2.32891	MS4A7
1.13e-12	2.5267	MSH5-SAPCD1///SAPCD1///MSH5
6.58e-13	2.12008	MSR1
4.23e-17	2.2795	MTHFD2
1.22e-09	-3.07021	MTUS2
4.59e-13	2.99185	MUC1
2.34e-15	-2.96207	MUM1L1
7.39e-09	2.11524	MYBL2
7.39e-10	2.00373	MYC
1.94e-06	-2.15295	MYO1D
8.43e-08	-2.75872	MYRF
3.01e-14	-2.47357	MYRIP
1.16e-10	-4.16966	MYT1L
4.45e-10	-2.35206	NALCN
8.14e-10	2.06631	NAMPT
5.32e-11	-2.78629	NAP1L2
7.47e-15	-2.92487	NAPB
3.49e-14	-2.20074	NAV3
2.88e-20	2.12062	NBPF26///NBPF10///NBPF9///NBPF14
8.67e-07	-2.51376	NCAM2
6.06e-19	4.54424	NCAPG
3.59e-10	2.67532	NCAPH
1.48e-14	-2.27218	NCDN
2.49e-16	2.17369	NCOA3
3.76e-14	-2.34162	NCS1
1.02e-24	5.39821	NDC80
8.99e-19	-2.19436	NDFIP2
1.16e-11	-3.17384	NECAB1
2.4e-14	-3.75886	NECAB2
4.14e-10	-2.87497	NEFH
5.93e-10	-3.65918	NEFL
1.33e-10	-3.97977	NEFM
1.17e-12	-2.28827	NEGR1
1.93e-13	-3.52338	NELL1
1.7e-20	3.14593	NES
1.33e-09	-2.53329	NETO1
4.35e-17	-3.94098	NEUROD6
9.72e-14	2.15375	NEXN
9.36e-10	-2.58946	NGB
7.53e-11	-2.04706	NGEF
2.53e-15	2.6707	NID1
1.31e-10	-3.74524	NKAIN2
4.55e-13	2.642	NKTR
2.61e-12	2.28116	NMB
1.14e-09	-2.5664	NMNAT2
1.03e-12	-2.93392	NOS1
2.81e-09	-2.32919	NOS1AP
3.61e-20	2.00868	NOTCH2NL
4.01e-11	-3.19671	NPTX1
1.5e-06	-2.36343	NPTX2
1.09e-14	-3.25143	NPTXR
2.35e-16	-2.75372	NPY
1.24e-10	-3.30332	NPY1R
2.06e-05	-2.07448	NRG1
4.41e-10	-2.68276	NRG3
7.41e-12	-3.47927	NRGN
6.18e-12	3.28348	NRP1
4.32e-13	-2.6419	NRSN1
3.68e-09	-2.00675	NRXN1
1.05e-22	-3.9782	NRXN3
1.42e-16	2.81089	NSUN7
1.23e-12	-2.87852	NT5DC1
2.09e-16	2.19245	NT5DC2
1.97e-16	2.06074	NTN1
3.23e-09	-2.51701	NTRK2
2.65e-12	-4.65251	NTSR2
7.13e-16	-2.16282	NUAK1
2.59e-09	-2.25491	NUDT14
1.54e-13	2.88346	NUF2
4.86e-12	-3.02286	NUP93
4.44e-18	4.64129	NUSAP1
6.73e-13	-3.06284	NWD2
4.55e-09	-2.20014	NXPH2
4.41e-09	2.25343	ODF2
2e-10	-3.68586	OGDHL
4.73e-12	-2.94858	OLFM1
3.66e-12	-4.76617	OLFM3
6.55e-18	-3.33229	OPALIN
6.29e-09	-2.94118	OPCML
7.26e-10	-2.55422	OPRK1
9e-07	-2.37295	OR2L13
3.47e-11	-2.34531	P2RX5
5.39e-12	-4.16843	PACSIN1
3.91e-08	-2.54695	PAIP2B
1.42e-17	-2.34222	PAK1
5.05e-13	-3.20665	PAK3
2.22e-11	-2.37991	PAK5
2.68e-16	-2.33015	PAK6
3.12e-12	-2.31567	PALM2
1.59e-08	-3.00776	PARM1
1.44e-14	-2.0076	PART1
4.37e-09	-2.41428	PARVB
7.39e-05	-2.28686	PAX8-AS1
2.32e-15	2.26377	PAXIP1-AS2
6.07e-18	3.92247	PBK
1.14e-08	-2.67634	PCDH11Y///PCDH11X
2.18e-09	2.47256	PCDHB11
1.37e-10	2.0027	PCDHB13
2.2e-12	2.02333	PCDHB16
3.04e-12	2.82002	PCDHGA8
2.38e-17	-3.10792	PCLO
4.12e-09	2.45111	PCOLCE
3.23e-13	-2.09686	PCP4L1
4.15e-12	-3.00841	PCSK2
7.52e-16	-2.75373	PDE1A
1.47e-11	-2.02721	PDE1C
5.14e-14	-2.69546	PDE2A
1.81e-14	4.54714	PDPN
1.27e-11	-3.76253	PDYN
1.6e-11	-2.09162	PDZD4
2.35e-09	-2.02165	PEG3
2.84e-11	-3.01711	PEX5L
5.01e-10	2.24718	PGF
3.75e-09	-2.19703	PHACTR3
2.33e-18	3.19395	PHC2
6.55e-17	-2.72233	PHF24
6.05e-11	2.44479	PHLDA1
1.3e-11	-3.3798	PHYHIP
0.00011	2.04277	PI3
9.96e-15	-2.4862	PITPNM3
7.45e-10	-2.11678	PKIA
4.42e-15	-2.58492	PKP4
1.67e-06	2.62398	PLA2G2A
3.53e-12	2.31086	PLAU
3.68e-09	-2.35372	PLCXD3
1.59e-12	3.61854	PLEKHA4
1.96e-13	2.35093	PLEKHG2
1.36e-10	-2.79305	PLEKHG3
4.26e-10	-2.2291	PLEKHH1
1.42e-11	2.21065	PLEKHH3
1.5e-11	-2.0562	PLK2
2.27e-10	-2.19257	PLLP
2.49e-14	2.77569	PLP2
8.88e-10	-2.14542	PLPPR5
2.7e-13	-2.18581	PNMA6A
1.16e-16	-4.42799	PNMAL2
4.05e-15	2.08185	POFUT1
9.04e-12	2.68526	POLH
1.59e-10	-2.16413	POLR2F
5.65e-13	-2.7392	POLR3A
4.71e-07	3.08669	POSTN
3.54e-05	2.08014	POU4F1
1.27e-12	-2.76289	PPFIA2
1.5e-16	2.13749	PPIC
8.06e-14	-2.43518	PPM1H
8.44e-08	2.15913	PPP1R10
4.15e-07	-2.12713	PPP1R14A
7.75e-19	2.02586	PPP1R14B
1.15e-10	-3.10674	PPP1R16B
1.55e-07	-2.19042	PPP1R1B
5.31e-14	-2.68389	PPP2R2C
1.97e-15	-2.12947	PPP3CB
1.1e-13	2.09274	PPP4C
5.85e-13	-4.22793	PPP4R4
7.88e-08	-2.00503	PRCD
1.39e-16	-3.21934	PRKCB
1.85e-16	-2.03433	PRKCG
3.51e-10	-3.69206	PRKCZ
9.88e-24	2.75699	PRKD3
7.98e-14	2.21665	PROS1
7.19e-13	-2.53435	PRR18
5.68e-11	-3.19481	PRR36
2.8e-13	-2.1463	PRRG3
3.88e-10	-2.17298	PSD
1.49e-15	-2.26144	PSD3
2.16e-17	4.18048	PSMB8
2.03e-08	-2.12871	PTER
8.38e-09	-2.2328	PTGDS
5.98e-16	-2.08576	PTGER3
5.24e-14	2.31695	PTPN12
6.28e-09	-3.06012	PTPN20
1.34e-12	-3.22211	PTPN5
4.12e-14	-2.01519	PTPRN
6.32e-15	-2.34938	PTPRR
2.08e-08	-2.63917	PTPRT
2.58e-09	2.94173	PTX3
5.57e-12	-2.1206	PWAR6
3.26e-10	2.60495	PXN
8.25e-15	-2.23751	RAB11FIP4
3.44e-11	-2.14383	RAB27B
1.06e-14	-3.06254	RAB3A
6.85e-13	-2.39222	RAB3B
2.85e-12	-4.7749	RAB3C
1.38e-09	2.24876	RAB3GAP2
7.86e-16	-2.64385	RAB40B
1.05e-13	2.17913	RAD51AP1
3.46e-08	-3.39193	RALGAPA2
1.89e-08	-2.93132	RALYL
6.09e-14	-2.77533	RAP1GAP2
1.12e-09	-2.65881	RAPGEF3
5.68e-14	-2.74077	RAPGEF4
4.83e-12	-2.65362	RAPGEF5
1.36e-15	-3.50911	RAPGEFL1
1.43e-21	-2.91661	RASAL1
1.5e-11	-2.92359	RASGEF1A
1.09e-06	-2.18533	RASGEF1C
5.69e-13	-3.71343	RASGRF1
2.16e-16	-2.81695	RASGRF2
1.29e-14	-3.13673	RBFOX1
1.29e-12	-3.49382	RBFOX3
1.43e-12	-2.09754	RBM11
1.86e-13	-3.80981	RBP4
4.74e-12	-2.5501	RCAN2
3.71e-10	3.74005	RDH10
7.82e-13	-2.23351	RELN
3.46e-15	-3.09126	REPS2
7.3e-08	-2.03508	RERGL
1.87e-13	-3.83703	RFPL1S
1.58e-12	2.71258	RGS1
8.9e-12	-2.65291	RGS4
3.79e-11	-2.73236	RGS7
2.32e-09	-2.15653	RGS7BP
1.18e-15	-3.2006	RHBDL1
7.84e-12	-2.22572	RHEBL1
1.3e-12	-3.17948	RIMBP2
9.43e-14	-2.56398	RIMS1
3.2e-12	-3.07678	RIMS2
1.69e-11	-2.97906	RIMS3
4.92e-09	-2.351	RIPPLY2
8.38e-11	2.70518	RNASE6
9.56e-15	-2.6281	RNF130
1.14e-07	-2.11702	RPH3A
7.97e-07	-2.17549	RPRML
1.36e-15	2.07152	RPS21
8.23e-12	2.30437	RRBP1
5.68e-20	5.10227	RRM2
2.71e-09	-3.38428	RSPO2
4.04e-16	-2.33617	RTBDN
4.74e-10	-2.40453	RTN1
2.75e-14	-2.03294	RTN4R
7.2e-13	-2.13159	RTN4RL1
3.65e-15	-3.43037	RTN4RL2
1.13e-07	-2.2422	RUFY2
1.01e-13	-3.13606	RUNDC3A
1.26e-15	-2.19667	RUNDC3B
2.93e-12	-2.02244	RUSC2
5.65e-13	-3.38654	RXFP1
8.1e-13	-3.85171	RYR2
8.68e-13	2.31103	S100A10
1.67e-11	2.29264	S100A11
4.22e-14	2.01176	S100A6
0.000273	2.87417	SAA2///SAA1
8.91e-05	2.56624	SAA2-SAA4///SAA2///SAA1
2.59e-14	-2.72333	SAMD12
2.43e-09	-2.05136	SATB1
4.65e-10	-2.14526	SATB2-AS1
1.85e-12	-3.20568	SCN2A
3.35e-14	-2.566	SCN2B
6.4e-14	-3.34073	SCN3B
1.04e-08	-2.23298	SCRT1
4.62e-08	2.08765	SDC1
1.07e-13	-2.30853	SDR16C5
4.12e-14	-2.3342	SEC14L5
4.54e-08	-2.14833	SELE
2.85e-17	-2.1649	SEMA4A
5.96e-11	-3.22544	SEMA4D
4.18e-19	-2.58992	SEPT11
6.89e-11	-2.02643	SEPT3
4.04e-11	-2.21386	SEPT4
3.56e-14	-2.04127	SEPT8
5.72e-15	3.20022	SERPINA3
1.18e-12	2.94369	SERPINE1
7.62e-15	4.58003	SERPINH1
1.07e-13	-3.35777	SERPINI1
1.27e-20	-3.086	SERTM1
7.07e-14	-2.13427	SGIP1
7.7e-12	-2.63338	SGSM1
1.16e-09	-3.4213	SH3GL2
5.87e-17	-3.04385	SH3GL3
5.95e-15	-2.39824	SHANK2
6.14e-13	-2.83182	SHISA7
1.31e-15	4.23062	SHOX2
5.82e-11	-2.24076	SHTN1
2.23e-13	2.40887	SIX1
1.52e-10	2.26594	SKA1
6.37e-10	2.60285	SLAMF8
1.12e-12	-3.56092	SLC12A5
2.68e-11	-2.7503	SLC17A6
1.26e-13	-3.46388	SLC17A7
3.59e-11	-2.15897	SLC1A6
1.34e-11	-2.92393	SLC24A2
1.98e-06	-2.0351	SLC24A4
6.12e-12	-2.81308	SLC26A4-AS1
1.07e-05	2.15608	SLC26A7
1.05e-27	-3.99605	SLC30A3
1.45e-13	-2.59623	SLC32A1
3.15e-12	-2.70469	SLC35F3
4.39e-13	2.36205	SLC35F6///CENPA
1.97e-07	-2.02204	SLC39A12
1.11e-11	2.28721	SLC4A2
8.38e-09	-2.73206	SLC5A11
2.51e-10	-2.0972	SLC6A13
2.25e-15	-4.69754	SLC6A15
3.85e-14	-2.48666	SLC6A17
8.75e-08	-2.04105	SLC7A10
4.24e-12	-3.23582	SLC7A14
3.76e-14	-2.37838	SLC8A1
4.77e-14	-3.95548	SLC8A2
1.27e-11	2.60894	SLFN5
2.52e-10	-3.32953	SLITRK1
3.49e-13	-5.03283	SLITRK4
7.89e-09	-2.95739	SLITRK5
5.37e-08	2.06727	SLX4IP
1.85e-16	2.09156	SMC4
4.99e-17	-2.17416	SMIM10L2A
1.03e-15	-2.87289	SMIM10L2B///SMIM10L2A
1.12e-13	-3.11492	SMPX
2.68e-14	-2.32924	SNAI3-AS1
1.23e-10	-3.03534	SNAP25
1.25e-10	-3.98355	SNAP91
1.18e-15	-2.10163	SNCA
6.13e-11	-3.49379	SNCB
1.67e-15	-3.76956	SNCG
5.1e-09	-2.12877	SNX32
6.12e-12	-2.2247	SORBS2
1.41e-10	-2.93578	SOSTDC1
5.49e-13	-3.35195	SOWAHA
3e-07	-2.00437	SOX10
6.24e-12	2.65539	SOX11
6.73e-14	2.92275	SOX4
1.45e-16	2.23656	SP100
7.15e-14	2.67548	SPC24
3.51e-09	-2.20668	SPHKAP
3.44e-12	2.02527	SPIDR
4.61e-12	4.11232	SPOCD1
1.95e-08	-2.21298	SPOCK1
5.91e-12	-2.16312	SPOCK3
2.98e-08	2.74952	SPRY4-IT1
6e-09	2.22857	SPSB4
9.99e-09	-2.87815	SPX
2.14e-12	-2.65648	SRCIN1
5.01e-15	-2.10091	SRD5A1
3.28e-12	3.13948	SRPX2
9.32e-12	-2.3969	SRRM4
5.33e-13	2.16554	SRSF3
1.07e-19	-3.79421	SST
1.1e-12	-3.59638	SSTR1
2.39e-07	-3.58467	ST18
1.18e-10	-2.14067	ST6GALNAC5
1.44e-14	-2.87566	ST8SIA3
1.61e-06	2.35303	STC1
1.7e-12	2.83941	STEAP3
4.2e-07	2.11606	STK33
1.26e-10	-4.09123	STMN2
4.5e-12	-2.69841	STMN4
6.15e-14	-2.54349	STUM
3.26e-16	-2.73205	STX1A
6.08e-12	-3.12624	STX1B
1.16e-13	-2.24506	STXBP1
9.22e-16	-2.2335	STXBP5
2.19e-10	-3.04068	STXBP5L
1.92e-12	-3.0857	STXBP6
2.7e-13	-3.60748	SULT4A1
3.01e-05	-2.29387	SUSD5
5.6e-15	-2.61742	SV2B
4.6e-10	-2.14212	SV2C
4.07e-12	-2.4733	SVIP
9.24e-17	-3.37406	SVOP
9.75e-14	-3.22108	SYN1
3.66e-15	-2.48698	SYN2
3.81e-11	-2.81612	SYNE1
5.21e-17	-2.47966	SYNGR1
5.72e-12	-3.7646	SYNGR3
2.82e-13	-2.04335	SYNPO
5.2e-14	-3.9436	SYNPR
3.49e-14	-2.55956	SYP
6.59e-12	-3.49774	SYT1
4.91e-14	-3.43696	SYT13
2.28e-12	-2.78734	SYT16
7e-12	-3.14114	SYT4
2.6e-16	-2.15481	SYT5
6.46e-17	-3.7905	SYT7
1.21e-08	-2.67272	SYT9
1.59e-10	2.53238	SYTL4
2.82e-11	-3.86836	TAC1
8.86e-13	3.34947	TACC3
7.82e-14	2.10879	TAGLN2
1.44e-14	-2.60995	TAGLN3
8.02e-08	2.11099	TAS2R5
2.25e-13	-2.4772	TBR1
3.5e-09	2.03264	TBX2-AS1
1.02e-06	-2.15953	TCEAL2
8.33e-18	2.25534	TCF3
3.36e-10	2.65219	TEAD2
1.16e-07	-2.46246	TENM2
7.74e-13	-4.02985	TESPA1
7.15e-13	2.03119	TEX9
4.16e-10	2.33108	TFPI
1.18e-14	2.1439	TGFB1I1
3.62e-11	2.9884	TGFBI
1.12e-16	2.0623	TGIF1
1.89e-12	-2.90119	THEMIS
3.06e-17	2.12125	THOC2
1.3e-13	-2.13279	THRB
2.45e-09	2.28983	TICRR
5.13e-10	2.51003	TIMP1
1.52e-12	3.09019	TIMP4
9.38e-13	-3.44246	TLL2
1.25e-14	2.06011	TLR2
9.52e-15	-2.29353	TMEFF2
1.01e-10	-2.16247	TMEM125
5.61e-10	-3.70442	TMEM130
1.04e-16	-2.45572	TMEM132D
3.65e-08	-2.52728	TMEM144
4.08e-12	-3.58714	TMEM151A
1.89e-12	-2.15303	TMEM151B
1.15e-14	-3.17785	TMEM155
7.96e-15	-2.78485	TMEM191A
1.13e-09	-2.05518	TMEM196
3.67e-10	-2.13686	TMEM200A
1.86e-10	-3.82776	TMEM235
2.72e-14	-2.03651	TMEM246
2.58e-13	2.02756	TMEM45A
1.13e-12	-2.34651	TMEM56
3.19e-09	2.77236	TMEM71
1.01e-15	3.01006	TNC
2.17e-07	2.25556	TNFRSF11B
3.53e-11	2.38497	TNFRSF12A
5.37e-17	2.53476	TNFRSF19
2.88e-10	-2.24943	TNNT1
1.78e-23	6.11152	TOP2A
1.43e-15	-2.30248	TPM3
1.23e-11	-2.40265	TPPP
1.67e-14	2.69064	TPX2
5.87e-17	2.10069	TRAF3IP2
7.95e-05	2.24489	TRDV3
6.64e-06	2.07627	TREM1
6.98e-11	-4.1942	TRHDE
3.21e-13	-2.23732	TRIM3
1.3e-13	-2.53083	TSPYL1
5.02e-13	-2.0765	TSPYL5
1.86e-08	2.00243	TTC7A
2.76e-13	-2.69677	TTC9
7.24e-16	-4.226	TTC9B
5.11e-16	2.63144	TTK
1.24e-13	-2.33119	TTLL7
6.73e-14	-2.86754	TUBB4A
2.45e-11	-2.92802	TUNAR
1.16e-08	3.13555	UBD///GABBR1
2.58e-11	-3.06001	UBE2QL1
2.75e-06	-2.41487	UGT8
2.88e-20	3.9938	UHRF1
3.4e-10	-4.19987	UNC13C
4.94e-11	-2.87793	UNC5A
6.26e-13	-2.41047	UNC5D
2.59e-13	2.73849	UNC93B1
5.25e-09	-2.00489	USP51
3.21e-08	2.3019	UST
7.24e-10	3.25504	VEGFA
3.08e-14	-3.198	VIP
1.57e-11	-2.02151	VIPR1
7.02e-13	2.61406	VMP1
2.22e-11	-2.1293	VRK3
2.88e-14	2.16094	VSIG4
2.77e-11	-3.34148	VSNL1
1.21e-09	-3.11264	VSTM2A
6.73e-12	-3.32177	VSTM2L
6.38e-18	2.36805	WASF2
6.03e-08	-2.99741	WBSCR17
1.43e-05	2.04043	WDR63
2.23e-19	3.18495	WEE1
2.76e-07	-2.08087	WFDC1
1.75e-08	-3.89469	WIF1
2.32e-15	-3.24239	WNK2
5.79e-15	-3.14938	WNT10B
1.67e-15	-2.97517	WSCD2
1.58e-15	2.23492	WWTR1
1.11e-09	-2.24045	XKR4
8.63e-15	3.31978	YBX3
1.14e-10	-2.23539	YJEFN3
6.77e-12	-2.16271	YPEL4
3.25e-19	2.3966	ZBTB20
7.55e-10	-2.38831	ZC3H12B
1.47e-16	-2.48223	ZCCHC12
5.56e-06	-2.16241	ZDHHC11
9.04e-16	-2.86644	ZDHHC18
1.13e-05	-2.19581	ZDHHC22
8.66e-15	-2.16359	ZDHHC8
1.63e-11	-2.31319	ZFR2
1.66e-15	2.83031	ZIC1
1.32e-08	2.007	ZIK1
3.54e-09	-2.28559	ZMAT4
3.9e-15	-2.63482	ZNF365
1.85e-10	-2.33208	ZNF385B
2.54e-07	-3.15267	ZNF488
2.61e-11	-2.11658	ZNF536
3.86e-12	2.19789	ZNF814

## Sheet: UP
adj.P.Val	logFC	Gene.symbol
1.47e-05	2.30958	ABCA13
6.31e-09	2.02528	ABCB4
2.29e-11	4.01117	ABCC3
4.97e-16	2.69084	ADAM12
3.98e-09	2.77139	ADAMTS9
3.99e-11	2.28988	ADAP2
2.93e-10	2.32225	AEBP1
1.7e-07	2.10548	AFAP1L1
9.1e-07	2.60507	AGAP2-AS1
3.16e-11	2.33684	ALDH16A1
5.9e-11	2.12295	ALPK3
9.7e-15	3.00635	ANXA1
3.7e-14	2.61227	ANXA2
5.02e-13	2.30238	ANXA2P2
6.78e-14	3.33235	APOL4
2.21e-13	2.0785	APOL6
2.52e-07	2.0136	AQP1
2.32e-15	2.46716	ARHGAP42
3.4e-17	5.43227	ASPM
2.33e-18	2.66513	ATAD2
3.8e-14	2.20933	AURKA
3.01e-07	2.16882	AVIL
5.54e-18	2.19254	BCL2L12
1.24e-19	4.31106	BIRC5
5.59e-16	2.39003	BOC
2.45e-16	3.25763	BRCA2
3.37e-11	2.64551	BTN3A2
1.32e-13	3.04394	BUB1
4.4e-13	2.08287	BUB1B
4.5e-11	3.22444	C1orf61
3.58e-13	2.0132	C1QA
2.3e-11	2.0734	C1QB
8.45e-12	2.06069	C1R
2.48e-09	2.00032	C1S
6.69e-16	3.81554	C21orf62
2.95e-06	3.1831	C7orf57
2.33e-10	2.21388	C8orf4
2.19e-14	3.78819	CA12
2.2e-09	2.72926	CA3
1.05e-16	2.02834	CALD1
6.59e-12	2.37199	CASP1
1.79e-18	2.14989	CASP6
4.76e-09	2.03382	CAV1
2.03e-07	2.06835	CBX2
2.96e-13	2.02495	CCDC167
2.36e-16	2.10645	CCDC80
1.8e-14	3.15115	CCNB2
6.26e-13	2.42278	CCND2
1.6e-12	2.24144	CD151
4.89e-14	3.23386	CD163
1.59e-06	2.48338	CD300A
2.03e-19	3.03521	CD44
9.43e-11	2.5136	CDC20
1.78e-11	2.05384	CDC25C
1.71e-08	2.26243	CDC42EP4
1.76e-08	2.44444	CDC45
5.67e-15	3.18331	CDCA2
6.04e-16	2.13855	CDCA7
4.86e-15	2.54735	CDCA7L
1.91e-10	2.52213	CDCA8
8.52e-17	3.67072	CDK1
4.32e-10	2.1009	CDK4
2.14e-14	2.21318	CDKN2C
8.15e-08	2.00628	CDYL
3.45e-16	2.11267	CEBPD
2.86e-07	2.12722	CELSR1
7.1e-09	2.11705	CENPE
6.25e-12	2.28679	CENPF
9.24e-17	3.19859	CENPK
5.61e-07	2.01956	CENPM
3.72e-08	2.04541	CENPN
4.59e-15	2.40427	CENPU
3.65e-15	3.84527	CEP55
1.45e-12	2.38338	CFI
2.23e-16	2.19913	CHEK1
6.64e-10	3.28641	CHI3L1
7.07e-07	2.24172	CHI3L2
1.51e-13	2.75942	CKAP2L
3.23e-16	2.39427	CKS2
7.33e-16	2.98611	CLEC5A
2.64e-15	2.08668	CLIC1
1.92e-11	2.08735	CLIC1P1
1.79e-16	2.02363	CMTM3
3.58e-12	3.96417	CNGA3
1.03e-09	3.22496	COL1A1
1.06e-10	3.35713	COL1A2
5.57e-12	4.10156	COL3A1
4.35e-15	4.56391	COL4A1
4.3e-15	3.24448	COL4A2
1.17e-10	2.42998	COL6A1
2.01e-08	3.028	COL8A1
2.45e-08	2.54007	CP
3.86e-13	2.09318	CPVL
1.19e-12	3.59374	CPXM1
5.24e-13	2.18099	CRISPLD1
3.03e-18	4.16861	CRNDE
2.55e-15	2.33941	CSPG4
1.4e-14	2.47198	CSRP2
1.03e-11	2.28276	CTSC
5.9e-16	2.47279	CXCR4
2.05e-07	2.5514	CYBRD1
8.35e-12	2.02007	DDIAS
4.97e-10	2.75945	DDX11
2.26e-10	2.03926	DDX31
1.14e-10	2.62934	DEPDC1
2.23e-09	2.19502	DEPDC1B
7.89e-17	2.34985	DESI2
5.59e-16	3.39346	DHRSX
2.91e-08	2.22256	DLGAP1-AS2
7.99e-16	2.99376	DLGAP5
7.16e-16	2.6975	DNALI1
1.31e-14	2.02854	DPYSL3
1.38e-13	2.77669	DTL
3.02e-06	2.2897	DUSP6
5.63e-16	2.69731	E2F7
9.42e-15	2.96202	E2F8
1.32e-17	2.26409	ECE2
3.02e-12	2.02491	EDNRA
3.49e-13	3.36769	EGFR
8.8e-20	3.24382	EIF4EBP1
1.56e-15	3.38099	ELN
5.56e-12	2.83297	EMILIN1
2.66e-13	2.56531	EMP1
3.63e-13	2.71933	EMP3
9.79e-10	2.0993	EN1
8.64e-10	2.24745	EN2
1.32e-10	2.07209	ENPEP
2.19e-07	2.20608	ERAP2
1.95e-09	2.18777	ERCC6L
2.73e-10	3.08675	ESCO2
2.67e-13	2.16578	ESPL1
4e-09	2.00929	ETV4
2.9e-07	2.28901	EVC
6.06e-20	3.04764	EZH2
1.79e-18	3.29142	F2R
1.08e-14	2.51227	FAM129A
8.89e-15	2.95889	FAM46A
8.22e-14	2.31019	FAM64A
4.07e-11	2.84428	FANCI
1.94e-10	2.3083	FBXO32
9.07e-12	2.00586	FCER1G
2.3e-16	3.76686	FCGBP
3.24e-09	2.6249	FCGR2C
5.94e-10	2.08611	FCGR3B///FCGR3A
6.24e-15	3.46175	FKBP10
8.29e-13	2.14464	FKBP5
1.67e-17	2.35784	FLNA
7.19e-15	2.49407	FN1
7.45e-07	2.1056	FNDC3A
8.48e-15	2.77322	FOXD1
5.13e-15	3.83502	FOXM1
2.16e-08	2.13575	FZD2
1.17e-11	2.22257	FZD7
1.51e-07	2.00094	GALK1
2.64e-05	2.33951	GALR1
1.2e-13	3.09938	GAS2L3
5.12e-15	2.64218	GBP1
6.3e-14	2.21364	GBP2
2.28e-09	2.03948	GBP3
2.09e-10	2.56976	GBP5
1.2e-10	2.40694	GDF15
1.83e-09	2.09229	GEN1
2e-12	2.9384	GFAP
1.98e-08	2.17493	GINS2
1.39e-11	2.16601	GNB4
4.87e-10	2.10935	GPC6
1.01e-13	2.19286	GPR161
1.06e-15	2.82513	GPR82
9.75e-14	2.46168	GPX8
1.36e-13	2.64415	HAS2
7.17e-12	2.51327	HAUS8
6.63e-15	2.31733	HELZ2
1.02e-13	2.08618	HFE
2.98e-11	2.69509	HIST1H2AH///HIST1H2AG///HIST1H2AM///HIST1H2AL///HIST1H2AK///HIST1H2AI
8.12e-16	3.09769	HIST1H4J
1.51e-12	3.51194	HIST2H4B///HIST4H4///HIST2H4A///HIST1H4L///HIST1H4E///HIST1H4B///HIST1H4H///HIST1H4C///HIST1H4J///HIST1H4K///HIST1H4F///HIST1H4D///HIST1H4A///HIST1H4I
1.08e-14	3.29563	HJURP
7.96e-15	2.01676	HLA-B
6.95e-15	2.18771	HLA-J
4.88e-08	2.47791	HMCN1
2.25e-19	2.17369	HMG20B
6.53e-18	3.31474	HMMR
1.84e-09	2.36882	HNF4G
1.27e-12	2.32918	HOTAIRM1
5.68e-07	2.3147	HOXA1
4.32e-07	3.05373	HOXA10
2.75e-06	2.49147	HOXA10-HOXA9///MIR196B///HOXA9
6.93e-11	2.82865	HOXA3
4.85e-09	2.21887	HOXA5
1.58e-10	2.83372	HOXA7
7.06e-11	2.64543	HOXD10
1.94e-09	2.88541	HS3ST3B1
1.87e-14	3.59663	HSPG2
7.55e-08	3.42177	IBSP
3.25e-16	3.22869	ID3
2.41e-15	2.22511	IFI16
8.02e-11	2.00805	IFI30///PIK3R2
1.76e-14	4.51126	IGF2BP3
6.96e-18	5.11894	IGFBP2
5.49e-12	3.23135	IGFBP3
8.61e-15	2.0821	IGFBP7
0.00184	2.13577	IGHA2///IGHA1///IGH
4.91e-16	2.23794	IKBIP
2.21e-08	2.39076	IL7
2.1e-15	2.59057	IQGAP2
8.01e-12	2.7654	IRX3
5.78e-16	2.32091	ITGB8
0.000465	2.10152	ITGBL1
1.1e-15	2.12219	KIAA0040
1.31e-17	2.67675	KIAA0101
1.07e-16	3.26847	KIF14
1.04e-14	3.06299	KIF18A
2.38e-17	4.33642	KIF20A
9.41e-15	3.36626	KIF4A
1.15e-07	2.17868	KIFC1
2.05e-13	2.6339	KLHDC8A
4.35e-14	2.37702	KNL1
3.51e-11	2.19729	LAIR1
7.87e-09	2.41299	LCAT
2.05e-13	3.68227	LFNG
0.000475	2.03803	LINC01088
4.07e-15	2.55347	LMNB1
9.8e-11	2.35479	LOC100129518///SOD2
1.26e-11	2.11133	LOC100288637///ARHGAP11B
2.26e-06	2.03631	LOC100509457///HLA-DQA2///HLA-DQA1
2.91e-07	2.23811	LOC101060835///HLA-DQB1
1.19e-12	2.01743	LOC101927811
6.16e-10	2.26239	LOC101928269///LOC100506403///RUNX1
3.1e-18	2.05713	LOC101928615///FNDC3B
8.23e-11	3.66669	LOC101928916///NNMT
2.9e-07	2.39809	LOC102724660///EFCAB3
8.22e-14	2.86838	LOC105373495
3.83e-13	2.69772	LOC106146153
4.15e-13	2.33877	LOC389831
4.33e-11	3.25117	LOX
4.94e-16	3.47181	LPL
6.27e-08	5.00724	LTF
1.4e-15	3.1899	MAK
3.03e-13	2.40126	MAP3K6
1.84e-12	2.89555	MARVELD3
6.18e-13	2.98206	MCM10
1.66e-14	2.49395	MCM5
2.66e-12	2.88423	MDK
4.7e-14	2.69883	MED1
8.8e-20	4.53661	MELK
1.17e-09	4.28383	MEOX2
2.01e-09	2.14378	METTL7B
8.14e-10	2.48689	MGP
1.56e-10	2.0263	MIR155///MIR155HG
2.43e-11	2.05185	MIR21///VMP1
2.23e-07	2.00697	MIR4321///AMH
1.3e-13	2.54134	MIR612///NEAT1
5.33e-12	2.8015	MMP14
9.38e-05	2.29389	MMP19
2.13e-14	2.66178	MS4A4A
1.64e-15	2.65182	MS4A6A
2.81e-15	2.32891	MS4A7
1.13e-12	2.5267	MSH5-SAPCD1///SAPCD1///MSH5
6.58e-13	2.12008	MSR1
4.23e-17	2.2795	MTHFD2
4.59e-13	2.99185	MUC1
7.39e-09	2.11524	MYBL2
7.39e-10	2.00373	MYC
8.14e-10	2.06631	NAMPT
2.88e-20	2.12062	NBPF26///NBPF10///NBPF9///NBPF14
6.06e-19	4.54424	NCAPG
3.59e-10	2.67532	NCAPH
2.49e-16	2.17369	NCOA3
1.02e-24	5.39821	NDC80
1.7e-20	3.14593	NES
9.72e-14	2.15375	NEXN
2.53e-15	2.6707	NID1
4.55e-13	2.642	NKTR
2.61e-12	2.28116	NMB
3.61e-20	2.00868	NOTCH2NL
6.18e-12	3.28348	NRP1
1.42e-16	2.81089	NSUN7
2.09e-16	2.19245	NT5DC2
1.97e-16	2.06074	NTN1
1.54e-13	2.88346	NUF2
4.44e-18	4.64129	NUSAP1
4.41e-09	2.25343	ODF2
2.32e-15	2.26377	PAXIP1-AS2
6.07e-18	3.92247	PBK
2.18e-09	2.47256	PCDHB11
1.37e-10	2.0027	PCDHB13
2.2e-12	2.02333	PCDHB16
3.04e-12	2.82002	PCDHGA8
4.12e-09	2.45111	PCOLCE
1.81e-14	4.54714	PDPN
5.01e-10	2.24718	PGF
2.33e-18	3.19395	PHC2
6.05e-11	2.44479	PHLDA1
0.00011	2.04277	PI3
1.67e-06	2.62398	PLA2G2A
3.53e-12	2.31086	PLAU
1.59e-12	3.61854	PLEKHA4
1.96e-13	2.35093	PLEKHG2
1.42e-11	2.21065	PLEKHH3
2.49e-14	2.77569	PLP2
4.05e-15	2.08185	POFUT1
9.04e-12	2.68526	POLH
4.71e-07	3.08669	POSTN
3.54e-05	2.08014	POU4F1
1.5e-16	2.13749	PPIC
8.44e-08	2.15913	PPP1R10
7.75e-19	2.02586	PPP1R14B
1.1e-13	2.09274	PPP4C
9.88e-24	2.75699	PRKD3
7.98e-14	2.21665	PROS1
2.16e-17	4.18048	PSMB8
5.24e-14	2.31695	PTPN12
2.58e-09	2.94173	PTX3
3.26e-10	2.60495	PXN
1.38e-09	2.24876	RAB3GAP2
1.05e-13	2.17913	RAD51AP1
3.71e-10	3.74005	RDH10
1.58e-12	2.71258	RGS1
8.38e-11	2.70518	RNASE6
1.36e-15	2.07152	RPS21
8.23e-12	2.30437	RRBP1
5.68e-20	5.10227	RRM2
8.68e-13	2.31103	S100A10
1.67e-11	2.29264	S100A11
4.22e-14	2.01176	S100A6
0.000273	2.87417	SAA2///SAA1
8.91e-05	2.56624	SAA2-SAA4///SAA2///SAA1
4.62e-08	2.08765	SDC1
5.72e-15	3.20022	SERPINA3
1.18e-12	2.94369	SERPINE1
7.62e-15	4.58003	SERPINH1
1.31e-15	4.23062	SHOX2
2.23e-13	2.40887	SIX1
1.52e-10	2.26594	SKA1
6.37e-10	2.60285	SLAMF8
1.07e-05	2.15608	SLC26A7
4.39e-13	2.36205	SLC35F6///CENPA
1.11e-11	2.28721	SLC4A2
1.27e-11	2.60894	SLFN5
5.37e-08	2.06727	SLX4IP
1.85e-16	2.09156	SMC4
6.24e-12	2.65539	SOX11
6.73e-14	2.92275	SOX4
1.45e-16	2.23656	SP100
7.15e-14	2.67548	SPC24
3.44e-12	2.02527	SPIDR
4.61e-12	4.11232	SPOCD1
2.98e-08	2.74952	SPRY4-IT1
6e-09	2.22857	SPSB4
3.28e-12	3.13948	SRPX2
5.33e-13	2.16554	SRSF3
1.61e-06	2.35303	STC1
1.7e-12	2.83941	STEAP3
4.2e-07	2.11606	STK33
1.59e-10	2.53238	SYTL4
8.86e-13	3.34947	TACC3
7.82e-14	2.10879	TAGLN2
8.02e-08	2.11099	TAS2R5
3.5e-09	2.03264	TBX2-AS1
8.33e-18	2.25534	TCF3
3.36e-10	2.65219	TEAD2
7.15e-13	2.03119	TEX9
4.16e-10	2.33108	TFPI
1.18e-14	2.1439	TGFB1I1
3.62e-11	2.9884	TGFBI
1.12e-16	2.0623	TGIF1
3.06e-17	2.12125	THOC2
2.45e-09	2.28983	TICRR
5.13e-10	2.51003	TIMP1
1.52e-12	3.09019	TIMP4
1.25e-14	2.06011	TLR2
2.58e-13	2.02756	TMEM45A
3.19e-09	2.77236	TMEM71
1.01e-15	3.01006	TNC
2.17e-07	2.25556	TNFRSF11B
3.53e-11	2.38497	TNFRSF12A
5.37e-17	2.53476	TNFRSF19
1.78e-23	6.11152	TOP2A
1.67e-14	2.69064	TPX2
5.87e-17	2.10069	TRAF3IP2
7.95e-05	2.24489	TRDV3
6.64e-06	2.07627	TREM1
1.86e-08	2.00243	TTC7A
5.11e-16	2.63144	TTK
1.16e-08	3.13555	UBD///GABBR1
2.88e-20	3.9938	UHRF1
2.59e-13	2.73849	UNC93B1
3.21e-08	2.3019	UST
7.24e-10	3.25504	VEGFA
7.02e-13	2.61406	VMP1
2.88e-14	2.16094	VSIG4
6.38e-18	2.36805	WASF2
1.43e-05	2.04043	WDR63
2.23e-19	3.18495	WEE1
1.58e-15	2.23492	WWTR1
8.63e-15	3.31978	YBX3
3.25e-19	2.3966	ZBTB20
1.66e-15	2.83031	ZIC1
1.32e-08	2.007	ZIK1
3.86e-12	2.19789	ZNF814

## Sheet: down
adj.P.Val	logFC	Gene.symbol
6.69e-16	-3.20261	AAK1
1e-08	-2.91013	ABCC8
4.98e-15	-3.85105	ACTL6B
2.52e-16	-2.24507	ADAM11
5.88e-10	-2.75441	ADAMTS19
7.55e-13	-2.81411	ADAMTS8
8.33e-12	-2.21841	ADCY1
9.43e-16	-2.90648	ADCY2
3.05e-10	-2.33477	ADCY5
2.87e-10	-2.0225	ADRA1B
1.04e-10	-2.06781	ADRB1
3.74e-09	-3.28012	AGAP2
2.21e-15	-4.17817	AK5
1.88e-13	-3.0377	AKAP5
4.03e-13	-2.74911	AMER3
2.42e-12	-2.25057	AMPH
4.19e-15	-2.42381	ANK3
8.56e-08	-2.26216	ANKRD18A
3.94e-13	-3.28572	ANKRD34A
1.67e-09	-2.66295	ANKRD36BP2
1.17e-12	-2.80466	ANKS1B
2.65e-13	-3.78668	ANO3
1.33e-12	-2.19991	ANO4
5.36e-15	-2.09342	APBA1
8.96e-10	-2.25725	APLP1
3.49e-13	-2.13766	ARFGEF3
2.51e-10	-2.83171	ARHGAP44
1.88e-15	-2.69585	ARHGDIG
3.36e-14	-4.32155	ARPP21
7.86e-14	-3.13767	ASIC2
1.99e-12	-3.83871	ASPA
6.04e-18	-2.25158	ATL1
1.39e-16	-3.27588	ATOH7
4.7e-14	-2.06423	ATP2B1
5.05e-14	-4.22458	ATP2B2
7.94e-12	-3.70452	ATP2B3
2.41e-15	-2.67228	ATP6V1G2
4e-12	-2.59693	ATP8A1
6.27e-13	-3.5862	ATP8A2
1.64e-11	-2.31519	ATRNL1
1.23e-12	-3.03788	B3GALT2
1.02e-07	-2.18179	BAIAP3
8.8e-16	-2.11501	BCL11A
1.85e-09	-2.5387	BDNF
5.42e-11	-3.584	BEND4
2.84e-11	-2.02275	BEX2
1.12e-11	-3.00702	BEX5
1.28e-10	-2.11526	BHLHE22
9.19e-10	-2.39707	BICDL1
2.55e-07	-2.35984	BOK
3.56e-12	-2.17504	BRINP1
5.23e-11	-2.11754	BRSK2
1.99e-12	-3.01714	BSN
6.19e-11	-3.48367	C11orf87
1.66e-08	-2.35227	C15orf59
6.05e-08	-2.04185	C17orf96
2.05e-15	-3.17634	C1orf115
8.57e-13	-3.89602	C1QTNF4
7.11e-08	-2.10352	C2orf82
1.18e-10	-2.60114	C3orf80
6.63e-06	-2.47113	C8orf34
5.17e-07	-3.25776	CA10
9.41e-16	-2.90169	CA11
2.31e-11	-3.80938	CABP1
1.27e-19	-2.52118	CACNA1B
1.23e-15	-2.06622	CACNA1C
1.76e-13	-2.26013	CACNA1E
8.38e-11	-2.50435	CACNA2D1
4.54e-11	-3.07482	CACNA2D3
2.22e-10	-2.60982	CACNG2
7.31e-17	-5.23567	CACNG3
2.88e-08	-2.45614	CADM2
2.43e-09	-2.22836	CALB1
4.43e-10	-3.80855	CALN1
2.07e-12	-3.70025	CALY
1.38e-14	-4.0685	CAMK1G
5.84e-13	-3.2747	CAMK2A
1.18e-14	-2.51722	CAMK2B
4.5e-11	-2.50912	CAMK4
6.01e-14	-2.2203	CAMKV
5.25e-13	-2.49503	CAMTA1
1.42e-14	-2.11333	CAP2
2.93e-10	-3.06874	CARNS1
4.93e-11	-2.36828	CASKIN1
4.28e-10	-2.37394	CBLN2
5.01e-10	-3.07169	CBLN4
6.18e-12	-2.49292	CCBE1
1.37e-08	-2.27488	CCDC110
1.57e-12	-2.87389	CCDC85A
1.24e-10	-5.00163	CCK
1.18e-17	-2.80645	CCKBR
2.8e-16	-2.58568	CDC42
1.57e-11	-2.70769	CDH12
3.18e-07	-2.52721	CDH13
1.2e-12	-3.10228	CDH18
8.35e-08	-2.02392	CDH19
7.71e-16	-2.8698	CDH8
2.78e-13	-2.34716	CDH9
9.49e-13	-2.28596	CDK5R1
6.64e-09	-2.58575	CDK5R2
1.15e-13	-2.95322	CDKL2
3.06e-18	-2.53525	CDKL5
2.61e-10	-2.3355	CECR6
4.56e-12	-2.39236	CELF3
3.36e-13	-3.07647	CELF4
3.53e-15	-2.58293	CELF5
2.79e-09	-2.88547	CERS5
3.01e-17	-3.6583	CES4A
2.21e-06	-2.06629	CFAP46
1.7e-13	-2.84086	CHD5
9.36e-10	-3.68071	CHGA
2.47e-11	-2.37948	CHGB
6.98e-12	-2.09777	CHN1
6.94e-11	-2.02002	CHN2
1.96e-12	-3.99526	CHRM1
2.43e-09	-2.45755	CHRM3
3.56e-14	-3.05509	CKMT1A///CKMT1B
3.93e-09	-2.82131	CLCA4
5.87e-16	-2.48089	CLCN4
1.19e-14	-2.28469	CLEC2L
7.15e-13	-2.55466	CLEC4G
4.13e-07	-2.44328	CLSTN2
9.06e-08	-2.42623	CNDP1
5.38e-16	-2.53865	CNKSR2
1.68e-07	-2.62801	CNTN1
1.23e-08	-3.08697	CNTN2
2e-12	-3.55267	CNTN3
6.05e-14	-2.90939	CNTN4
5.52e-10	-2.55984	CNTNAP2
1.08e-11	-2.43524	COL26A1
1.6e-11	-2.2877	COPG2IT1
2.5e-13	-2.25439	CPEB3
3.7e-11	-3.17038	CPLX1
3.31e-10	-3.41407	CPLX2
1.09e-20	-4.15368	CPNE6
2.93e-13	-4.36823	CREG2
1.12e-16	-3.21503	CRH
2.96e-13	-3.04545	CRHBP
1.22e-12	-2.11524	CRTAC1
1.4e-11	-2.26152	CRY2
6.13e-14	-3.30111	CRYM
9.26e-08	-2.19477	CSMD1
3.78e-13	-2.1066	CSRNP3
2.04e-07	-2.49901	CTXN3
4.5e-10	-3.20433	CUX2
8.87e-15	-2.34434	CYFIP2
4.19e-08	-2.67493	CYP26B1
1.31e-16	-2.58783	CYP46A1
4.66e-14	-3.08636	CYP4X1
1.27e-07	-2.18798	CYP7B1
2.11e-12	-3.10128	DACH2
7.06e-14	-2.04074	DCLK1
1.28e-11	-2.04951	DCTN1-AS1
1.14e-14	-4.90532	DDN
2.12e-11	-2.65582	DGKE
1.91e-12	-2.94402	DIRAS2
1.98e-14	-3.59586	DLG2
5.68e-10	-2.54173	DLGAP1
1.87e-14	-2.88039	DLGAP2
3.19e-12	-3.22968	DLGAP3
1.42e-13	-2.51462	DMTN
4.15e-16	-2.38328	DNAJA4
7.66e-14	-2.56287	DNAJC6
7.11e-12	-2.3835	DNM1
1.21e-11	-2.47782	DNM3
7.85e-11	-2.58923	DOC2A
6.12e-12	-3.07791	DOCK3
5.95e-12	-3.49625	DOK6
3.14e-10	-2.7497	DPP10
1.69e-11	-3.0528	DRD1
7.61e-12	-2.45286	DUSP2
1.48e-13	-2.5435	DYNC1I1
1.43e-08	-2.35769	EEF1A2
1.69e-08	-2.18422	EFNA3
2.39e-10	-4.33834	EGR4
1.08e-15	-2.09555	EHD3
4.5e-10	-2.73743	ELAVL2
6.79e-10	-2.19622	ELAVL4
1.45e-10	-2.59492	ELFN2
2e-12	-2.33092	ELOVL4
2.17e-10	-2.34529	EMX1
8.68e-11	-2.60813	ENPP2
3.09e-11	-2.09645	ENTPD3
1.04e-15	-2.38835	EPB41L1
5.99e-14	-2.27361	EPB41L3
2.58e-11	-2.30144	EPB41L4B
1.37e-14	-2.03283	EPCAM
1.45e-08	-2.08892	EPHA5
1.41e-15	-2.83257	EPHA6
4.84e-11	-2.22145	EPHB6
4.6e-17	-3.1726	ERC2
4.71e-08	-2.68466	ERICH3
1.41e-09	-3.40744	ERMN
1.09e-09	-2.98953	ETNPPL
3.6e-08	-2.00285	EXTL1
1.43e-09	-2.68488	FA2H
6.03e-11	-2.50591	FABP6
1.49e-13	-2.20879	FAIM2
1.92e-09	-2.16381	FAM124A
8.88e-07	-2.16856	FAM133A
6.94e-10	-2.05372	FAM155A
5.71e-12	-2.63027	FAM163B
1.22e-08	-2.06099	FAM189A1
2.45e-14	-4.222	FAM19A1
1.83e-11	-3.576	FAM19A2
1.5e-10	-3.66406	FAM201A
7.25e-13	-2.03428	FBXL15
4.65e-12	-3.96424	FBXL16
6.71e-12	-2.04146	FBXO2
4.22e-17	-2.38078	FBXW7
6.72e-14	-3.5319	FEZF2
8.28e-11	-3.09051	FGF13
6.24e-06	-2.14804	FGF9
9.02e-08	-2.41124	FNDC5
3.08e-11	-2.45295	FNDC9
1.01e-09	-2.22227	FOLH1B///FOLH1
0.000156	-2.25413	FOSB
3.39e-08	-2.63838	FREM3
4.17e-12	-2.28502	FRMPD4
6.68e-11	-3.30374	FRRS1L
3.02e-11	-4.13124	FSTL5
3.24e-09	-2.43707	FUT9
7.86e-12	-2.78374	FXYD7
5.49e-17	-2.35483	GABARAPL3///GABARAPL1
1.81e-14	-2.01062	GABBR1
1.31e-09	-2.22006	GABBR2
7.68e-11	-5.71167	GABRA1
1.56e-14	-3.01026	GABRA2
1.36e-14	-4.90557	GABRA5
4.04e-11	-2.06382	GABRB1
5.92e-11	-3.02982	GABRB2
6.73e-14	-3.2689	GABRB3
6.51e-14	-4.1672	GABRD
2.82e-12	-3.0687	GABRG1
1.21e-11	-2.45395	GABRG2
2.07e-08	-2.57643	GAD1
2.57e-14	-2.53254	GAD2
4.03e-05	-2.05864	GAL3ST1
7.33e-11	-2.27609	GALNT14
1.5e-14	-3.10126	GALNTL5
5.27e-15	-3.68919	GDA
4.47e-09	-5.11846	GJB6
4.38e-17	-2.56226	GLS
3.24e-12	-3.01433	GLS2
6.35e-14	-3.77712	GLT1D1
9.52e-10	-2.0613	GNAI1
2.35e-13	-3.37865	GNAL
1.43e-13	-2.21568	GNAO1
9.92e-14	-2.00765	GNAS
1.23e-15	-2.38899	GNB5
1.06e-14	-2.99759	GNG3
1.49e-11	-2.68788	GOLGA7B
3.89e-16	-2.17471	GOT1
2.87e-05	-2.12972	GPR12
0.000303	-2.72	GPR17
2.95e-10	-3.09851	GPR22
4.98e-11	-3.7349	GPR26
1.79e-09	-2.09606	GPR27
7.33e-08	-2.28529	GPR37
4.99e-11	-2.47306	GPR6
1.31e-10	-2.59779	GPR62
4.5e-11	-2.81776	GPR83
1.33e-13	-2.04649	GPRASP1
2.43e-12	-2.15206	GRAMD4
1.59e-08	-2.10496	GREM1
6.75e-14	-3.70305	GRIN1
1.89e-11	-2.77553	GRIN2A
9.93e-15	-2.67458	GRIN2B
1.6e-12	-3.48934	GRIN2C
8.96e-14	-2.40119	GRIN3A
1.32e-11	-3.53541	GRM1
8.66e-15	-3.79439	GRM3
1.05e-12	-3.04532	GRM5
8.05e-14	-2.07812	GUCY1B3
1.05e-05	-2.09639	HAPLN2
3.84e-10	-2.87288	HAR1A
4.98e-10	-4.28479	HCN1
1.57e-13	-2.4235	HECW1
2.19e-13	-2.08808	HECW2
1.37e-06	-2.43171	HHATL
1.08e-10	-2.94866	HHIP
3.54e-12	-2.71877	HLF
6.22e-13	-3.40578	HMGCLL1
4.6e-10	-3.56102	HMP19
7.01e-12	-3.12688	HOOK1
1.49e-14	-3.12071	HPCA
8.09e-15	-3.71993	HPCAL4
9.68e-13	-3.3324	HRH3
3.93e-13	-2.28004	HRK
5.47e-14	-2.06193	HS3ST2
9.02e-18	-2.88351	HS3ST4
1.82e-16	-2.91681	HSPA12A
5.94e-10	-2.32909	HSPB3
6.08e-16	-3.08447	HTR2A
2.42e-15	-4.14006	HTR2C
5.72e-13	-3.35264	ICAM5
1.07e-14	-2.28327	IL1RAPL1
5.37e-11	-2.7203	INA
1.01e-12	-2.11428	INPP5F
4.94e-15	-2.61275	IPCEF1
9.9e-11	-2.66638	IQSEC3
4.32e-14	-3.38724	ITPKA
6.29e-12	-3.0453	JAKMIP1
1.46e-10	-3.41839	JAKMIP3
4.6e-10	-2.78177	JAZF1-AS1
3.89e-10	-3.76383	JPH3
5.97e-11	-2.64878	JPH4///AP1G2
1.06e-13	-2.79432	KALRN
4.53e-10	-2.16328	KCNA1
3.95e-13	-2.05607	KCNA4
2.76e-18	-2.38433	KCNAB1
1.13e-12	-2.55672	KCNAB2
1.93e-10	-2.07928	KCNB1
6.28e-13	-2.51601	KCNH3
1.87e-09	-2.0268	KCNH8
2.14e-10	-3.16886	KCNIP4
4.43e-14	-3.37123	KCNJ3
1.96e-12	-3.6507	KCNJ4
6.49e-12	-2.10162	KCNJ6
3.41e-11	-4.02728	KCNJ9
1.32e-11	-4.14947	KCNK1
1e-06	-2.18756	KCNK10
9.48e-10	-2.93621	KCNK12
8.55e-16	-2.86895	KCNMA1
1.27e-13	-2.99918	KCNQ2
5.22e-11	-2.97786	KCNQ5
1.54e-11	-2.66702	KCNS2
8.34e-13	-4.14632	KCNV1
4.48e-12	-3.73703	KCTD16
9.24e-16	-3.5368	KCTD4
1.12e-13	-2.73882	KIAA0319
2.03e-16	-2.80443	KIAA0513
1.14e-14	-2.75045	KIAA1107
8.75e-14	-2.18475	KIAA1549L
2.24e-14	-2.57128	KIAA1644
1.14e-12	-2.49495	KIF17
1.04e-08	-2.59203	KIF1A
3.1e-08	-2.75223	KIF21B
4.83e-12	-3.26486	KIRREL3
8.47e-17	-2.46836	KLC1
5.51e-11	-3.2842	KLHL1
1.52e-08	-2.91117	KLHL32
9.9e-11	-3.7536	KRT222
2.36e-09	-2.01914	KRTAP5-AS1
4.62e-12	-2.43342	KSR2
1.39e-10	-2.58693	L1CAM
8.05e-14	-2.09088	LARP4B
8.81e-11	-2.21134	LDB2
7.82e-14	-2.84559	LDB3
2.2e-07	-2.62354	LGI1
1.27e-13	-4.65166	LGI3
3.38e-08	-2.21766	LGI4
6.08e-11	-2.01651	LHPP
1.49e-08	-3.08605	LINC00320
1.19e-05	-2.78379	LINC00403
2.66e-11	-3.07373	LINC00507
1.4e-06	-2.50016	LINC00632
2.6e-10	-2.56335	LINC00889
9.75e-14	-2.59702	LINC00957
6.46e-09	-2.34943	LINC01105
1.93e-14	-2.43748	LINC01616
1.17e-15	-2.03756	LINGO2
3.05e-11	-3.06191	LMO3
2.85e-12	-2.54773	LNX1
7.27e-09	-2.01499	LOC100128079
1.79e-12	-2.18363	LOC100129973
5.79e-08	-2.85484	LOC100131170
3.77e-09	-2.3185	LOC100507387///FAM153A///FAM153B
2.71e-06	-2.68104	LOC100507472///PCSK6
1.45e-18	-2.55257	LOC100507547///PRRT1
4.22e-13	-2.3547	LOC100996385
1.75e-13	-3.92057	LOC100996542///GRM7
4.59e-14	-2.85454	LOC101926887///LIPA
7.49e-07	-2.10933	LOC101926951///PCDH20
1.03e-10	-2.97646	LOC101927137///ATP1A3
6.55e-07	-2.25213	LOC101927359
1.79e-14	-2.01626	LOC101927826///FBXO41
1.28e-09	-2.66283	LOC101929748
8.49e-15	-2.73786	LOC101930006///FRMPD2B///FRMPD2
4.87e-14	-3.49266	LOC101930363///LOC101928349///LOC100507387///FAM153C///FAM153A///FAM153B
4.21e-12	-2.55014	LOC101930630///STRC
2.77e-10	-2.58582	LOC105376360
1.11e-09	-2.48891	LOC157503///XKR4
4.18e-07	-2.43052	LOC283454///HRK
2.89e-16	-2.4849	LOC283713///OTUD7A
1.93e-13	-2.71616	LOC284578
4.56e-15	-2.48958	LOC285147
3.01e-12	-2.10623	LOC285812
1.09e-09	-2.81529	LOC389895
5.36e-11	-2.4805	LOC401220
1.13e-11	-2.11184	LOC440934
1.26e-06	-2.11282	LPAR3
7.25e-14	-2.14618	LPCAT4
7.72e-16	-2.29007	LRFN2
1.05e-11	-2.87031	LRFN5
3.1e-15	-3.5789	LRRC7
1.12e-17	-2.68087	LRRC8B
1.05e-10	-2.31775	LRTM2
4.79e-13	-2.74453	LY6H
9.52e-13	-2.93275	MACROD2
2.79e-07	-2.67939	MAG
3.05e-15	-2.56938	MAGEE1
1.5e-11	-3.20057	MAL
2.66e-13	-4.37484	MAL2
4.61e-12	-2.22651	MAP3K9
4.46e-11	-2.92408	MAP7D2
9.7e-15	-2.31929	MAPK10
2.68e-14	-3.03177	MARCH11
3.2e-12	-2.82816	MARCH4
5.33e-13	-2.50574	MARCH6
5.7e-10	-3.17285	MAST1
6.34e-18	-2.70097	MAST3
9.5e-11	-2.14975	MATK
7.95e-08	-2.74016	MBP
5.5e-09	-2.50913	MCF2
1.19e-14	-2.30126	MCHR2
1.93e-11	-2.45523	MCTP1
5.5e-10	-2.1512	ME1
1.09e-14	-2.32714	MEF2C
2.24e-13	-2.23318	MEG3
2.41e-14	-5.28895	MFSD4A
1.41e-13	-2.16248	MICAL2
5.2e-16	-2.1119	MICU3
6.4e-09	-2.73979	MIR124-1///LINC00599
3.3e-09	-2.9245	MIR124-2HG
1.89e-13	-2.8756	MIR7-3HG
1.54e-09	-2.13044	MKX
4.85e-11	-3.72738	MOBP
8.11e-08	-2.32773	MOG
1.37e-14	-2.20989	MPHOSPH8
2.15e-14	-2.82424	MPP7
2.11e-10	-2.0497	MRAP2
1.22e-09	-3.07021	MTUS2
2.34e-15	-2.96207	MUM1L1
1.94e-06	-2.15295	MYO1D
8.43e-08	-2.75872	MYRF
3.01e-14	-2.47357	MYRIP
1.16e-10	-4.16966	MYT1L
4.45e-10	-2.35206	NALCN
5.32e-11	-2.78629	NAP1L2
7.47e-15	-2.92487	NAPB
3.49e-14	-2.20074	NAV3
8.67e-07	-2.51376	NCAM2
1.48e-14	-2.27218	NCDN
3.76e-14	-2.34162	NCS1
8.99e-19	-2.19436	NDFIP2
1.16e-11	-3.17384	NECAB1
2.4e-14	-3.75886	NECAB2
4.14e-10	-2.87497	NEFH
5.93e-10	-3.65918	NEFL
1.33e-10	-3.97977	NEFM
1.17e-12	-2.28827	NEGR1
1.93e-13	-3.52338	NELL1
1.33e-09	-2.53329	NETO1
4.35e-17	-3.94098	NEUROD6
9.36e-10	-2.58946	NGB
7.53e-11	-2.04706	NGEF
1.31e-10	-3.74524	NKAIN2
1.14e-09	-2.5664	NMNAT2
1.03e-12	-2.93392	NOS1
2.81e-09	-2.32919	NOS1AP
4.01e-11	-3.19671	NPTX1
1.5e-06	-2.36343	NPTX2
1.09e-14	-3.25143	NPTXR
2.35e-16	-2.75372	NPY
1.24e-10	-3.30332	NPY1R
2.06e-05	-2.07448	NRG1
4.41e-10	-2.68276	NRG3
7.41e-12	-3.47927	NRGN
4.32e-13	-2.6419	NRSN1
3.68e-09	-2.00675	NRXN1
1.05e-22	-3.9782	NRXN3
1.23e-12	-2.87852	NT5DC1
3.23e-09	-2.51701	NTRK2
2.65e-12	-4.65251	NTSR2
7.13e-16	-2.16282	NUAK1
2.59e-09	-2.25491	NUDT14
4.86e-12	-3.02286	NUP93
6.73e-13	-3.06284	NWD2
4.55e-09	-2.20014	NXPH2
2e-10	-3.68586	OGDHL
4.73e-12	-2.94858	OLFM1
3.66e-12	-4.76617	OLFM3
6.55e-18	-3.33229	OPALIN
6.29e-09	-2.94118	OPCML
7.26e-10	-2.55422	OPRK1
9e-07	-2.37295	OR2L13
3.47e-11	-2.34531	P2RX5
5.39e-12	-4.16843	PACSIN1
3.91e-08	-2.54695	PAIP2B
1.42e-17	-2.34222	PAK1
5.05e-13	-3.20665	PAK3
2.22e-11	-2.37991	PAK5
2.68e-16	-2.33015	PAK6
3.12e-12	-2.31567	PALM2
1.59e-08	-3.00776	PARM1
1.44e-14	-2.0076	PART1
4.37e-09	-2.41428	PARVB
7.39e-05	-2.28686	PAX8-AS1
1.14e-08	-2.67634	PCDH11Y///PCDH11X
2.38e-17	-3.10792	PCLO
3.23e-13	-2.09686	PCP4L1
4.15e-12	-3.00841	PCSK2
7.52e-16	-2.75373	PDE1A
1.47e-11	-2.02721	PDE1C
5.14e-14	-2.69546	PDE2A
1.27e-11	-3.76253	PDYN
1.6e-11	-2.09162	PDZD4
2.35e-09	-2.02165	PEG3
2.84e-11	-3.01711	PEX5L
3.75e-09	-2.19703	PHACTR3
6.55e-17	-2.72233	PHF24
1.3e-11	-3.3798	PHYHIP
9.96e-15	-2.4862	PITPNM3
7.45e-10	-2.11678	PKIA
4.42e-15	-2.58492	PKP4
3.68e-09	-2.35372	PLCXD3
1.36e-10	-2.79305	PLEKHG3
4.26e-10	-2.2291	PLEKHH1
1.5e-11	-2.0562	PLK2
2.27e-10	-2.19257	PLLP
8.88e-10	-2.14542	PLPPR5
2.7e-13	-2.18581	PNMA6A
1.16e-16	-4.42799	PNMAL2
1.59e-10	-2.16413	POLR2F
5.65e-13	-2.7392	POLR3A
1.27e-12	-2.76289	PPFIA2
8.06e-14	-2.43518	PPM1H
4.15e-07	-2.12713	PPP1R14A
1.15e-10	-3.10674	PPP1R16B
1.55e-07	-2.19042	PPP1R1B
5.31e-14	-2.68389	PPP2R2C
1.97e-15	-2.12947	PPP3CB
5.85e-13	-4.22793	PPP4R4
7.88e-08	-2.00503	PRCD
1.39e-16	-3.21934	PRKCB
1.85e-16	-2.03433	PRKCG
3.51e-10	-3.69206	PRKCZ
7.19e-13	-2.53435	PRR18
5.68e-11	-3.19481	PRR36
2.8e-13	-2.1463	PRRG3
3.88e-10	-2.17298	PSD
1.49e-15	-2.26144	PSD3
2.03e-08	-2.12871	PTER
8.38e-09	-2.2328	PTGDS
5.98e-16	-2.08576	PTGER3
6.28e-09	-3.06012	PTPN20
1.34e-12	-3.22211	PTPN5
4.12e-14	-2.01519	PTPRN
6.32e-15	-2.34938	PTPRR
2.08e-08	-2.63917	PTPRT
5.57e-12	-2.1206	PWAR6
8.25e-15	-2.23751	RAB11FIP4
3.44e-11	-2.14383	RAB27B
1.06e-14	-3.06254	RAB3A
6.85e-13	-2.39222	RAB3B
2.85e-12	-4.7749	RAB3C
7.86e-16	-2.64385	RAB40B
3.46e-08	-3.39193	RALGAPA2
1.89e-08	-2.93132	RALYL
6.09e-14	-2.77533	RAP1GAP2
1.12e-09	-2.65881	RAPGEF3
5.68e-14	-2.74077	RAPGEF4
4.83e-12	-2.65362	RAPGEF5
1.36e-15	-3.50911	RAPGEFL1
1.43e-21	-2.91661	RASAL1
1.5e-11	-2.92359	RASGEF1A
1.09e-06	-2.18533	RASGEF1C
5.69e-13	-3.71343	RASGRF1
2.16e-16	-2.81695	RASGRF2
1.29e-14	-3.13673	RBFOX1
1.29e-12	-3.49382	RBFOX3
1.43e-12	-2.09754	RBM11
1.86e-13	-3.80981	RBP4
4.74e-12	-2.5501	RCAN2
7.82e-13	-2.23351	RELN
3.46e-15	-3.09126	REPS2
7.3e-08	-2.03508	RERGL
1.87e-13	-3.83703	RFPL1S
8.9e-12	-2.65291	RGS4
3.79e-11	-2.73236	RGS7
2.32e-09	-2.15653	RGS7BP
1.18e-15	-3.2006	RHBDL1
7.84e-12	-2.22572	RHEBL1
1.3e-12	-3.17948	RIMBP2
9.43e-14	-2.56398	RIMS1
3.2e-12	-3.07678	RIMS2
1.69e-11	-2.97906	RIMS3
4.92e-09	-2.351	RIPPLY2
9.56e-15	-2.6281	RNF130
1.14e-07	-2.11702	RPH3A
7.97e-07	-2.17549	RPRML
2.71e-09	-3.38428	RSPO2
4.04e-16	-2.33617	RTBDN
4.74e-10	-2.40453	RTN1
2.75e-14	-2.03294	RTN4R
7.2e-13	-2.13159	RTN4RL1
3.65e-15	-3.43037	RTN4RL2
1.13e-07	-2.2422	RUFY2
1.01e-13	-3.13606	RUNDC3A
1.26e-15	-2.19667	RUNDC3B
2.93e-12	-2.02244	RUSC2
5.65e-13	-3.38654	RXFP1
8.1e-13	-3.85171	RYR2
2.59e-14	-2.72333	SAMD12
2.43e-09	-2.05136	SATB1
4.65e-10	-2.14526	SATB2-AS1
1.85e-12	-3.20568	SCN2A
3.35e-14	-2.566	SCN2B
6.4e-14	-3.34073	SCN3B
1.04e-08	-2.23298	SCRT1
1.07e-13	-2.30853	SDR16C5
4.12e-14	-2.3342	SEC14L5
4.54e-08	-2.14833	SELE
2.85e-17	-2.1649	SEMA4A
5.96e-11	-3.22544	SEMA4D
4.18e-19	-2.58992	SEPT11
6.89e-11	-2.02643	SEPT3
4.04e-11	-2.21386	SEPT4
3.56e-14	-2.04127	SEPT8
1.07e-13	-3.35777	SERPINI1
1.27e-20	-3.086	SERTM1
7.07e-14	-2.13427	SGIP1
7.7e-12	-2.63338	SGSM1
1.16e-09	-3.4213	SH3GL2
5.87e-17	-3.04385	SH3GL3
5.95e-15	-2.39824	SHANK2
6.14e-13	-2.83182	SHISA7
5.82e-11	-2.24076	SHTN1
1.12e-12	-3.56092	SLC12A5
2.68e-11	-2.7503	SLC17A6
1.26e-13	-3.46388	SLC17A7
3.59e-11	-2.15897	SLC1A6
1.34e-11	-2.92393	SLC24A2
1.98e-06	-2.0351	SLC24A4
6.12e-12	-2.81308	SLC26A4-AS1
1.05e-27	-3.99605	SLC30A3
1.45e-13	-2.59623	SLC32A1
3.15e-12	-2.70469	SLC35F3
1.97e-07	-2.02204	SLC39A12
8.38e-09	-2.73206	SLC5A11
2.51e-10	-2.0972	SLC6A13
2.25e-15	-4.69754	SLC6A15
3.85e-14	-2.48666	SLC6A17
8.75e-08	-2.04105	SLC7A10
4.24e-12	-3.23582	SLC7A14
3.76e-14	-2.37838	SLC8A1
4.77e-14	-3.95548	SLC8A2
2.52e-10	-3.32953	SLITRK1
3.49e-13	-5.03283	SLITRK4
7.89e-09	-2.95739	SLITRK5
4.99e-17	-2.17416	SMIM10L2A
1.03e-15	-2.87289	SMIM10L2B///SMIM10L2A
1.12e-13	-3.11492	SMPX
2.68e-14	-2.32924	SNAI3-AS1
1.23e-10	-3.03534	SNAP25
1.25e-10	-3.98355	SNAP91
1.18e-15	-2.10163	SNCA
6.13e-11	-3.49379	SNCB
1.67e-15	-3.76956	SNCG
5.1e-09	-2.12877	SNX32
6.12e-12	-2.2247	SORBS2
1.41e-10	-2.93578	SOSTDC1
5.49e-13	-3.35195	SOWAHA
3e-07	-2.00437	SOX10
3.51e-09	-2.20668	SPHKAP
1.95e-08	-2.21298	SPOCK1
5.91e-12	-2.16312	SPOCK3
9.99e-09	-2.87815	SPX
2.14e-12	-2.65648	SRCIN1
5.01e-15	-2.10091	SRD5A1
9.32e-12	-2.3969	SRRM4
1.07e-19	-3.79421	SST
1.1e-12	-3.59638	SSTR1
2.39e-07	-3.58467	ST18
1.18e-10	-2.14067	ST6GALNAC5
1.44e-14	-2.87566	ST8SIA3
1.26e-10	-4.09123	STMN2
4.5e-12	-2.69841	STMN4
6.15e-14	-2.54349	STUM
3.26e-16	-2.73205	STX1A
6.08e-12	-3.12624	STX1B
1.16e-13	-2.24506	STXBP1
9.22e-16	-2.2335	STXBP5
2.19e-10	-3.04068	STXBP5L
1.92e-12	-3.0857	STXBP6
2.7e-13	-3.60748	SULT4A1
3.01e-05	-2.29387	SUSD5
5.6e-15	-2.61742	SV2B
4.6e-10	-2.14212	SV2C
4.07e-12	-2.4733	SVIP
9.24e-17	-3.37406	SVOP
9.75e-14	-3.22108	SYN1
3.66e-15	-2.48698	SYN2
3.81e-11	-2.81612	SYNE1
5.21e-17	-2.47966	SYNGR1
5.72e-12	-3.7646	SYNGR3
2.82e-13	-2.04335	SYNPO
5.2e-14	-3.9436	SYNPR
3.49e-14	-2.55956	SYP
6.59e-12	-3.49774	SYT1
4.91e-14	-3.43696	SYT13
2.28e-12	-2.78734	SYT16
7e-12	-3.14114	SYT4
2.6e-16	-2.15481	SYT5
6.46e-17	-3.7905	SYT7
1.21e-08	-2.67272	SYT9
2.82e-11	-3.86836	TAC1
1.44e-14	-2.60995	TAGLN3
2.25e-13	-2.4772	TBR1
1.02e-06	-2.15953	TCEAL2
1.16e-07	-2.46246	TENM2
7.74e-13	-4.02985	TESPA1
1.89e-12	-2.90119	THEMIS
1.3e-13	-2.13279	THRB
9.38e-13	-3.44246	TLL2
9.52e-15	-2.29353	TMEFF2
1.01e-10	-2.16247	TMEM125
5.61e-10	-3.70442	TMEM130
1.04e-16	-2.45572	TMEM132D
3.65e-08	-2.52728	TMEM144
4.08e-12	-3.58714	TMEM151A
1.89e-12	-2.15303	TMEM151B
1.15e-14	-3.17785	TMEM155
7.96e-15	-2.78485	TMEM191A
1.13e-09	-2.05518	TMEM196
3.67e-10	-2.13686	TMEM200A
1.86e-10	-3.82776	TMEM235
2.72e-14	-2.03651	TMEM246
1.13e-12	-2.34651	TMEM56
2.88e-10	-2.24943	TNNT1
1.43e-15	-2.30248	TPM3
1.23e-11	-2.40265	TPPP
6.98e-11	-4.1942	TRHDE
3.21e-13	-2.23732	TRIM3
1.3e-13	-2.53083	TSPYL1
5.02e-13	-2.0765	TSPYL5
2.76e-13	-2.69677	TTC9
7.24e-16	-4.226	TTC9B
1.24e-13	-2.33119	TTLL7
6.73e-14	-2.86754	TUBB4A
2.45e-11	-2.92802	TUNAR
2.58e-11	-3.06001	UBE2QL1
2.75e-06	-2.41487	UGT8
3.4e-10	-4.19987	UNC13C
4.94e-11	-2.87793	UNC5A
6.26e-13	-2.41047	UNC5D
5.25e-09	-2.00489	USP51
3.08e-14	-3.198	VIP
1.57e-11	-2.02151	VIPR1
2.22e-11	-2.1293	VRK3
2.77e-11	-3.34148	VSNL1
1.21e-09	-3.11264	VSTM2A
6.73e-12	-3.32177	VSTM2L
6.03e-08	-2.99741	WBSCR17
2.76e-07	-2.08087	WFDC1
1.75e-08	-3.89469	WIF1
2.32e-15	-3.24239	WNK2
5.79e-15	-3.14938	WNT10B
1.67e-15	-2.97517	WSCD2
1.11e-09	-2.24045	XKR4
1.14e-10	-2.23539	YJEFN3
6.77e-12	-2.16271	YPEL4
7.55e-10	-2.38831	ZC3H12B
1.47e-16	-2.48223	ZCCHC12
5.56e-06	-2.16241	ZDHHC11
9.04e-16	-2.86644	ZDHHC18
1.13e-05	-2.19581	ZDHHC22
8.66e-15	-2.16359	ZDHHC8
1.63e-11	-2.31319	ZFR2
3.54e-09	-2.28559	ZMAT4
3.9e-15	-2.63482	ZNF365
1.85e-10	-2.33208	ZNF385B
2.54e-07	-3.15267	ZNF488
2.61e-11	-2.11658	ZNF536
