# Supplementary material for: Identification of core genes as potential biomarkers for predicting progression and prognosis in glioblastoma
Source: Front Genet. 2022 Sep 27;13:928407. doi: 10.3389/fgene.2022.928407 (PMC9552700; doi:10.3389/fgene.2022.928407)
Supplement: Supplementary file 1 [file DataSheet1.ZIP › Raw data and figures/raw data files/raw data for three microarray datasets/GSE50161.xlsx]

## Sheet: Sheet1
adj.P.Val	logFC	Gene.symbol
0.0497	0.557182	A1BG
0.0295	-0.701256	A1BG-AS1
0.396	0.247566	A1CF
1.64e-06	1.69863	A2M
0.961	-0.0327991	A2M-AS1
0.747	-0.0871619	A2ML1
0.846	-0.030808	A4GALT
0.899	0.0048486	A4GNT
0.769	-0.0138203	AA06
0.051	0.76014	AAAS
0.00124	-1.17841	AACS
0.878	0.0135793	AACSP1
0.674	0.0186357	AADAC
0.686	0.0338241	AADACL2
0.549	0.0531307	AADACP1
0.0652	0.727485	AADAT
0.035	1.29381	AAED1
0.54	-0.32187	AAGAB
0.259	0.248777	AAK1
0.000625	1.20971	AAMDC
0.641	0.117449	AAMP
0.938	0.0034698	AANAT
8.15e-10	1.34469	AAR2
0.129	-0.293803	AARS
0.00416	-0.570273	AARS2
0.838	-0.187162	AASDH
0.0498	-0.452323	AASDHPPT
0.00144	1.19557	AASS
0.481	0.147417	AATBC
0.35	0.303233	AATF
1.08e-08	-2.91647	AATK
0.1	-0.831989	ABAT
1.03e-07	1.9651	ABCA1
0.103	0.606829	ABCA11P
0.64	0.0281037	ABCA12
0.549	0.270679	ABCA13
0.0824	-1.12009	ABCA17P
0.00246	-1.61042	ABCA2
0.000464	-1.05292	ABCA3
0.656	0.0199298	ABCA4
0.043	-1.42165	ABCA5
0.788	-0.141143	ABCA6
0.00363	-1.11297	ABCA7
0.474	-0.786604	ABCA8
0.00507	-0.528051	ABCA9
0.546	-0.49657	ABCB1
0.0278	0.896372	ABCB10
0.705	0.0185997	ABCB11
0.000518	2.63307	ABCB4
0.343	0.557002	ABCB4///ABCB1
0.671	0.152426	ABCB5
0.545	0.224691	ABCB6
0.00259	1.0974	ABCB7
0.029	-0.941683	ABCB8
0.0233	-0.952233	ABCB8///ASIC3
8.09e-05	-1.47514	ABCB9
0.0297	0.84102	ABCC1
0.946	0.0235113	ABCC10
0.79	0.0132913	ABCC11
0.00059	-1.61524	ABCC12
0.687	0.0944751	ABCC13
0.645	0.0233901	ABCC2
0.00182	2.75957	ABCC3
5.14e-10	2.5729	ABCC4
8.08e-07	-1.71111	ABCC5
0.251	0.0901508	ABCC6P1
5.92e-10	-4.06142	ABCC8
0.665	0.149813	ABCC9
0.305	0.498828	ABCD1
0.0266	-1.05486	ABCD2
0.11	0.365922	ABCD3
0.0004	1.01889	ABCD4
0.000493	0.980533	ABCE1
0.0379	0.473568	ABCF1
2.86e-05	1.19012	ABCF2
0.0985	-0.516364	ABCF3
0.0108	1.16764	ABCG1
0.323	0.648763	ABCG2
1.21e-13	-2.98874	ABCG4
0.769	0.0181952	ABCG5
0.584	-0.0268503	ABCG8
0.718	0.0343884	ABHD1
0.000139	-0.720727	ABHD10
0.979	-0.0133536	ABHD11
0.568	-0.19683	ABHD12
0.732	-0.128781	ABHD13
1.3e-05	-1.70831	ABHD14A///ACY1
4.06e-06	1.37707	ABHD14A-ACY1///ACY1
0.000822	1.56899	ABHD14B
0.0277	0.842263	ABHD15
0.417	-0.175697	ABHD16A
0.865	0.0058017	ABHD16B
0.000846	-0.6237	ABHD17A
0.251	-0.349768	ABHD17B
0.812	-0.13538	ABHD17C
0.53	-0.194603	ABHD18
0.0467	0.624506	ABHD2
0.0218	0.597272	ABHD3
0.00646	1.09172	ABHD4
0.0717	0.491027	ABHD5
0.004	-1.26498	ABHD6
6.87e-09	-1.95843	ABHD8
0.655	0.180069	ABI1
5.29e-05	-0.848528	ABI2
0.285	0.370069	ABI3
0.278	1.03369	ABI3BP
5.39e-08	1.28772	ABL1
0.769	0.113805	ABL2
0.00551	-1.12944	ABLIM1
2.65e-11	-4.03515	ABLIM2
4.52e-05	-2.87521	ABLIM3
0.000303	-1.03428	ABO
9.67e-06	-1.57319	ABR
0.0888	-0.506232	ABRA
0.0309	1.09228	ABRACL
0.00511	0.948006	ABT1
1.05e-09	-2.33086	ABTB1
0.238	-0.678203	ABTB2
0.636	-0.146952	ACAA1
0.658	0.224809	ACAA2
0.0852	-0.533529	ACACA
0.0148	-1.5404	ACACB
0.814	-0.070841	ACAD10
0.109	0.445931	ACAD8
0.289	-0.250144	ACAD9
0.347	0.479556	ACADL
0.421	0.299783	ACADM
0.0398	-0.461519	ACADS
6.69e-07	-1.90919	ACADSB
0.582	-0.2343	ACADVL
0.0152	1.50519	ACAN
5.83e-06	-1.24932	ACAP1
0.000922	1.13383	ACAP2
0.136	-0.704028	ACAP3
0.98	0.008968	ACAT1
0.118	0.506866	ACAT2
0.152	0.309377	ACBD3
4.83e-06	-1.12203	ACBD4
0.381	-0.246095	ACBD5
0.0141	0.690476	ACBD6
0.0345	0.721467	ACCS
0.795	-0.0976191	ACD
0.0681	0.803113	ACE
0.226	0.115705	ACE2
0.686	0.023591	ACER1
0.874	-0.0703474	ACER3
0.0597	-1.27469	ACHE
0.0265	0.470898	ACIN1
0.000124	-3.13317	ACKR1
0.944	0.0031398	ACKR2
0.000618	1.99024	ACKR3
0.336	-0.163651	ACKR4
2.05e-06	0.995017	ACLY
0.707	0.050754	ACMSD
0.33	0.289694	ACO1
5.19e-07	-1.3875	ACO2
0.681	0.0219357	ACOD1
0.693	0.203707	ACOT1///ACOT2
0.0755	-0.411508	ACOT11
0.484	0.0816568	ACOT12
0.157	-0.725253	ACOT13
0.0127	-1.15884	ACOT4
0.821	0.0132053	ACOT6
1.38e-06	-2.12105	ACOT7
0.000896	-1.2347	ACOT8
4.83e-05	1.53201	ACOT9
0.47	-0.312237	ACOX1
0.0643	1.298	ACOX2
0.0378	0.962691	ACOX3
0.636	-0.0618919	ACOXL
0.949	0.02129	ACP1
0.294	0.433297	ACP2
0.15	0.986141	ACP5
2.85e-05	2.45566	ACP6
0.233	0.486901	ACPP
0.766	-0.0316556	ACPT
0.951	0.0032168	ACR
0.85	0.073406	ACRBP
0.00172	-1.44241	ACRC
0.891	0.0571464	ACRV1
0.000422	-3.45058	ACSBG1
0.97	-0.005509	ACSBG2
0.665	-0.308715	ACSF2
0.951	0.0085946	ACSF3
0.735	0.1862	ACSL1
0.0111	-0.726636	ACSL3
0.0746	-0.921285	ACSL4
0.0771	-0.814879	ACSL5
5.36e-05	-3.709	ACSL6
0.527	-0.0400304	ACSM1
0.864	0.02783	ACSM2A
0.837	0.0119865	ACSM2B///ACSM2A
0.758	0.0147739	ACSM3
0.461	0.437463	ACSM5
0.0343	-0.896466	ACSS1
0.113	-0.562439	ACSS2
0.759	0.32881	ACSS3
0.0817	-0.36833	ACTA1
0.00536	1.21823	ACTA2
0.697	0.0145368	ACTA2-AS1
0.00472	0.262654	ACTB
0.000148	1.48119	ACTC1
0.00157	0.265327	ACTG1///ACTB
0.119	0.282594	ACTG1P17
0.212	-0.960221	ACTG1P4///AMY2B///AMY2A///AMY1C///AMY1B///AMY1A
0.496	-0.333763	ACTG1P4///RNPC3///AMY2B
0.0537	1.19144	ACTG2
0.386	0.203556	ACTL10
4.91e-13	2.99891	ACTL6A
1.36e-09	-5.34959	ACTL6B
0.742	0.0127856	ACTL7A
0.775	0.0144131	ACTL7B
0.328	-0.0603585	ACTL8
0.579	0.0246149	ACTL9
0.147	0.749367	ACTN1
0.422	-0.638438	ACTN2
0.749	0.0141633	ACTN3
0.298	0.371934	ACTN4
0.00265	-0.639476	ACTR10
0.795	-0.110218	ACTR1A
1.68e-06	-0.974445	ACTR1B
0.704	0.0992824	ACTR2
0.000236	0.706773	ACTR3
0.00123	-1.55571	ACTR3B
0.363	0.198919	ACTR3BP2///ACTR3BP5
3.14e-05	-0.683272	ACTR3C
0.000202	0.805277	ACTR5
0.791	0.0892893	ACTR6
0.101	0.429305	ACTR8
0.746	0.0153493	ACTRT2
0.93	-0.0270584	ACTRT3
0.00428	0.973019	ACVR1
4.59e-07	-1.24235	ACVR1B
7.33e-07	-2.6385	ACVR1C
0.000933	-1.28602	ACVR2A
0.613	-0.243851	ACVR2B
0.626	0.0710597	ACVR2B-AS1
0.881	0.116233	ACVRL1
0.874	0.0058173	ACY1
0.377	0.164243	ACY3
0.0224	-0.92501	ACYP1
0.265	0.694329	ADA
0.3	0.222969	ADAD1
0.83	-0.0370408	ADAD2
0.0163	-0.992479	ADAL
0.329	0.288551	ADAM10
2.66e-13	-5.14677	ADAM11
5.3e-07	4.90247	ADAM12
0.304	0.466801	ADAM15
3.26e-05	1.15991	ADAM17
0.639	0.0268082	ADAM18
0.911	-0.0890493	ADAM19
0.781	0.0153123	ADAM2
0.777	0.0127991	ADAM20
0.244	0.55369	ADAM21
1.85e-08	-3.09574	ADAM22
0.000106	-2.41504	ADAM23
0.00503	1.89608	ADAM28
0.944	0.0075371	ADAM30
0.0755	0.432818	ADAM32
0.4	0.349384	ADAM33
0.944	0.0124696	ADAM3A
0.974	0.001946	ADAM5
0.889	0.0072992	ADAM6
0.584	0.0364757	ADAM7
0.0687	0.76682	ADAM8
1.78e-06	1.86876	ADAM9
0.00606	2.20569	ADAMDEC1
0.671	0.326805	ADAMTS1
0.00507	-0.548565	ADAMTS10
0.0183	1.1466	ADAMTS12
0.025	-0.766264	ADAMTS13
0.178	0.570132	ADAMTS14
0.0527	1.50427	ADAMTS15
0.0214	-0.525941	ADAMTS16
0.759	-0.215276	ADAMTS17
0.00489	-2.71602	ADAMTS18
0.651	-0.0827673	ADAMTS19
0.07	1.10039	ADAMTS2
0.174	0.231831	ADAMTS20
0.285	1.34877	ADAMTS3
0.967	-0.0017986	ADAMTS4
0.966	-0.0493439	ADAMTS5
5.28e-05	2.09259	ADAMTS6
0.884	-0.0205427	ADAMTS7
3.94e-05	-2.68938	ADAMTS8
0.171	1.21582	ADAMTS9
0.747	0.0166057	ADAMTS9-AS2
0.422	0.301665	ADAMTSL1
0.589	-0.212524	ADAMTSL2
0.629	-0.262474	ADAMTSL3
0.0349	0.739805	ADAMTSL4
0.485	-0.0321194	ADAMTSL5
4.33e-10	-4.15163	ADAP1
0.00801	1.47741	ADAP2
0.9	0.0291094	ADAR
2.48e-09	-3.58219	ADARB1
0.0206	-1.03942	ADARB2
0.689	0.013175	ADARB2-AS1
0.00378	1.25221	ADAT1
0.0163	0.671826	ADAT2
0.00314	1.32337	ADAT3///SCAMP4
0.139	-0.571551	ADCK1
0.966	-0.0209071	ADCK2
0.00551	-0.411164	ADCK5
1.91e-07	-3.56698	ADCY1
0.901	0.0083024	ADCY10
0.684	-0.284633	ADCY10P1
0.000453	-2.94012	ADCY2
0.257	-0.375482	ADCY3
0.669	0.112212	ADCY4
4.9e-09	-2.52031	ADCY5
0.466	0.201614	ADCY6
0.0183	1.23338	ADCY7
0.047	-1.33775	ADCY8
0.00561	-0.991914	ADCY9
2.55e-09	-5.18756	ADCYAP1
0.067	-1.88773	ADCYAP1R1
0.0072	-0.460438	ADD1
0.214	0.934338	ADD2
0.013	-0.937728	ADD3
0.665	-0.0460663	ADGB
0.00195	-2.36428	ADGRA1
0.00837	1.00488	ADGRA2
0.332	0.357285	ADGRA3
0.152	-0.636262	ADGRB1
0.000792	-1.37546	ADGRB2
0.000653	-2.49752	ADGRB3
0.957	-0.027959	ADGRD1
0.000641	-0.932543	ADGRD2
0.44	0.151629	ADGRE1
0.00397	1.45461	ADGRE2
0.595	0.0240136	ADGRE3
3.79e-05	2.59041	ADGRE5
0.752	-0.025131	ADGRF1
0.766	0.0114994	ADGRF2
0.577	0.123943	ADGRF3
0.971	-0.0046028	ADGRF4
0.688	0.297012	ADGRF5
0.000313	0.983693	ADGRG1
0.447	0.471705	ADGRG2
0.488	0.0326492	ADGRG3
0.681	0.0157072	ADGRG4
0.717	-0.0475154	ADGRG5
0.816	0.240706	ADGRG6
0.562	0.253269	ADGRG7
5.38e-06	-2.05252	ADGRL1
0.293	-0.748734	ADGRL2
0.796	-0.229102	ADGRL3
0.000181	2.01842	ADGRL4
0.877	0.176573	ADGRV1
0.27	0.152539	ADH1A
0.634	-0.0353693	ADH1B
0.775	0.0285451	ADH1C
0.819	-0.0430496	ADH4
2.15e-06	0.985039	ADH5
0.472	0.0570423	ADH6
0.758	0.0282755	ADH7
0.00129	-2.10152	ADHFE1
0.9	0.0383972	ADI1
0.177	-0.317382	ADIG
0.924	-0.0078907	ADIPOQ
0.276	0.222736	ADIPOR1
0.404	-0.325531	ADIPOR2
0.00795	-2.2868	ADIRF
0.922	-0.0470663	ADK
0.000277	2.7404	ADM
0.0163	-0.158713	ADM2
0.219	-0.112731	ADM5
0.000745	0.923124	ADNP
0.509	0.222493	ADNP2
0.599	-0.162849	ADO
0.894	-0.0970583	ADORA1
0.712	0.0167575	ADORA2A-AS1
0.652	-0.536398	ADORA2B
0.547	0.616963	ADORA3
0.0523	0.69897	ADPGK
0.00119	1.62683	ADPRH
0.722	-0.0684448	ADPRHL1
0.0404	0.568442	ADPRHL2
0.312	0.473417	ADPRM
0.171	-0.388644	ADRA1A
0.795	-0.0111019	ADRA1B
0.0166	-0.33343	ADRA1D
5.18e-10	-4.34168	ADRA2A
0.185	-0.0904684	ADRA2B
4.42e-06	-1.42531	ADRA2C
0.0111	-2.32246	ADRB1
0.92	-0.0704711	ADRB2
0.218	-0.0670231	ADRB3
0.171	0.324923	ADRM1
0.173	0.563033	ADSL
0.454	0.260053	ADSS
0.337	0.732204	ADSSL1
0.0251	-0.992308	ADTRP
9.98e-06	2.7233	AEBP1
0.0276	0.652873	AEBP2
0.00492	0.797421	AEN
0.0244	-0.692243	AES
0.00716	0.620592	AFAP1
0.176	-0.0727483	AFAP1-AS1
0.00678	2.10054	AFAP1L1
0.862	-0.176381	AFAP1L2
3.25e-05	-2.56296	AFDN
0.489	0.435566	AFDN-AS1
0.0415	0.632057	AFF1
0.38	-0.139111	AFF2
0.00298	-1.8078	AFF3
0.00625	0.487831	AFF4
0.0743	0.753831	AFG3L1P
0.0292	-0.531106	AFG3L2
0.641	0.0235187	AFM
0.00563	-0.546429	AFMID
0.938	0.0063506	AFP
0.465	-0.247276	AFTPH
2.05e-06	2.11843	AGA
0.388	0.429211	AGAP1
0.224	-0.132391	AGAP11
5.4e-06	-3.12568	AGAP2
0.012	2.29667	AGAP2-AS1
0.242	-0.259305	AGAP3
0.4	-0.339504	AGAP4
0.323	-0.194052	AGAP9
0.74	-0.0701531	AGAP9///AGAP6///BMS1P5
0.636	0.0992633	AGBL1
0.173	0.485183	AGBL2
0.0155	1.03484	AGBL3
0.000567	-0.86302	AGBL4
0.131	0.622912	AGBL5
0.704	0.0675604	AGER
0.679	-0.154343	AGFG1
0.389	-0.494351	AGFG2
0.497	0.19532	AGGF1
0.0383	-0.624529	AGK
0.943	-0.0274751	AGL
0.16	0.326804	AGMAT
0.0346	0.563742	AGO1
0.275	0.795951	AGO3
0.282	0.427694	AGO4
0.331	-0.279343	AGPAT1
0.616	-0.227984	AGPAT2
0.0764	-0.438213	AGPAT3
0.00501	-1.52633	AGPAT4
0.31	-0.671534	AGPAT4-IT1
8.77e-05	0.908198	AGPAT5
4.27e-10	2.03015	AGPS
0.918	0.007802	AGR2
0.457	0.24893	AGR3
0.0175	1.01403	AGRN
0.65	0.0159831	AGRP
0.1	-1.08852	AGT
0.000236	-1.11455	AGTPBP1
0.677	0.3926	AGTR1
0.178	-0.133579	AGTR2
0.000738	1.83851	AGTRAP
0.671	0.283603	AGXT
0.543	0.0287386	AGXT2
0.471	-0.275457	AHCTF1
0.000337	1.04669	AHCY
0.000403	-1.25601	AHCYL1
0.654	-0.227463	AHCYL2
0.121	-0.727908	AHDC1
0.000695	-1.21663	AHI1
0.42	-0.492485	AHNAK
0.0101	-2.58589	AHNAK2
0.00446	1.50325	AHR
0.436	0.33421	AHRR
0.00594	-0.677224	AHSA1
0.273	0.566525	AHSA2
0.238	0.233476	AHSG
0.248	-0.180713	AHSP
0.95	0.0030396	AICDA
0.0183	0.399526	AIDA
0.345	0.75676	AIF1
0.237	0.651763	AIF1L
0.0465	0.586356	AIFM1
0.976	0.0153649	AIFM2
4.32e-13	-4.87029	AIFM3
0.0503	-0.687802	AIG1
0.00228	3.0341	AIM1
0.545	-0.0995137	AIM1L
0.0491	0.726964	AIM2
6.63e-07	1.0984	AIMP1
2.8e-09	1.50298	AIMP2
0.266	-0.287027	AIP
0.546	-0.0276585	AIPL1
0.488	0.0849188	AIRE
0.0101	-1.67522	AJAP1
2.03e-06	3.47041	AJUBA
0.166	-0.675274	AK1
6.11e-07	1.75677	AK2
0.344	0.211339	AK3
1.4e-07	-6.2221	AK5
0.213	-0.372956	AK6///TAF9
0.648	0.110509	AK7
0.00126	0.789905	AK8
0.516	-0.44144	AK9
5.4e-06	-2.72792	AKAIN1
0.134	-0.432967	AKAP1
0.0158	-0.867611	AKAP10
9.21e-08	-1.60536	AKAP11
0.728	0.187306	AKAP12
0.159	1.15674	AKAP13
0.983	0.0086301	AKAP14
0.12	0.365228	AKAP17A
0.636	0.202272	AKAP3
0.818	-0.0190004	AKAP4
1.52e-07	-2.75977	AKAP5
1.52e-10	-4.07338	AKAP6
0.961	0.0295919	AKAP7
0.0244	0.68039	AKAP8
0.406	-0.346289	AKAP8L
0.0483	-0.501764	AKAP9
0.0271	0.545337	AKIP1
0.133	0.494553	AKIRIN1
0.94	-0.0265832	AKIRIN2
0.022	1.10828	AKNA
0.241	0.407862	AKNAD1
0.00204	0.626413	AKR1A1
0.0269	0.473721	AKR1B1
0.385	0.443899	AKR1B10
0.000112	-3.38837	AKR1C1
0.0584	-1.71408	AKR1C3
0.821	0.0176888	AKR1C4
0.757	0.0213835	AKR1C6P
0.69	0.0353815	AKR1D1
0.000282	-0.581392	AKR1E2
0.00211	0.847274	AKR7A2
0.0172	0.612727	AKR7A3
0.095	0.444121	AKT1
0.0275	1.0675	AKT1S1
0.000482	1.33315	AKT2
0.206	-0.430869	AKT3
2.54e-05	-0.923094	AKTIP
0.0243	-0.760033	ALAD
0.0514	-0.490723	ALAS1
0.773	0.0146649	ALAS2
0.663	-0.0632694	ALB
0.58	-0.44308	ALCAM
0.0183	1.04457	ALDH16A1
0.000106	0.9457	ALDH18A1
1.31e-07	-4.28791	ALDH1A1
0.399	0.992898	ALDH1A3
0.208	0.354785	ALDH1B1
0.00839	-2.06312	ALDH1L1
4.44e-05	2.35752	ALDH1L2
6.57e-05	-1.59256	ALDH2
0.636	-0.119531	ALDH3A1
0.0775	0.511442	ALDH3A2
0.377	0.306948	ALDH3B1
0.488	-0.0410646	ALDH3B2
0.0263	-1.61891	ALDH4A1
0.009	-1.30244	ALDH5A1
3.84e-05	-1.44319	ALDH6A1
1.56e-05	1.00899	ALDH7A1
0.000567	-2.24008	ALDH8A1
0.247	0.276893	ALDH9A1
0.718	-0.0863105	ALDOA
0.397	-0.132772	ALDOAP2
0.0949	-0.267368	ALDOB
0.000151	-3.31241	ALDOC
0.000497	0.539572	ALG1
8.99e-05	1.30671	ALG10
0.00626	0.94642	ALG10B///ALG10
0.00878	0.720049	ALG11///UTP14A///UTP14C
0.576	-0.199272	ALG11///UTP14C
0.0235	0.494748	ALG12
0.872	0.0663829	ALG13
0.125	0.926909	ALG14
0.00403	0.897843	ALG2
0.00106	1.11446	ALG3
0.00592	0.827406	ALG5
9.03e-05	1.62811	ALG6
5.53e-08	1.49509	ALG8
0.00344	1.04099	ALG9
0.726	0.26946	ALK
0.0683	0.516146	ALKBH1
7.94e-05	1.40499	ALKBH2
0.0206	0.622232	ALKBH3
0.509	0.174105	ALKBH4
0.0322	-0.397662	ALKBH5
8.64e-05	-1.13335	ALKBH6
0.766	0.146624	ALKBH7
0.000126	1.19286	ALKBH8
0.419	0.101976	ALLC
0.0028	1.01786	ALMS1
0.452	0.0383153	ALMS1P1
0.84	0.0095268	ALOX12
0.829	-0.0736905	ALOX12-AS1
0.337	-0.237244	ALOX12B
0.604	0.0241779	ALOX12P2
0.308	-0.0790694	ALOX15
0.439	0.264906	ALOX15B
0.247	1.02952	ALOX5
0.0188	2.05363	ALOX5AP
0.952	0.0175336	ALOXE3
0.855	-0.0086373	ALPI
0.69	0.0626573	ALPK1
0.205	0.897328	ALPK2
0.0201	1.10858	ALPK3
0.39	-0.561546	ALPL
0.992	-0.0004915	ALPP
6.02e-06	-1.25691	ALPPL2
0.156	-0.172361	ALPPL2///ALPP
0.00329	-1.02005	ALS2
0.707	0.0661387	ALS2CL
0.539	-0.135586	ALS2CR11
0.811	0.0921667	ALS2CR12
0.742	0.0127555	ALX1
0.447	0.325884	ALX3
0.876	0.0059234	ALX4
0.000389	1.80299	ALYREF
0.858	0.0234172	AMBN
0.931	-0.0038054	AMBP
0.101	-0.412988	AMBRA1
0.308	-0.257863	AMD1
0.677	0.292874	AMDHD1
0.824	-0.017932	AMELX
0.139	-0.0928302	AMELY
0.981	0.0050298	AMER1
0.00467	-2.15627	AMER2
1.67e-10	-2.87501	AMER3
0.736	0.263767	AMFR
0.72	0.0150769	AMHR2
1.11e-08	-3.23567	AMIGO1
0.987	0.0155852	AMIGO2
0.282	0.0662542	AMIGO3///GMPPB
0.005	1.3356	AMMECR1
0.000148	1.32202	AMMECR1L
0.011	-0.472544	AMN
1.32e-07	-3.03674	AMN1
0.366	-0.0619941	AMOT
0.724	0.111679	AMOTL1
0.516	-0.37557	AMOTL2
0.671	0.0187958	AMPD1
7.73e-06	-1.25275	AMPD2
0.324	-0.922659	AMPD3
3.03e-06	-4.12534	AMPH
0.0331	-1.34532	AMT
0.813	0.0345735	AMZ1
0.254	-0.241557	AMZ2
0.662	-0.139192	AMZ2P1
0.114	0.497464	ANAPC10
0.00125	0.568948	ANAPC11
0.874	0.0358882	ANAPC13
0.0108	-1.04177	ANAPC15
0.303	0.253555	ANAPC16
0.769	0.125674	ANAPC2
0.234	0.39454	ANAPC4
0.317	0.171266	ANAPC5
0.00554	0.535443	ANAPC7
0.00256	1.80546	ANG
0.166	-0.33397	ANGEL1
0.72	-0.122093	ANGEL2
0.00847	2.20315	ANGPT1
0.000932	2.1086	ANGPT2
0.63	0.0184488	ANGPT4
0.0305	1.57458	ANGPTL1
3.67e-07	2.96091	ANGPTL2
0.0823	-0.323281	ANGPTL3
0.0234	-1.67993	ANGPTL4
0.794	0.0340455	ANGPTL6
0.779	-0.0747187	ANGPTL7
0.758	0.0246243	ANGPTL8
0.919	-0.0283334	ANHX
2.98e-05	-1.18517	ANK1
7.96e-05	-1.92442	ANK2
3.71e-07	-3.95456	ANK3
0.589	-0.0723446	ANKAR
0.00237	-1.7183	ANKDD1A
0.749	-0.113759	ANKEF1
0.0267	1.59341	ANKFN1
0.19	0.489335	ANKFY1
0.0127	-1.1707	ANKH
4.37e-06	2.22613	ANKHD1-EIF4EBP3///ANKHD1
0.0446	0.761855	ANKHD1-EIF4EBP3///ANKHD1///EIF4EBP3
0.00285	0.736942	ANKIB1
0.661	0.216454	ANKLE1
0.000741	1.11005	ANKLE2
0.142	-0.253939	ANKMY1
0.241	-0.441031	ANKMY2
0.13	0.403674	ANKRA2
0.882	0.0095733	ANKRD1
0.234	0.443975	ANKRD10
0.00352	-0.336142	ANKRD11
0.00467	-0.879477	ANKRD12
0.00739	0.969223	ANKRD13A
0.114	-0.774921	ANKRD13B
0.86	0.0890195	ANKRD13C
0.452	-0.441227	ANKRD13D
0.986	-0.0111515	ANKRD16
0.337	-0.325313	ANKRD17
0.887	-0.0074064	ANKRD18B
0.000329	-0.453136	ANKRD19P
3.19e-05	-0.8221	ANKRD2
0.989	-0.0094545	ANKRD20A11P
0.405	0.380645	ANKRD20A12P
0.00289	2.33876	ANKRD20A12P///ANKRD20A8P///ANKRD20A4///ANKRD20A2///ANKRD20A3///ANKRD20A5P///ANKRD20A1
0.0105	1.45808	ANKRD20A4///ANKRD20A2///ANKRD20A3///ANKRD20A1
0.0435	0.630733	ANKRD22
0.216	-0.376923	ANKRD23///ANKRD39
0.443	-0.0497216	ANKRD24
0.429	0.23321	ANKRD26
0.4	0.0807734	ANKRD26P3
0.000786	-1.05842	ANKRD27
0.0527	0.570377	ANKRD28
4.97e-09	-3.54405	ANKRD29
0.998	-0.0002406	ANKRD30A
0.187	-0.242563	ANKRD30B
0.0241	-0.425811	ANKRD30BP2
0.952	0.0112282	ANKRD30BP3
0.985	-0.0057133	ANKRD31
0.652	0.0539579	ANKRD33
3.4e-06	-3.45491	ANKRD33B
2.47e-11	-5.29213	ANKRD34A
2.66e-15	-5.52298	ANKRD34C
0.217	-0.936252	ANKRD35
0.0107	-1.16705	ANKRD36
0.151	-0.921167	ANKRD36B
0.929	-0.0619237	ANKRD36BP2
0.131	-0.472709	ANKRD36C
0.0736	-0.994472	ANKRD37
0.00512	-1.10615	ANKRD39
0.0811	-0.700442	ANKRD40
0.00024	1.32095	ANKRD44
0.417	0.380628	ANKRD45
5.35e-06	-1.54184	ANKRD46
0.225	0.39281	ANKRD49
0.232	0.332917	ANKRD50
0.0278	-0.650447	ANKRD52
0.464	0.181806	ANKRD53
0.429	-0.198674	ANKRD54
0.513	-0.517009	ANKRD55
0.454	-0.388218	ANKRD6
0.894	0.0057698	ANKRD60
0.0267	-0.397424	ANKRD65
0.303	0.271209	ANKRD7
1.64e-05	-2.3597	ANKRD9
0.136	-0.536679	ANKS1A
0.000342	-2.60699	ANKS1B
0.828	0.0921924	ANKS3
0.633	0.0207979	ANKS4B
0.987	0.0098573	ANKS6
0.997	0.0009277	ANKUB1
0.986	-0.0061522	ANKZF1
0.342	0.656465	ANLN
0.471	0.550954	ANO1
0.226	-0.453841	ANO10
0.948	-0.011195	ANO2
0.000286	-4.22163	ANO3
3.02e-05	-3.17988	ANO4
0.0109	-2.1194	ANO5
4.36e-08	2.06429	ANO6
0.549	0.0232666	ANO7
0.973	0.015358	ANO8
0.381	-0.0354296	ANO9
0.459	-0.521257	ANOS1
0.707	0.127343	ANP32A
0.628	-0.101837	ANP32A-IT1
2.44e-06	1.20597	ANP32B
0.861	0.0120089	ANP32C
0.681	0.0573457	ANP32D
0.0252	0.539172	ANP32E
0.0467	1.50742	ANPEP
3.99e-07	1.58131	ANTXR1
2.82e-07	2.91284	ANTXR2
7.06e-06	2.93454	ANXA1
0.351	0.0458319	ANXA10
0.113	-0.871505	ANXA11
0.584	0.0626452	ANXA13
0.00156	2.1286	ANXA2
0.244	0.246926	ANXA2P1
0.00189	2.01674	ANXA2P2
0.0031	1.12791	ANXA2P3
0.00358	1.84323	ANXA2R
7.2e-08	-3.89855	ANXA3
0.0582	1.14451	ANXA4
2.71e-09	2.1507	ANXA5
0.541	-0.237616	ANXA6
0.0504	-0.547536	ANXA7
0.872	0.0246788	ANXA8L1///ANXA8
0.143	0.0704879	ANXA9
0.958	-0.0333232	AOAH
0.51	0.0443125	AOC1
0.0035	-0.542692	AOC2
0.831	-0.0897299	AOC3
0.0404	-0.260102	AOC4P
0.0447	1.14588	AOX1
0.098	-0.569335	AP1AR
0.65	-0.124033	AP1B1
0.0419	-0.606391	AP1G1
0.00167	-1.36079	AP1G2
0.0119	0.67789	AP1M1
0.726	0.012396	AP1M2
0.451	-0.299607	AP1S1
0.71	0.187835	AP1S2
0.292	-0.198461	AP1S3
0.165	-0.490907	AP2A1
0.0117	-0.541015	AP2A2
0.205	-0.48219	AP2B1
0.73	-0.131404	AP2M1
0.96	-0.0129897	AP2S1
1.6e-06	1.27995	AP3B1
2.73e-06	-3.53615	AP3B2
0.591	-0.118032	AP3D1
8.33e-07	1.44035	AP3M1
1.54e-10	-1.80222	AP3M2
0.00258	-0.574679	AP3S1
0.519	-0.226308	AP4B1
0.108	0.57437	AP4E1
0.00176	0.863357	AP4M1
0.00281	-1.13152	AP4S1
0.461	-0.126253	AP5B1
0.498	-0.175177	AP5M1
0.239	-0.564411	AP5S1
2.72e-05	1.34232	APAF1
1.84e-09	-3.79633	APBA1
5.13e-05	-1.78695	APBA2
9.66e-07	0.801839	APBA3
2.64e-09	-1.91908	APBB1
0.00901	1.63568	APBB1IP
0.186	0.516218	APBB2
0.0029	-1.06944	APC
0.128	-0.9655	APC2
0.33	0.507354	APCDD1
0.357	0.705831	APCDD1L
0.432	0.494105	APCDD1L-AS1
0.798	0.0147577	APCS
0.0418	0.508864	APEH
3.07e-07	1.05352	APEX1
0.00249	1.07776	APEX2
5.58e-06	1.31767	APH1A
0.254	0.427576	APH1B
0.484	-0.143163	API5
0.224	0.331267	APIP
0.0595	1.04747	APITD1-CORT///APITD1
0.287	0.3225	APLF
0.00361	1.46755	APLN
0.951	0.0719799	APLNR
2.35e-07	-2.79501	APLP1
0.207	-0.245372	APLP2
0.866	0.0501803	APMAP
0.0854	-0.14608	APOA1
0.785	0.0187542	APOA2
0.000465	-0.436267	APOA4
0.661	0.0183854	APOA5
0.918	0.0052184	APOB
0.832	0.0087571	APOBEC1
0.758	0.0465269	APOBEC2
0.19	0.408884	APOBEC3A_B///APOBEC3A
2.03e-05	3.11504	APOBEC3B
0.00526	0.571163	APOBEC3C
0.744	0.0236376	APOBEC3D
0.685	0.127767	APOBEC3F
0.00688	1.48999	APOBEC3F///APOBEC3G
2.76e-05	2.47377	APOBEC3G
0.559	0.0288554	APOBEC4
0.0798	0.296354	APOBR
0.00446	1.73919	APOC1
0.615	0.0268408	APOC3
0.000527	1.93423	APOC4-APOC2///APOC4///APOC2
0.682	-0.443233	APOD
0.636	0.326595	APOE
0.878	0.0115161	APOF
0.56	0.0737123	APOH
0.0103	0.999528	APOL1
0.759	0.175957	APOL2
0.139	0.655971	APOL3
0.758	0.125891	APOL4
0.733	0.014055	APOL5
0.000863	1.34779	APOL6
0.013	-1.00007	APOLD1
0.000261	0.781241	APOLD1///DDX47
0.00615	0.891826	APOM
0.15	-0.471988	APOO
0.967	-0.0141412	APOOL
0.961	0.0239907	APOPT1
0.121	-0.385649	APP
0.00739	-0.724996	APPBP2
0.648	0.0956797	APPL1
0.000141	1.36482	APPL2
0.00217	0.774966	APRT
0.56	-0.243396	APTX
0.0326	2.73375	AQP1
0.795	0.0107124	AQP10
0.0137	-1.06468	AQP11
0.55	0.135589	AQP12B///AQP12A
0.000773	-0.340507	AQP2
0.72	0.270651	AQP3
0.069	-1.45514	AQP4
0.656	0.395367	AQP4-AS1
0.466	0.204348	AQP5
0.893	0.0502016	AQP6
0.773	0.0104228	AQP8
0.18	0.847513	AQP9
2.18e-06	1.09223	AQR
0.493	0.738356	AR
3.08e-09	1.51816	ARAF
0.083	0.746199	ARAP1
0.0292	-1.58623	ARAP2
5.05e-08	2.68296	ARAP3
0.925	0.115132	ARC
0.0553	0.430134	ARCN1
0.176	-0.952621	AREG
0.231	-0.558443	AREL1
0.000196	-0.914935	ARF3
5.99e-09	1.0366	ARF4
0.481	-0.236615	ARF5
0.15	0.348964	ARF6
0.333	0.269488	ARFGAP1
0.000384	-0.822418	ARFGAP2
1.81e-05	1.22832	ARFGAP3
0.704	-0.125551	ARFGEF1
0.046	-0.644178	ARFGEF2
2.31e-05	-2.58673	ARFGEF3
0.000795	1.08039	ARFIP1
0.407	-0.275776	ARFIP2
0.874	0.101176	ARFRP1
0.0826	-0.769914	ARG1
0.000274	-1.99816	ARG2
0.538	0.238487	ARGLU1
0.00942	0.549764	ARHGAP1
0.0147	-0.931155	ARHGAP10
0.0178	0.834656	ARHGAP11A
0.0125	0.792772	ARHGAP12
1.71e-05	1.30572	ARHGAP17
6.63e-05	2.08105	ARHGAP18
0.00283	1.07721	ARHGAP19
0.00156	-2.29317	ARHGAP20
0.000948	-0.64833	ARHGAP21
0.897	-0.133279	ARHGAP22
5.92e-05	-1.61795	ARHGAP23
0.586	0.42944	ARHGAP24
0.000169	2.17359	ARHGAP25
0.000186	-2.33345	ARHGAP26
0.368	-0.321785	ARHGAP27
0.392	0.465576	ARHGAP28
0.297	-0.669978	ARHGAP29
3.02e-05	-1.11249	ARHGAP30
0.000192	1.00328	ARHGAP31
6.27e-05	-2.64033	ARHGAP32
0.0691	-1.24768	ARHGAP33
0.00103	-0.941683	ARHGAP35
0.995	-0.0089867	ARHGAP36
0.00746	-0.829205	ARHGAP39
0.363	0.384042	ARHGAP4
3.44e-07	2.9309	ARHGAP42
2.81e-12	-5.77763	ARHGAP44
0.0888	1.21446	ARHGAP45
0.00614	-0.874938	ARHGAP5
0.0524	-0.6161	ARHGAP5-AS1
0.549	0.503242	ARHGAP6
0.0558	1.35013	ARHGAP9
0.224	0.59139	ARHGDIA
9.37e-05	1.40351	ARHGDIB
1.23e-11	-5.08563	ARHGDIG
0.663	-0.246946	ARHGEF10
0.591	-0.284904	ARHGEF10L
0.0385	-0.506303	ARHGEF11
0.000745	-0.737993	ARHGEF12
0.27	0.215178	ARHGEF15
0.352	-0.185923	ARHGEF16
0.000455	-0.943027	ARHGEF17
0.665	-0.120933	ARHGEF18
0.125	0.720294	ARHGEF19
0.313	-0.237066	ARHGEF2
0.00933	-1.14579	ARHGEF25
0.439	0.54966	ARHGEF26
0.021	1.25251	ARHGEF28
0.0126	-0.906443	ARHGEF3
0.737	0.014118	ARHGEF34P///OR2A7///OR2A4
0.5	-0.521429	ARHGEF37
0.536	0.0403122	ARHGEF38
0.069	0.327093	ARHGEF39
2.65e-10	1.96843	ARHGEF40
0.546	0.18119	ARHGEF5
6.31e-08	2.0355	ARHGEF6
0.773	0.14063	ARHGEF7
1.59e-05	-1.77023	ARHGEF9
0.105	0.33113	ARID1A
0.827	-0.103669	ARID1B
0.0672	0.703881	ARID2
0.913	-0.0361048	ARID3A
0.511	0.218493	ARID3B
0.482	-0.302169	ARID4A
0.328	0.244868	ARID4B
0.0019	0.958992	ARID4B///RBM34
0.194	0.486525	ARID5A
0.364	-0.391035	ARID5B
0.657	-0.136652	ARIH1
0.669	0.103469	ARIH2
0.0135	0.612336	ARIH2OS
0.0211	-0.668074	ARL1
0.623	0.265955	ARL10
0.139	0.507386	ARL11
2.35e-05	1.36156	ARL13B
0.74	0.0281814	ARL14
0.376	-0.382504	ARL14EP
0.0217	-1.3767	ARL15
0.123	0.407909	ARL16
0.0157	-0.434772	ARL17B///ARL17A
0.0816	-0.594131	ARL2
0.000246	0.997363	ARL2BP
0.352	-0.275632	ARL3
1.42e-07	2.13289	ARL4A
0.997	-0.0028286	ARL4C
4.27e-05	-1.19187	ARL4D
0.492	-0.264113	ARL5B
0.678	0.0149874	ARL5C
0.000918	-1.6026	ARL6
0.866	-0.0383747	ARL6IP1
0.668	0.113334	ARL6IP4
0.797	0.0802922	ARL6IP5
1.07e-09	1.95159	ARL6IP6
0.526	-0.161221	ARL8A
2.85e-05	-0.947265	ARL8B
0.0931	1.03052	ARL9
0.00154	-0.578821	ARMC1
0.17	0.36997	ARMC10
0.728	0.0500927	ARMC12
0.264	0.398307	ARMC2
0.257	0.241983	ARMC2-AS1///ATP5J2
0.436	0.199595	ARMC3
0.562	0.0306255	ARMC4
0.00122	-0.744916	ARMC5
0.885	-0.0543765	ARMC6
0.000465	-0.512708	ARMC7
0.0766	-0.677146	ARMC8
0.647	-0.143004	ARMC9
0.276	0.273986	ARMCX1
0.223	-0.309679	ARMCX2
0.312	0.279082	ARMCX3
0.081	-0.717556	ARMCX4
0.157	0.504701	ARMCX5
4.37e-06	-1.47278	ARMCX5-GPRASP2///GPRASP2
7.21e-05	1.19417	ARMCX6
0.679	-0.158027	ARMT1
0.359	0.327216	ARNT
0.0137	-0.794059	ARNT2
0.0017	-1.82905	ARNTL
0.814	0.164001	ARNTL2
0.0195	0.52876	ARPC1A
0.00132	1.67846	ARPC1B
0.369	0.228416	ARPC2
0.00231	0.794359	ARPC3
0.663	-0.153707	ARPC4
0.528	0.273313	ARPC4-TTLL3///TTLL3///ARPC4
0.0029	0.623019	ARPC5
0.00235	-0.704522	ARPC5L
0.00491	0.762843	ARPIN
0.00213	-0.873762	ARPP19
0.883	0.143927	ARPP21
0.995	-0.0002664	ARR3
0.000552	-0.901233	ARRB1
0.903	0.0724498	ARRB2
0.28	-0.487741	ARRDC1
0.783	-0.0488803	ARRDC1-AS1
0.0877	-1.02673	ARRDC2
0.000154	1.4633	ARRDC3
0.579	0.0220167	ARRDC3-AS1
0.121	0.930601	ARRDC4
0.0115	-0.653859	ARSA
0.175	0.499008	ARSB
0.000955	1.40568	ARSD
0.0421	1.00719	ARSE
0.292	-0.53799	ARSF
0.268	0.296945	ARSG
0.342	0.270531	ARSI
0.00964	2.25143	ARSJ
0.751	-0.197048	ARSK
0.81	-0.0101551	ART1
0.0543	-1.74269	ART3
0.737	0.0564533	ART4
0.822	0.0103325	ART5
0.672	0.0794443	ARTN
0.282	-0.311298	ARV1
0.163	-0.358858	ARVCF
0.12	-1.99658	ARX
0.373	0.382257	AS3MT
0.0762	0.333504	ASAH1
0.0739	-1.08533	ASAH2B
0.901	0.0481581	ASAP1
0.909	-0.0188803	ASAP1-IT1
0.41	-0.277565	ASAP2
0.262	0.474658	ASAP3
0.509	-0.240765	ASB1
0.68	-0.0198885	ASB10
0.723	0.0172022	ASB11
0.361	0.45441	ASB12
0.502	0.055156	ASB12///MTMR8
0.0396	-0.91256	ASB13
0.623	0.0468887	ASB14
0.705	0.0540993	ASB15
0.656	0.0194068	ASB16
0.072	0.343512	ASB16-AS1
0.608	0.0279957	ASB17
0.0305	-0.398362	ASB2
0.563	0.0291896	ASB3
0.639	0.373815	ASB4
0.272	0.802376	ASB5
0.684	0.161389	ASB6
0.877	-0.0722318	ASB7
0.807	-0.123134	ASB8
0.505	0.307013	ASB9
0.0317	0.713736	ASCC1
1.05e-05	1.15466	ASCC2
1.41e-07	1.59966	ASCC3
0.0395	2.21054	ASCL1
0.328	-0.277909	ASCL2
0.499	0.0280256	ASCL3
0.398	0.276049	ASF1A
6.75e-05	2.50931	ASF1B
0.17	-0.713102	ASGR1
0.00397	-0.468613	ASGR2
0.114	-0.431357	ASH1L
0.335	0.479547	ASH1L-AS1
0.678	-0.0832232	ASH2L
0.0699	-0.938678	ASIC1
1.99e-11	-4.41124	ASIC2
0.855	0.137973	ASIC4
0.901	0.0054134	ASIC5
0.818	0.0094755	ASIP
0.128	0.726932	ASL
0.98	-0.002626	ASMT
0.269	-0.311018	ASMTL
0.854	0.053883	ASMTL-AS1
0.079	0.336996	ASNA1
0.0545	-0.591665	ASNS
0.787	0.0729911	ASNSD1
0.00108	-3.39286	ASPA
0.0937	-0.375729	ASPDH
0.775	0.0104574	ASPG
0.884	0.0485699	ASPH
1.8e-08	-4.35749	ASPHD1
5.83e-05	-2.34644	ASPHD2
6.81e-13	6.7988	ASPM
0.0534	1.55281	ASPN
0.992	0.0051637	ASPRV1
0.892	0.0457816	ASPSCR1
2.71e-05	-1.60188	ASRGL1
0.0637	-1.3855	ASS1
0.000214	1.79614	ASTE1
0.113	-1.19597	ASTN1
0.15	-0.834891	ASTN2
1.49e-08	1.31799	ASUN
0.000845	0.917294	ASXL1
0.111	0.520569	ASXL2
0.00744	-2.34032	ASXL3
0.952	0.005633	ASZ1
0.262	-0.394957	ATAD1
1.86e-05	1.5154	ATAD2
8.09e-05	1.80179	ATAD2B
0.159	0.406152	ATAD3A
0.928	-0.0361759	ATAD3B
0.113	0.616099	ATAD3B///ATAD3A
0.653	-0.0978626	ATAD3C
0.13	0.171672	ATAD5
0.965	-0.0354038	ATAT1
0.00667	-2.08243	ATCAY
0.651	-0.207599	ATE1
1.7e-05	1.50346	ATF1
0.412	-0.24567	ATF2
0.365	0.746231	ATF3
0.97	-0.0096178	ATF4
0.123	0.720393	ATF5
0.873	-0.0453568	ATF6
0.761	0.166847	ATF6B
0.867	0.0948168	ATF7
0.697	0.091551	ATF7IP
0.000104	-1.86827	ATF7IP2
0.554	-0.334173	ATG10
0.699	0.137247	ATG101
0.125	0.353228	ATG12
8.15e-06	-1.27846	ATG13
0.648	-0.177933	ATG14
0.909	0.0541899	ATG16L1
0.899	-0.0551805	ATG16L2
0.0618	-0.435343	ATG2A
6.72e-06	-1.3801	ATG2B
9e-05	0.626488	ATG3
0.0656	0.685868	ATG4A
0.0127	0.389131	ATG4B
0.458	-0.266471	ATG4C
0.46	-0.321775	ATG4D
0.353	0.326989	ATG5
0.467	0.217814	ATG7
0.00167	-0.90829	ATG9A
0.642	0.0317494	ATG9B
0.000879	0.942008	ATIC
6.4e-10	-2.76438	ATL1
0.381	-0.305841	ATL2
0.035	0.8506	ATL3
1.31e-06	1.25811	ATM
0.444	-0.198252	ATMIN
0.818	-0.180317	ATN1
0.595	0.0226967	ATOH1
2.02e-06	-1.78195	ATOH7
0.501	0.391946	ATOH8
0.767	-0.117183	ATOX1
0.259	-0.622363	ATP10A
0.473	0.783625	ATP10B
0.0314	1.13872	ATP10D
0.0899	0.528189	ATP11A
0.645	0.0217934	ATP11A-AS1
0.122	0.420608	ATP11B
3.73e-06	2.04082	ATP11C
0.66	0.0165238	ATP12A
9.11e-06	0.983706	ATP13A1
3.87e-06	-1.54597	ATP13A2
5.32e-06	1.40812	ATP13A3
0.379	0.658111	ATP13A4
0.315	0.575778	ATP13A5
0.00703	-1.04274	ATP1A1
0.826	0.0840261	ATP1A1-AS1
0.0141	-1.9094	ATP1A2
0.581	0.0422601	ATP1A4
2.26e-07	-2.48022	ATP1B1
0.00215	-1.59436	ATP1B2
0.00379	0.505402	ATP1B3
0.799	0.0273563	ATP1B4
0.378	0.762309	ATP23
0.537	-0.0440374	ATP2A1
0.309	0.372921	ATP2A1-AS1
0.33	0.287702	ATP2A2
0.617	-0.48511	ATP2A3
0.0717	-0.840048	ATP2B1
1.57e-07	-4.94151	ATP2B2
5.74e-14	-4.05994	ATP2B3
0.0324	0.67916	ATP2B4
0.287	0.162226	ATP2C1
0.908	-0.0329395	ATP2C2
0.0962	-0.52073	ATP4A
0.707	0.0180517	ATP4B
0.16	-0.257691	ATP5A1
0.864	-0.0388477	ATP5B
0.00366	-0.464204	ATP5C1
0.112	-0.441604	ATP5D
0.0104	0.353035	ATP5E
0.966	0.0106445	ATP5F1
0.00336	-1.00172	ATP5G1
0.000876	0.642675	ATP5G2
0.989	0.0031519	ATP5G3
0.859	-0.033088	ATP5H
0.873	-0.0354711	ATP5I
0.992	0.0026895	ATP5J
0.231	0.301163	ATP5J2-PTCD1///PTCD1
0.0699	0.293131	ATP5L
0.899	-0.0250747	ATP5O
0.101	0.518892	ATP5S
0.198	-0.32833	ATP5SL
1.75e-09	-0.563995	ATP6
0.208	-0.259379	ATP6AP1
0.288	-0.542236	ATP6AP1L
0.643	-0.128021	ATP6AP2
4.36e-08	-1.90754	ATP6V0A1
0.294	0.590345	ATP6V0A2
0.396	0.406411	ATP6V0A4
0.0033	-0.700388	ATP6V0B
0.00196	-0.769156	ATP6V0C
0.00319	-0.67334	ATP6V0D1
0.146	0.259514	ATP6V0D2
0.000228	0.812266	ATP6V0E1
0.152	-0.494892	ATP6V0E2
0.0161	1.17286	ATP6V0E2-AS1
7.77e-08	-1.00584	ATP6V1A
0.967	0.0053095	ATP6V1B1
0.00055	-1.01246	ATP6V1B2
0.0838	-0.660083	ATP6V1C1
0.67	0.0863197	ATP6V1C2
3.61e-05	-1.16538	ATP6V1D
5.06e-06	-1.36151	ATP6V1E1
0.0483	0.952007	ATP6V1E2
0.0127	0.424038	ATP6V1G1
3.41e-07	-4.06622	ATP6V1G2
0.00244	0.871526	ATP6V1G2-DDX39B///SNORD84///DDX39B
0.869	-0.0102999	ATP6V1G3
1.96e-06	-1.46332	ATP6V1H
3.25e-08	1.96403	ATP7A
0.252	-0.437643	ATP7B
0.000161	-2.57186	ATP8A1
4.74e-12	-6.35095	ATP8A2
0.585	0.249421	ATP8B1
0.191	-0.600315	ATP8B2
0.574	0.195251	ATP8B3
0.0254	0.988042	ATP8B4
0.79	0.0296642	ATP8B5P
1.36e-06	-1.40896	ATP9A
0.471	0.195314	ATP9B
0.0528	-0.556079	ATPAF1
0.48	0.250888	ATPAF2
0.146	-0.296306	ATPIF1
0.0991	0.49727	ATR
3.17e-09	1.62973	ATRAID
0.0002	1.34199	ATRIP///TREX1
0.000939	-0.715252	ATRN
0.00109	-2.92635	ATRNL1
0.0461	-0.494759	ATRX
2e-05	-1.3317	ATXN1
0.0756	-0.346367	ATXN10
0.177	-0.448511	ATXN1L
0.00359	-0.521559	ATXN2
0.637	0.286056	ATXN2L
0.265	0.333163	ATXN3
0.744	0.0178789	ATXN3L
0.052	0.802707	ATXN7
0.166	-0.689675	ATXN7L1
0.502	-0.0443303	ATXN7L2
1.33e-09	-1.6805	ATXN7L3
3.41e-05	-0.917305	ATXN7L3B
0.528	-0.0609599	ATXN8OS
1.89e-05	-1.74816	AUH
0.324	0.38827	AUNIP
0.000569	0.738199	AUP1
2.16e-10	4.1714	AURKA
0.302	-0.254883	AURKAIP1
8.65e-07	3.3738	AURKB
0.751	0.145477	AURKC
0.183	-0.589171	AUTS2
0.733	0.164992	AVEN
0.829	0.0921548	AVIL
0.223	-0.396855	AVL9
0.738	0.011729	AVP
3.31e-07	-2.3237	AVPI1
0.733	0.0204408	AVPR1A
0.967	0.0131046	AVPR1B
0.268	-0.100847	AVPR2
0.773	0.0146754	AWAT1
0.687	0.0367865	AXDND1
0.0539	0.476339	AXIN1
0.166	-0.375681	AXIN2
0.503	-0.388159	AXL
0.748	0.0218431	AZGP1P1
0.0354	1.36212	AZGP1P1///AZGP1
0.311	0.391824	AZI2
0.432	-0.21286	AZIN1
1.24e-06	-1.62743	AZIN2
0.785	0.0128316	AZU1
2.98e-06	0.602417	B2M
0.794	-0.101723	B3GALNT1
0.162	0.390928	B3GALNT2
0.61	0.0245084	B3GALT1
0.00211	-2.6689	B3GALT2
0.726	-0.15833	B3GALT4
0.693	0.0169347	B3GALT5
0.325	0.0965935	B3GALT5-AS1
0.000627	0.999124	B3GALT6
0.000132	-2.00126	B3GAT1
0.0961	-1.82716	B3GAT2
0.717	-0.117127	B3GAT3
0.749	-0.275115	B3GLCT
0.137	-0.696252	B3GNT2
0.119	-0.0896077	B3GNT3
4.28e-08	-1.42134	B3GNT4
1.41e-10	3.57986	B3GNT5
0.944	0.0101315	B3GNT6
0.00173	1.83269	B3GNT7
0.392	-0.0607226	B3GNT8
0.0796	0.982137	B3GNT9
0.409	-0.248937	B3GNTL1
0.00248	-2.29753	B4GALNT1
0.436	0.107857	B4GALNT2
0.871	0.0694816	B4GALNT3
0.156	-0.138196	B4GALNT4
0.414	-0.316619	B4GALT2
0.487	0.214999	B4GALT3
1.45e-08	1.93739	B4GALT4
0.00226	0.842077	B4GALT5
2.76e-07	-2.62258	B4GALT6
0.49	0.243861	B4GALT7
1.68e-08	-1.76291	B4GAT1
0.557	-0.433331	B9D1
0.824	-0.0512489	B9D2
0.226	-0.784498	BAALC
0.343	0.697775	BAALC-AS2
0.345	-0.0991247	BAAT
0.179	-0.404709	BABAM1
0.00579	-0.8883	BACE1
0.000314	2.35656	BACE2
7.97e-08	1.53677	BACH1
0.949	-0.0587218	BACH2
0.0223	-0.857584	BAD
0.00466	-0.622642	BAG1
0.0277	1.02275	BAG2
0.254	-0.504206	BAG3
0.00242	-0.919716	BAG4
0.515	-0.250664	BAG5
0.0269	0.487725	BAG6
0.975	-0.0032635	BAGE
0.226	0.368518	BAGE2///BAGE3///BAGE5///KMT2C
0.524	0.095311	BAGE2///BAGE4
0.982	0.013523	BAHCC1
0.0324	0.563186	BAHD1
2.13e-06	-2.47963	BAIAP2
0.0104	-1.15138	BAIAP2-AS1
0.338	0.546002	BAIAP2L1
0.00835	-0.614526	BAIAP2L2
0.217	-1.0786	BAIAP3
0.417	0.279989	BAK1
0.0469	1.77419	BAMBI
0.0425	0.772463	BANF1
0.762	0.0158551	BANF2
0.583	0.230221	BANK1
0.188	0.407008	BANP
4.73e-05	-0.943843	BAP1
9.85e-08	2.65524	BARD1
0.382	-0.496529	BARHL1
0.669	0.155656	BARX1
0.72	0.0594982	BARX2
2.18e-05	-2.0717	BASP1
0.776	-0.0731435	BATF
0.0435	0.813159	BATF2
0.199	0.9892	BATF3
0.152	0.94412	BAX
7.75e-08	2.66762	BAZ1A
0.00806	0.600152	BAZ1B
0.0443	-0.395048	BAZ2A
0.208	0.443466	BAZ2B
0.647	-0.187345	BBIP1
0.995	0.0047204	BBOF1
0.614	-0.706991	BBOX1
0.0073	-0.870098	BBS1
0.0284	0.481987	BBS10
0.604	-0.365832	BBS12
0.446	0.265556	BBS2
0.827	0.0781858	BBS4
0.949	0.0398392	BBS5
0.00143	-1.24734	BBS7
0.066	0.546735	BBS9
0.0913	0.723704	BBX
0.0294	0.583481	BCAM
0.0244	2.01027	BCAN
0.458	0.264259	BCAP29
0.0178	0.419615	BCAP31
0.116	-0.329494	BCAR1
0.237	-0.621088	BCAR3
0.68	0.016936	BCAR4
0.105	-1.37392	BCAS1
0.603	-0.157645	BCAS2
0.000479	-1.14056	BCAS3
4.34e-05	-1.08125	BCAS4
1.23e-06	2.25048	BCAT1
0.247	-0.318148	BCAT2
0.922	0.0477644	BCCIP
1.66e-07	2.27326	BCDIN3D
0.14	0.198912	BCDIN3D-AS1
2.5e-05	2.68803	BCHE
0.0971	-0.5525	BCKDHA
0.647	-0.204398	BCKDHB
0.0105	0.834817	BCKDK
0.000285	0.829679	BCL10
0.54	-0.824571	BCL11A
0.00682	-1.53126	BCL11B
0.544	-0.311998	BCL2
0.00275	2.37239	BCL2A1
0.896	-0.0376659	BCL2L1
0.197	-0.0909262	BCL2L10
0.000127	1.41865	BCL2L11
0.00127	1.20339	BCL2L12
0.102	0.380614	BCL2L13
0.921	0.0066801	BCL2L14
0.95	0.0064271	BCL2L15
7.03e-09	-2.55094	BCL2L2
0.109	-0.339467	BCL2L2-PABPN1///PABPN1///BCL2L2
0.228	-0.467402	BCL6
0.00071	1.19382	BCL6B
0.0404	-1.10329	BCL7A
0.782	-0.0821253	BCL7B
0.00464	1.05777	BCL7C
0.0131	0.391056	BCL9
0.986	-0.0099436	BCL9L
0.916	0.0230272	BCLAF1
0.226	0.635404	BCO1
0.31	-0.461099	BCO2
0.0716	0.749117	BCOR
0.185	-0.294148	BCORL1
0.734	0.0299148	BCORP1
3.96e-07	-1.43855	BCR
0.493	-0.107815	BCRP3
0.109	0.460989	BCS1L
0.000179	-2.11678	BDH1
0.972	0.018621	BDH2
0.934	0.0150002	BDKRB1
0.716	0.320859	BDKRB2
8.08e-07	-3.89167	BDNF
0.335	-0.244012	BDNF-AS
0.886	0.0541726	BDP1
0.0303	-1.67364	BEAN1
0.885	0.0452938	BECN1
5.38e-08	-3.02708	BEGAIN
0.989	0.0030897	BEND2
9.8e-06	1.36526	BEND3
0.00371	-2.67834	BEND4
0.589	-0.463312	BEND5
7.71e-07	-3.00767	BEND6
0.00824	1.3106	BEND7
0.76	-0.20147	BEST1
0.855	0.0067561	BEST2
0.00404	2.39748	BEST3
0.382	0.361166	BEST4
0.000428	0.826004	BET1
0.881	0.0804431	BET1L
0.00312	-1.13015	BEX1
1.6e-06	-1.63127	BEX2
0.0484	-0.285767	BEX3
0.00124	-0.870026	BEX4
1.87e-06	-4.20712	BEX5
0.00242	0.647826	BFAR
0.13	-0.562178	BFSP1
1	2.92e-05	BFSP2
0.976	-0.0020556	BFSP2-AS1
4.66e-06	2.34088	BGN
0.0682	-0.599126	BHLHB9
3.82e-08	-5.77104	BHLHE22
0.951	-0.0031335	BHLHE23
0.83	0.138212	BHLHE40
0.728	0.297728	BHLHE41
0.65	0.0346673	BHMT
0.735	0.21731	BHMT2
0.656	0.369231	BICC1
0.0799	-0.784562	BICD1
0.777	-0.088871	BICD2
6.21e-09	-3.97315	BICDL1
2.15e-05	-0.787133	BICDL2
0.608	-0.264201	BID
0.16	0.10709	BIK
0.000552	-1.36002	BIN1
0.00837	1.08658	BIN2
0.167	0.409754	BIN3
0.681	-0.0550303	BIN3-IT1
0.0303	0.43415	BIRC2
0.0705	1.30396	BIRC3
2.46e-11	6.23162	BIRC5
0.0742	0.465315	BIRC6
0.118	-0.431609	BIRC7
0.757	0.128264	BIVM
0.678	-0.362436	BLACAT1
2.11e-05	-1.1821	BLCAP
0.464	0.060291	BLID
0.637	0.0764327	BLK
4.15e-09	3.57972	BLM
0.408	0.441379	BLMH
0.0181	2.03305	BLNK
0.348	0.326326	BLOC1S1
0.0655	-0.469476	BLOC1S2
0.0434	-0.594024	BLOC1S3
9.74e-06	1.53301	BLOC1S4
0.000196	1.13697	BLOC1S5-TXNDC5///TXNDC5
0.52	0.261432	BLOC1S6
0.00204	0.883848	BLVRA
0.4	-0.578888	BLVRB
0.162	0.315011	BLZF1
0.315	0.276608	BMF
0.00131	0.896044	BMP1
0.823	0.0101152	BMP10
0.731	0.016917	BMP15
0.000442	2.01117	BMP2
0.119	0.787484	BMP2K
0.686	0.0167702	BMP3
0.617	-0.3113	BMP4
0.173	1.19841	BMP5
0.214	-0.30709	BMP6
0.198	1.00229	BMP7
0.585	0.0677997	BMP8A
0.000324	2.59436	BMP8B
0.0227	-1.5169	BMPER
0.00251	1.00729	BMPR1A
0.377	-0.803856	BMPR1B
0.0217	-0.632184	BMPR2
0.524	0.23129	BMS1
0.00458	-0.967428	BMS1P20
0.95	0.0052987	BMS1P21///MBL1P
0.484	-0.194028	BMS1P5
0.941	-0.0395552	BMS1P6
0.402	0.261511	BMT2
0.671	0.249486	BMX
0.553	0.0476745	BNC1
0.0223	1.47465	BNC2
0.00441	0.783566	BNIP1
0.496	0.343577	BNIP2
0.0304	-0.76763	BNIP3
0.872	-0.0521334	BNIP3L
0.784	0.0151359	BNIPL
0.842	-0.218886	BOC
0.000293	0.967935	BOD1
0.588	-0.264284	BOD1L1
0.453	0.0457342	BOD1L2
0.218	-1.35208	BOK
0.384	0.374684	BOLA1
0.189	0.647096	BOLA2
0.00213	1.03287	BOLA2B///BOLA2
0.379	0.220505	BOLA3
0.743	0.0136799	BOLL
4.87e-05	2.19234	BORA
0.821	0.115712	BORCS5
0.000164	-1.40207	BORCS6
0.0236	-0.706935	BORCS7
0.00513	1.70084	BORCS8
0.702	0.0310825	BPESC1
0.00409	0.845696	BPGM
0.331	0.294458	BPHL
0.546	0.0515698	BPIFA1
0.619	0.101419	BPIFA2
0.698	-0.140041	BPIFA3
0.346	0.217908	BPIFA4P
0.778	0.0101525	BPIFB1
0.00019	-0.514961	BPIFB2
0.655	0.200809	BPIFB4
0.647	0.0202125	BPIFB6
0.627	0.0361772	BPIFC
0.146	0.575114	BPNT1
0.187	0.271673	BPTF
0.915	0.005459	BPY2
0.243	0.572529	BRAF
0.656	0.190261	BRAP
1.95e-06	1.34181	BRAT1
3.05e-07	2.14796	BRCA1
0.00182	1.46878	BRCA2
0.941	0.0276835	BRCC3
0.67	0.157211	BRD1
0.0139	-0.62312	BRD2
0.834	0.0715432	BRD3
0.256	-0.333111	BRD4
0.0132	0.376511	BRD7
0.899	-0.011057	BRD7P3
0.381	-0.28362	BRD8
0.467	0.14304	BRD9
0.707	-0.0288544	BRDT
0.889	-0.0449143	BRE
0.531	0.0318464	BREA2
0.000514	-1.75109	BRE-AS1
0.0318	-0.492198	BRF1
0.133	-0.312787	BRF2
2.12e-07	1.55589	BRI3
0.0198	-1.20348	BRICD5
0.000181	-4.32589	BRINP1
0.365	-1.00418	BRINP2
0.797	-0.345247	BRINP3
4.02e-08	3.61795	BRIP1
7.65e-05	0.886587	BRIX1
0.0644	0.334046	BRK1
0.000286	0.954567	BRMS1
1.36e-06	-1.26347	BRMS1L
0.000885	0.657534	BROX
0.795	0.0584583	BRPF1
0.019	-1.08132	BRPF3
0.808	0.0244953	BRS3
6.95e-06	-1.9203	BRSK1
8.07e-11	-3.32674	BRSK2
0.00079	-1.40954	BRWD1
0.000329	0.698546	BRWD3
0.000289	-0.825175	BSDC1
0.443	0.388487	BSG
8.27e-13	-5.69331	BSN
0.939	0.0052097	BSND
0.044	-0.649018	BSPRY
0.0492	0.79307	BST1
0.0299	1.62893	BST2
0.476	0.172301	BTAF1
0.785	-0.0710778	BTBD1
1.91e-06	-1.46208	BTBD10
0.000599	-3.46674	BTBD11
0.885	0.0058209	BTBD16
0.24	0.773384	BTBD17
0.695	0.142934	BTBD18
0.00516	1.70243	BTBD19
0.466	-0.590592	BTBD2
3.07e-05	-1.53107	BTBD3
0.00106	-1.11985	BTBD6
0.0147	0.944843	BTBD7
0.76	-0.022351	BTBD8
1.56e-10	-2.85454	BTBD9
0.135	0.841077	BTC
0.0735	0.543484	BTD
0.000405	0.70193	BTF3
0.000307	0.910085	BTF3L4
0.826	0.0243044	BTF3P11
0.000891	1.01023	BTG1
0.00743	0.966634	BTG2
8.16e-08	1.47667	BTG3
0.654	0.0185036	BTG4
0.105	0.78407	BTK
0.572	0.0250291	BTLA
0.465	0.472167	BTN1A1
0.121	-0.473538	BTN2A1
6.69e-05	1.73385	BTN2A2
0.734	0.0215567	BTN2A3P
0.0016	1.27917	BTN3A1
4.05e-05	2.97714	BTN3A2
6.54e-05	2.00143	BTN3A2///BTN3A3
0.00021	1.91197	BTN3A3
0.613	0.0527806	BTNL2
0.267	0.175018	BTNL3
0.504	0.331964	BTNL8
0.0385	-1.45426	BTNL9
2.57e-08	-1.53364	BTRC
3.89e-08	4.82471	BUB1
1.3e-13	5.74834	BUB1B
0.00108	0.874775	BUB3
0.00153	1.13213	BUD13
6.65e-05	0.84811	BUD31
0.0039	2.22735	BVES
0.229	0.190281	BVES-AS1
0.00308	0.916646	BYSL
1.95e-08	0.81507	BZW1
0.00106	1.06469	BZW2
0.915	0.123338	C10orf10
0.576	0.124451	C10orf107
0.0127	1.26735	C10orf11
0.47	0.034387	C10orf113
0.331	-0.248703	C10orf12
0.984	-0.0035438	C10orf126
0.771	0.26764	C10orf128
0.00861	1.20014	C10orf2
1.74e-05	2.07508	C10orf25
1.86e-07	-2.34664	C10orf35
0.765	-0.0168199	C10orf53
0.13	-0.689272	C10orf54
0.764	-0.0211053	C10orf55
0.355	0.0595014	C10orf62
0.149	-0.0761631	C10orf67
0.869	-0.0096087	C10orf71
0.65	0.0543834	C10orf71-AS1
0.169	-0.477205	C10orf76
0.331	-0.353114	C10orf82
0.00352	-1.22466	C10orf88
0.688	0.122978	C10orf90
0.472	-0.112746	C10orf91
0.974	0.0020336	C10orf95
0.958	0.0057185	C10orf99
0.906	0.0593595	C11orf1
0.634	0.182232	C11orf16
0.988	-0.0008379	C11orf21
0.00481	0.744685	C11orf24
0.176	0.274514	C11orf31
0.785	0.0113315	C11orf40
0.643	0.0179355	C11orf42
0.915	-0.006317	C11orf44
0.0789	0.42747	C11orf45
0.0023	-0.719428	C11orf49
1	4.09e-05	C11orf53
3.98e-05	1.23381	C11orf54
0.124	0.310552	C11orf57
0.00365	0.562785	C11orf58
0.355	0.535103	C11orf63
0.631	0.0580248	C11orf65
0.000367	-0.663082	C11orf68
0.000462	3.09543	C11orf70
0.889	-0.0733537	C11orf71
0.495	0.0428939	C11orf72
0.0956	-0.388041	C11orf74
4.9e-05	-1.41171	C11orf80
0.925	-0.0345052	C11orf84
0.133	-0.133759	C11orf86
2.86e-09	-5.32377	C11orf87
0.362	0.173175	C11orf88
0.177	0.075625	C11orf94
0.153	-0.529521	C11orf95
0.414	0.468921	C11orf96
0.369	-0.137775	C11orf97
0.282	0.24874	C11orf98///LBHD1
0.338	-0.261136	C12orf10
0.00117	-0.961359	C12orf29
0.299	-0.369882	C12orf4
0.945	0.006822	C12orf40
0.538	-0.0569048	C12orf42
0.414	-0.304581	C12orf43
0.193	0.441711	C12orf45
0.0503	0.770942	C12orf49
0.824	0.0101021	C12orf50
0.0733	-0.34891	C12orf54
0.463	0.219151	C12orf56
0.198	0.350129	C12orf57
0.0085	0.850234	C12orf60
0.209	0.331033	C12orf65
0.0129	1.20648	C12orf66
0.541	-0.167904	C12orf73
0.673	0.052147	C12orf74
0.00337	1.4566	C12orf75
0.000139	-1.22827	C12orf76
0.644	0.0212417	C12orf77
0.575	0.0413923	C12orf80
0.397	-0.276747	C14orf1
0.863	-0.0222358	C14orf105
0.0114	0.762822	C14orf119
1.72e-08	-2.31215	C14orf132
0.000972	-1.20392	C14orf159
0.000352	0.711932	C14orf166
0.206	-0.883192	C14orf169
0.564	-0.0838593	C14orf178
0.997	-0.0001929	C14orf180
8.63e-05	-0.690706	C14orf2
0.0956	-0.708882	C14orf28
0.0247	-0.901924	C14orf37
0.161	0.887309	C14orf39
0.0788	-0.573066	C14orf79
0.965	0.0222941	C14orf80
7.14e-06	1.78743	C14orf93
0.903	-0.007953	C15orf32
0.929	0.02847	C15orf38-AP3S2///AP3S2
0.043	0.626262	C15orf39
0.372	0.405544	C15orf40
0.0605	0.636467	C15orf41
0.016	1.88692	C15orf48
0.0565	1.13624	C15orf52
0.844	-0.0220868	C15orf54
0.603	0.0258525	C15orf56
0.0109	-0.739309	C15orf57
0.000584	-1.76546	C15orf59
6.94e-06	-1.32279	C15orf61
0.884	0.0064189	C15orf62
0.211	0.464836	C15orf65
3.62e-05	-1.43796	C16orf45
0.000749	-0.842592	C16orf46
0.0141	1.41246	C16orf54
0.5	0.252433	C16orf58
0.311	0.349141	C16orf59
0.571	-0.235417	C16orf62
0.00712	-0.668168	C16orf70
0.92	-0.0059961	C16orf71
0.891	-0.0346406	C16orf72
0.496	0.0491535	C16orf74
0.529	-0.0671786	C16orf78
0.517	0.0380015	C16orf82
0.0174	-0.360183	C16orf86
0.00822	1.26173	C16orf87
0.000413	-2.91062	C16orf89
0.14	0.535674	C16orf91
1.12e-06	-0.702088	C16orf92
0.385	-0.581306	C16orf95
0.181	0.726613	C17orf100
0.794	0.0311035	C17orf105
0.674	0.0197768	C17orf47
0.683	0.0185617	C17orf50
8.05e-06	-1.15018	C17orf51
0.328	-0.120491	C17orf53
0.0465	0.653887	C17orf58
1.3e-08	1.69414	C17orf62
0.98	-0.0060551	C17orf67
0.748	0.0181823	C17orf74
0.934	0.0403538	C17orf75
0.916	-0.0189866	C17orf77
0.777	0.0141706	C17orf78
0.0864	0.388972	C17orf80
0.119	0.0597011	C17orf82
0.862	-0.0652515	C17orf89
3.28e-06	-2.48886	C17orf96
0.838	0.122484	C17orf97
0.752	-0.0351098	C17orf98
0.992	-0.0005822	C17orf99
0.919	-0.0104197	C18orf12
0.69	0.0146853	C18orf15
0.0738	0.429847	C18orf21
0.946	-0.0292484	C18orf25
1.99e-11	3.1204	C18orf54
0.643	0.0271987	C18orf61
0.315	-0.404539	C18orf8
0.109	-0.429698	C19orf12
0.97	-0.0301524	C19orf18
0.000631	0.945718	C19orf24
0.0292	-0.751734	C19orf25
0.00207	-0.414551	C19orf33
0.0418	0.29806	C19orf43
0.206	0.462352	C19orf44
0.0465	-0.145246	C19orf45
0.981	0.0011234	C19orf47
0.0657	0.621425	C19orf52
0.00262	0.604805	C19orf53
1.58e-09	2.514	C19orf54
0.0433	0.668926	C19orf57
0.0314	-0.73695	C19orf60
0.284	-0.407048	C19orf66
0.00708	-0.855803	C19orf68
0.855	-0.0684163	C19orf70
0.772	0.060168	C19orf73
0.0334	-0.189889	C19orf81
0.195	0.753838	C19orf84
0.594	0.207798	C1D
0.685	0.153683	C1GALT1
8.84e-08	1.54788	C1GALT1C1
1.31e-05	2.63806	C1GALT1C1L
0.558	0.0582944	C1orf100
0.654	0.116409	C1orf101
0.643	0.0207838	C1orf105
3.08e-07	4.25859	C1orf106
0.00106	0.984526	C1orf109
0.889	0.0060995	C1orf111
0.000176	1.78834	C1orf112
1.16e-07	-4.41124	C1orf115
0.815	0.0100695	C1orf116
0.826	0.0843599	C1orf122
0.0888	0.398466	C1orf123
0.733	0.0115822	C1orf127
0.00159	1.09232	C1orf131
0.732	-0.0423217	C1orf145
0.347	0.494717	C1orf158
0.25	-0.365889	C1orf159
0.447	0.701612	C1orf162
0.368	-0.0345309	C1orf167
0.401	0.242282	C1orf168
0.15	0.491861	C1orf174
0.905	0.0699304	C1orf194
0.669	-0.175597	C1orf198
9.91e-07	-2.56458	C1orf204
0.0588	0.747363	C1orf21
0.784	0.0477903	C1orf210
0.000518	-1.60699	C1orf216
0.729	0.0242747	C1orf220
7.51e-05	2.92098	C1orf226
0.923	0.0035017	C1orf228
0.649	0.0317335	C1orf234
1.94e-07	1.23851	C1orf27
0.784	0.130768	C1orf35
0.927	-0.0203706	C1orf43
0.188	-0.384168	C1orf52
0.427	0.755736	C1orf53
0.00155	1.28561	C1orf54
3.81e-09	2.22296	C1orf56
0.76	-0.225402	C1orf61
0.000103	-1.1533	C1orf64
0.727	0.0156958	C1orf68
0.177	0.36163	C1orf74
0.691	0.156158	C1orf87
0.271	0.266423	C1orf94
0.0992	1.01905	C1QA
0.109	0.942725	C1QB
0.0035	0.754986	C1QBP
0.00534	1.2859	C1QC
0.0183	1.9359	C1QL1
0.25	0.860003	C1QTNF1
0.2	0.349845	C1QTNF2
0.422	0.624899	C1QTNF3
0.000574	-1.55201	C1QTNF3-AMACR///AMACR
1.62e-11	-4.57727	C1QTNF4
0.000643	2.06646	C1QTNF5///MFRP
0.0126	1.01544	C1QTNF6
0.833	0.0773918	C1QTNF7
0.577	0.0327154	C1QTNF9B///C1QTNF9
0.0996	0.46933	C1QTNF9B-AS1
0.00197	2.22884	C1R
0.0319	1.4534	C1RL
0.74	-0.040855	C1RL-AS1
0.175	1.18449	C1S
0.127	0.901146	C2
0.386	-0.0371439	C20orf141
0.972	0.0016725	C20orf144
0.322	0.257048	C20orf166-AS1
0.583	0.0253844	C20orf173
0.753	-0.0173395	C20orf181
0.6	0.0247707	C20orf187
0.00147	-1.30516	C20orf194
0.897	0.0595893	C20orf196
0.175	0.0932392	C20orf197
0.0416	0.599361	C20orf202
0.486	0.104438	C20orf203
0.00876	1.31857	C20orf27
0.825	-0.008936	C20orf78
0.683	0.0183609	C20orf85
0.409	0.0745003	C20orf96
0.000701	-0.903404	C21orf2
0.0494	-0.38691	C21orf33
0.878	0.0362133	C21orf58
0.0373	0.61373	C21orf59
6.16e-06	4.187	C21orf62
0.459	-0.0598064	C21orf62-AS1
0.848	-0.122988	C21orf91
0.574	-0.0420216	C21orf91-OT1
0.363	-0.0429867	C22orf15
0.22	0.366384	C22orf23
0.654	0.0191343	C22orf24
4.92e-05	-1.44877	C22orf29///GNB1L
0.896	-0.0178395	C22orf31
0.0579	-0.364441	C22orf34
9.51e-06	-0.953098	C22orf39
0.867	0.008827	C22orf42
0.514	-0.144825	C22orf46
0.87	-0.098483	C2CD2
3.36e-14	-1.94602	C2CD2L
0.645	-0.15471	C2CD3
0.964	0.0516252	C2CD4A
0.861	-0.0124309	C2CD4B
3.13e-06	-1.31796	C2CD4C
0.23	-0.457948	C2CD5
0.495	-0.098941	C2orf15
0.0328	-0.202964	C2orf16
0.604	0.198993	C2orf27A
0.67	-0.552056	C2orf40
0.455	0.32053	C2orf42
0.746	0.0948354	C2orf47
0.468	0.199537	C2orf49
0.832	-0.039616	C2orf50
0.253	0.13272	C2orf54
0.811	0.0092111	C2orf57
0.714	0.0146184	C2orf61
1.16e-05	2.03411	C2orf68
0.000806	-0.696964	C2orf69
0.583	0.186779	C2orf70
0.904	0.0051935	C2orf71
0.947	0.0511673	C2orf72
0.831	0.0262098	C2orf73
[truncated: 18,301 more rows]

## Sheet: 差异基因筛选
adj.P.Val	logFC	Gene.symbol
1.08e-08	-2.91647	AATK
0.000518	2.63307	ABCB4
0.00182	2.75957	ABCC3
5.14e-10	2.5729	ABCC4
5.92e-10	-4.06142	ABCC8
1.21e-13	-2.98874	ABCG4
2.65e-11	-4.03515	ABLIM2
4.52e-05	-2.87521	ABLIM3
1.05e-09	-2.33086	ABTB1
0.000124	-3.13317	ACKR1
1.38e-06	-2.12105	ACOT7
2.85e-05	2.45566	ACP6
0.000422	-3.45058	ACSBG1
5.36e-05	-3.709	ACSL6
4.91e-13	2.99891	ACTL6A
1.36e-09	-5.34959	ACTL6B
7.33e-07	-2.6385	ACVR1C
2.66e-13	-5.14677	ADAM11
5.3e-07	4.90247	ADAM12
1.85e-08	-3.09574	ADAM22
0.000106	-2.41504	ADAM23
0.00606	2.20569	ADAMDEC1
0.00489	-2.71602	ADAMTS18
5.28e-05	2.09259	ADAMTS6
3.94e-05	-2.68938	ADAMTS8
4.33e-10	-4.15163	ADAP1
2.48e-09	-3.58219	ADARB1
1.91e-07	-3.56698	ADCY1
0.000453	-2.94012	ADCY2
4.9e-09	-2.52031	ADCY5
2.55e-09	-5.18756	ADCYAP1
0.00195	-2.36428	ADGRA1
0.000653	-2.49752	ADGRB3
3.79e-05	2.59041	ADGRE5
5.38e-06	-2.05252	ADGRL1
0.000181	2.01842	ADGRL4
0.00129	-2.10152	ADHFE1
0.00795	-2.2868	ADIRF
0.000277	2.7404	ADM
5.18e-10	-4.34168	ADRA2A
0.0111	-2.32246	ADRB1
9.98e-06	2.7233	AEBP1
0.00678	2.10054	AFAP1L1
3.25e-05	-2.56296	AFDN
2.05e-06	2.11843	AGA
5.4e-06	-3.12568	AGAP2
0.012	2.29667	AGAP2-AS1
4.27e-10	2.03015	AGPS
0.0101	-2.58589	AHNAK2
4.32e-13	-4.87029	AIFM3
0.00228	3.0341	AIM1
2.03e-06	3.47041	AJUBA
1.4e-07	-6.2221	AK5
5.4e-06	-2.72792	AKAIN1
1.52e-07	-2.75977	AKAP5
1.52e-10	-4.07338	AKAP6
0.000112	-3.38837	AKR1C1
1.31e-07	-4.28791	ALDH1A1
0.00839	-2.06312	ALDH1L1
4.44e-05	2.35752	ALDH1L2
0.000567	-2.24008	ALDH8A1
0.000151	-3.31241	ALDOC
0.0188	2.05363	ALOX5AP
0.00467	-2.15627	AMER2
1.67e-10	-2.87501	AMER3
1.11e-08	-3.23567	AMIGO1
1.32e-07	-3.03674	AMN1
3.03e-06	-4.12534	AMPH
0.00847	2.20315	ANGPT1
0.000932	2.1086	ANGPT2
3.67e-07	2.96091	ANGPTL2
3.71e-07	-3.95456	ANK3
4.37e-06	2.22613	ANKHD1-EIF4EBP3///ANKHD1
0.00289	2.33876	ANKRD20A12P///ANKRD20A8P///ANKRD20A4///ANKRD20A2///ANKRD20A3///ANKRD20A5P///ANKRD20A1
4.97e-09	-3.54405	ANKRD29
3.4e-06	-3.45491	ANKRD33B
2.47e-11	-5.29213	ANKRD34A
2.66e-15	-5.52298	ANKRD34C
1.64e-05	-2.3597	ANKRD9
0.000342	-2.60699	ANKS1B
0.000286	-4.22163	ANO3
3.02e-05	-3.17988	ANO4
0.0109	-2.1194	ANO5
4.36e-08	2.06429	ANO6
2.82e-07	2.91284	ANTXR2
7.06e-06	2.93454	ANXA1
0.00156	2.1286	ANXA2
0.00189	2.01674	ANXA2P2
7.2e-08	-3.89855	ANXA3
2.71e-09	2.1507	ANXA5
2.73e-06	-3.53615	AP3B2
1.84e-09	-3.79633	APBA1
2.35e-07	-2.79501	APLP1
2.03e-05	3.11504	APOBEC3B
2.76e-05	2.47377	APOBEC3G
0.0326	2.73375	AQP1
5.05e-08	2.68296	ARAP3
2.31e-05	-2.58673	ARFGEF3
6.63e-05	2.08105	ARHGAP18
0.00156	-2.29317	ARHGAP20
0.000169	2.17359	ARHGAP25
0.000186	-2.33345	ARHGAP26
6.27e-05	-2.64033	ARHGAP32
3.44e-07	2.9309	ARHGAP42
2.81e-12	-5.77763	ARHGAP44
1.23e-11	-5.08563	ARHGDIG
6.31e-08	2.0355	ARHGEF6
1.42e-07	2.13289	ARL4A
0.00964	2.25143	ARSJ
0.0395	2.21054	ASCL1
6.75e-05	2.50931	ASF1B
1.99e-11	-4.41124	ASIC2
0.00108	-3.39286	ASPA
1.8e-08	-4.35749	ASPHD1
5.83e-05	-2.34644	ASPHD2
6.81e-13	6.7988	ASPM
0.00744	-2.34032	ASXL3
0.00667	-2.08243	ATCAY
6.4e-10	-2.76438	ATL1
3.73e-06	2.04082	ATP11C
2.26e-07	-2.48022	ATP1B1
1.57e-07	-4.94151	ATP2B2
5.74e-14	-4.05994	ATP2B3
3.41e-07	-4.06622	ATP6V1G2
0.000161	-2.57186	ATP8A1
4.74e-12	-6.35095	ATP8A2
0.00109	-2.92635	ATRNL1
2.16e-10	4.1714	AURKA
8.65e-07	3.3738	AURKB
3.31e-07	-2.3237	AVPI1
0.00211	-2.6689	B3GALT2
0.000132	-2.00126	B3GAT1
1.41e-10	3.57986	B3GNT5
0.00248	-2.29753	B4GALNT1
2.76e-07	-2.62258	B4GALT6
0.000314	2.35656	BACE2
2.13e-06	-2.47963	BAIAP2
9.85e-08	2.65524	BARD1
2.18e-05	-2.0717	BASP1
7.75e-08	2.66762	BAZ1A
0.0244	2.01027	BCAN
1.23e-06	2.25048	BCAT1
1.66e-07	2.27326	BCDIN3D
2.5e-05	2.68803	BCHE
0.00275	2.37239	BCL2A1
7.03e-09	-2.55094	BCL2L2
0.000179	-2.11678	BDH1
8.08e-07	-3.89167	BDNF
5.38e-08	-3.02708	BEGAIN
0.00371	-2.67834	BEND4
7.71e-07	-3.00767	BEND6
0.00404	2.39748	BEST3
1.87e-06	-4.20712	BEX5
4.66e-06	2.34088	BGN
3.82e-08	-5.77104	BHLHE22
6.21e-09	-3.97315	BICDL1
2.46e-11	6.23162	BIRC5
4.15e-09	3.57972	BLM
0.0181	2.03305	BLNK
0.000442	2.01117	BMP2
0.000324	2.59436	BMP8B
4.87e-05	2.19234	BORA
3.05e-07	2.14796	BRCA1
0.000181	-4.32589	BRINP1
4.02e-08	3.61795	BRIP1
8.07e-11	-3.32674	BRSK2
8.27e-13	-5.69331	BSN
0.000599	-3.46674	BTBD11
1.56e-10	-2.85454	BTBD9
4.05e-05	2.97714	BTN3A2
6.54e-05	2.00143	BTN3A2///BTN3A3
3.89e-08	4.82471	BUB1
1.3e-13	5.74834	BUB1B
0.0039	2.22735	BVES
1.74e-05	2.07508	C10orf25
1.86e-07	-2.34664	C10orf35
0.000462	3.09543	C11orf70
2.86e-09	-5.32377	C11orf87
1.72e-08	-2.31215	C14orf132
0.000413	-2.91062	C16orf89
3.28e-06	-2.48886	C17orf96
1.99e-11	3.1204	C18orf54
1.58e-09	2.514	C19orf54
1.31e-05	2.63806	C1GALT1C1L
3.08e-07	4.25859	C1orf106
1.16e-07	-4.41124	C1orf115
9.91e-07	-2.56458	C1orf204
7.51e-05	2.92098	C1orf226
3.81e-09	2.22296	C1orf56
1.62e-11	-4.57727	C1QTNF4
0.000643	2.06646	C1QTNF5///MFRP
0.00197	2.22884	C1R
6.16e-06	4.187	C21orf62
1.16e-05	2.03411	C2orf68
3.77e-06	-2.8126	C3orf80
4.95e-08	2.22588	C4orf46
0.00147	2.06102	C4orf47
0.0105	2.06439	C5AR1
5.28e-08	2.33013	C7orf49
0.00171	-2.57868	C8orf34
7.96e-05	-3.17199	C9orf24
0.0206	-2.97625	CA10
3.06e-09	-3.92793	CA11
0.000831	2.77023	CA12
0.00855	2.52592	CA3
0.00255	-3.12872	CAB39L
3.84e-10	-4.25456	CABLES1
1.01e-09	-4.61696	CABP1
5.63e-12	-6.83117	CACNA1B
4.77e-05	-3.82656	CACNA1E
1.83e-07	-3.52073	CACNA1G
1.85e-12	-3.40842	CACNA1I
0.000224	-2.6964	CACNA2D1
8.82e-06	-3.05524	CACNA2D2
2.56e-10	-5.10296	CACNA2D3
5.49e-05	-3.329	CACNB2
1.22e-06	-2.3383	CACNB3
5.13e-08	-3.18785	CACNB4
7.1e-13	-4.68929	CACNG2
2.75e-10	-5.90357	CACNG3
0.00471	2.18652	CACNG4
0.000134	-2.75446	CADM3
0.00103	-3.29296	CADPS
0.000105	-3.54073	CADPS2
5.97e-09	-7.82915	CALB1
3.8e-09	-4.23929	CALB2
3.96e-06	3.16032	CALCRL
1e-09	-2.2523	CALM3///CALM2///CALM1
2.67e-07	-5.31087	CALN1
3.3e-14	-6.65408	CALY
1.78e-09	-6.57686	CAMK2A
8.42e-12	-3.85873	CAMK2B
1.11e-07	-2.65567	CAMK2G
2.01e-07	-3.44673	CAMK2N2
1.05e-09	-5.86025	CAMK4
3.67e-09	-3.90762	CAMKK1
4.4e-08	-2.82458	CAMKK2
1.34e-06	-4.47097	CAMKV
2.16e-10	-2.45126	CAMSAP3
8.68e-10	-2.43183	CAMTA2
4.74e-06	-2.37845	CAP2
1.18e-05	2.81409	CAPG
2.23e-06	2.58991	CARD6
1.25e-05	2.204	CARD8
3.89e-15	-3.13783	CARMIL2
0.00688	-2.75832	CARNS1
2.7e-08	-3.13923	CARTPT
2.68e-11	-4.23421	CASKIN1
0.000342	2.54748	CASP1
1.91e-07	3.66837	CASP8
0.000104	-2.38496	CASQ1
3.33e-06	3.00983	CAV1
0.000115	2.2705	CAV2
2.49e-05	-2.07888	CBFA2T3
2.08e-06	-5.16769	CBLN2
0.000212	-3.33416	CBLN4
0.000233	2.87351	CBX2
7.23e-09	-3.62896	CBX7
9.55e-09	2.38696	CC2D2A
9.83e-06	-3.0737	CCDC136
2e-06	2.52789	CCDC15
1.2e-08	-3.61452	CCDC177
5.2e-07	-3.58792	CCDC184
7.45e-05	2.41848	CCDC71L
8.28e-10	-5.19337	CCDC85A
7.21e-05	-5.42597	CCK
1.57e-08	-3.74362	CCKBR
0.00622	3.25916	CCL2
1.73e-05	3.65935	CCL3L3///CCL3L1///CCL3
0.000113	2.43491	CCL4
0.000342	-2.69152	CCNA1
1.58e-07	3.0722	CCNA2
1.16e-07	3.67398	CCNB1
4.28e-12	6.00523	CCNB2
6.91e-05	2.75083	CCND1
0.000145	2.27142	CCNE2
0.00437	2.38255	CCR1
6.48e-06	2.01889	CCR5
0.00598	2.36422	CD109
9.75e-08	-2.58578	CD200
0.000283	2.25877	CD248
1.75e-08	2.53932	CD276
0.00159	2.38521	CD44
3.03e-07	2.42608	CD58
5.79e-05	2.87694	CD84
2.54e-05	3.30532	CD93
1.97e-08	4.59677	CDC20
1.55e-06	3.15886	CDCA2
8.32e-10	3.87272	CDCA3
3.91e-07	2.57473	CDCA4
1.32e-05	2.84069	CDCA5
4.65e-11	5.5864	CDCA7
1.53e-12	3.97326	CDCA7L
1.89e-05	2.81393	CDCA8
2.75e-08	-4.81503	CDH12
0.00555	-2.02327	CDH13
1.92e-13	-7.24549	CDH18
4.46e-07	-3.09636	CDH22
1.61e-06	-2.8962	CDH8
1.3e-05	-2.27309	CDH9
2.52e-08	-2.00218	CDIP1
3.55e-14	5.79116	CDK1
2.36e-12	4.48824	CDK2
1.92e-10	3.53218	CDK4
2.36e-05	-2.43114	CDK5R1
8.13e-12	-5.31134	CDK5R2
0.000518	2.80083	CDK6
8.96e-11	-4.57054	CDKL2
0.00767	2.47921	CDKN2A
0.00714	2.73909	CDKN2B
2.78e-08	3.25814	CDKN2C
5.64e-06	-3.09737	CDKN2D
2.53e-07	3.73446	CDKN3
2.69e-10	-5.06931	CDS1
0.000103	2.73953	CDT1
0.000532	-2.08148	CECR6
7.88e-06	-3.01424	CELF3
2.48e-11	-4.10658	CELF4
3.26e-06	-4.25217	CELF5
1.15e-07	-3.29324	CELF6
5.83e-05	-2.05374	CELSR3
0.00108	-2.56918	CEMIP
7.97e-11	-3.56625	CEND1
1.21e-05	3.48888	CENPE
5.42e-11	6.1448	CENPF
3.7e-10	3.72844	CENPH
8.96e-11	4.64153	CENPK
9.69e-09	2.20991	CENPQ
3.62e-14	5.75769	CENPU
1.58e-05	2.71736	CENPW
7.84e-08	-4.09316	CEP126
4.67e-09	2.51008	CEP135
1.8e-06	2.41243	CEP152
7.65e-13	-2.34557	CEP170B
3.96e-10	4.7286	CEP55
2.87e-09	-3.54773	CES4A
1.45e-05	4.45933	CFI
4.94e-07	-2.45687	CHD3
1.41e-10	-5.71556	CHD5
9.88e-10	4.38484	CHEK1
9.73e-07	-3.86943	CHGA
2.39e-06	-4.08933	CHGB
0.00429	3.19739	CHI3L1
0.0287	2.7439	CHI3L2
4.51e-07	-2.71045	CHN1
4.4e-08	-4.50765	CHN2
0.000183	-3.38308	CHRM1
0.039	-2.64118	CHRM3
9.06e-05	-2.33776	CHRNA3
0.00917	3.19909	CHRNA9
0.000564	-2.21813	CHST1
1.07e-09	3.3203	CHST14
0.0184	2.0768	CHST9
5.99e-05	2.95543	CKAP2L
1.42e-13	3.10106	CKLF-CMTM1///CKLF
6.98e-09	-5.73071	CKMT1A///CKMT1B
5.63e-07	2.14488	CKS1B
4.58e-05	2.42624	CKS2
3.18e-07	-3.35103	CLCN4
0.000536	-3.4124	CLDN10
0.000124	2.80074	CLEC2B
1.03e-15	-5.65932	CLEC2L
0.00866	2.37182	CLEC5A
3.1e-06	2.74751	CLIC1
0.0175	-2.13755	CLIC5
4.59e-07	-2.17662	CLIP3
1.05e-07	-2.89397	CLSTN3
7.97e-11	3.28578	CMTM3
7.98e-07	-2.13018	CMTM4
2.11e-08	2.33284	CMTR2
0.0143	-3.6077	CNDP1
0.0276	2.15873	CNGA3
7.68e-05	-2.62904	CNKSR2
4.23e-14	-4.5952	CNNM1
1.66e-08	-2.43272	CNNM2
1.22e-07	-2.20904	CNST
2.17e-08	2.67194	CNTLN
0.0308	-2.2306	CNTN1
0.00121	-3.41391	CNTN2
0.000113	-4.64489	CNTN3
7.51e-09	-4.91536	CNTN4
3.71e-07	-2.00815	CNTN6
2.37e-08	-2.7999	CNTNAP1
1.87e-06	-3.45293	CNTNAP2
3.87e-06	-3.95669	CNTNAP4
0.0014	-2.77893	CNTNAP5
0.0122	-2.13981	COBL
0.0104	2.53578	COL11A1
0.000211	3.03323	COL1A1
3.85e-05	2.31604	COL1A2
0.0326	2.48113	COL20A1
0.00189	2.45186	COL22A1
7.89e-06	3.28667	COL3A1
2.39e-06	2.45302	COL4A1
1.3e-06	2.44444	COL4A2
0.00273	2.43834	COL5A1
0.000849	3.71495	COL6A2
0.025	2.38801	COL6A3
0.0179	2.61496	COL8A1
0.0237	2.45011	COL9A1
1.06e-09	2.09037	COMMD4
2.56e-06	-3.9384	COPG2IT1
1.33e-10	-4.06853	CORO6
0.000245	2.20448	COX20
2.8e-06	-3.23087	COX7A1
1.88e-05	-2.6858	CPEB1
5.18e-10	-5.55555	CPLX1
5.44e-12	-5.77077	CPLX2
0.00875	-3.05885	CPNE4
2.57e-11	-5.78952	CPNE6
1.35e-12	-4.23178	CPNE9
2.18e-09	5.44429	CPXM1
0.00384	-2.93245	CRABP1
0.00597	2.09427	CRACR2A
2.89e-09	2.54247	CREB3L2
0.000208	2.28475	CREB3L4
2.92e-07	-4.61065	CREG2
5.9e-07	-5.24676	CRH
0.00937	-2.35032	CRHBP
3.41e-05	2.71958	CRIP1
2.38e-05	2.5497	CRISPLD1
4.15e-05	4.40106	CRNDE
2.63e-06	2.14171	CRTAP
1.32e-16	-2.82877	CRY2
1.29e-07	-5.91648	CRYM
0.000484	-2.87587	CSDC2
0.00687	2.07082	CSF2RB
0.00028	-3.04198	CSMD1
0.00538	-2.29723	CSMD3
5.17e-06	3.45455	CSPG4
6.12e-11	2.9877	CSRP2
0.00241	2.69516	CSTA
3.01e-09	5.22706	CTHRC1
5.56e-10	-2.8204	CTIF
7.38e-07	2.57688	CTSC
0.000367	2.21124	CTSS
5.59e-07	-4.01317	CTXN3
1.01e-09	-6.1541	CUX2
0.000914	2.94889	CXCL10
9.81e-05	2.6068	CXCL16
1.35e-05	4.05533	CXCL8
1.24e-07	3.21386	CXCR4
9.91e-09	-2.62131	CYFIP2
2.2e-05	-2.0064	CYGB
2.45e-06	-2.22388	CYLD
2.19e-09	2.07945	CYP20A1
0.000153	-3.49385	CYP26B1
5.19e-09	-3.05192	CYP2E1
0.000812	-2.6969	CYP2J2
7.63e-08	-5.18924	CYP46A1
4.73e-10	-4.85126	CYP4X1
7e-05	-2.36426	CYS1
3.67e-05	2.5307	CYTIP
2.4e-05	3.30195	CYTL1
2.02e-05	2.51162	CYYR1
0.00729	-2.34037	DAAM2
0.00207	-3.13765	DAB1
0.00118	-2.43216	DAO
0.00976	-2.17766	DAPK1
9.56e-08	2.59752	DBF4
5.14e-10	-2.79541	DBP
5.52e-10	2.3814	DBR1
1.42e-09	2.16987	DCAF13
3.48e-09	2.28539	DCPS
7.97e-11	-3.94584	DCTN1-AS1
1.45e-05	2.88829	DDIAS
4.11e-05	-4.06522	DDN
0.00198	-2.04267	DDX25
6.42e-10	2.21883	DDX39A
0.00192	-4.52557	DDX3Y
1.48e-09	2.73782	DDX60
1.08e-09	3.26632	DDX60L
1.72e-07	3.40772	DEPDC1
5.47e-05	2.58512	DEPDC1B
1.93e-15	-4.9884	DGCR5
3.63e-13	-4.13779	DGCR9
0.0017	-2.52173	DGKB
7.9e-11	-4.76806	DGKE
6.7e-09	-2.54688	DGKZ
9.55e-09	2.13015	DHFR
4.07e-09	3.24021	DHRSX
0.000124	-3.20918	DIO2
9.3e-06	-4.23045	DIRAS2
1.55e-05	-2.95608	DISP2
0.000236	-2.11332	DKK2
7.39e-05	2.38711	DLEU2
3.03e-11	-5.72663	DLG2
2.71e-08	-2.40963	DLG3
6.87e-09	-3.25493	DLG4
0.000128	-2.02016	DLGAP1
3.58e-06	-4.97909	DLGAP2
8.64e-10	5.34498	DLGAP5
0.0158	2.80061	DMRT2
9.78e-06	-3.15607	DMRTC1B///DMRTC1
6.04e-11	-4.13105	DMTN
2.27e-06	-3.58591	DNAJA4
0.000248	-2.31526	DNAJC12
3.48e-05	-2.00355	DNAJC27
1.15e-07	-3.11583	DNAJC6
2.38e-07	3.00019	DNALI1
7.3e-11	-3.95274	DNM1
3.8e-05	-3.66975	DNM3
1.22e-07	2.54739	DNMT3A
8.59e-06	-2.76161	DOC2A
1.19e-06	-3.66494	DOCK3
0.00596	2.13441	DOCK8
7.71e-06	-2.02496	DOCK9
1.11e-07	-5.2745	DOK6
3.94e-12	2.46213	DPH6
0.011	-2.77363	DPP10
0.00115	-3.04672	DPP10-AS1
0.00129	2.65715	DPYD
3.37e-08	2.76698	DRAM1
8.88e-07	2.33915	DRAXIN
0.0165	-2.14792	DRP2
1.71e-06	2.12836	DSEL
0.00047	2.5952	DSG2
1.01e-12	6.19216	DTL
5.47e-09	-2.66003	DTNB
4.64e-11	3.50653	DTX3L
3.29e-09	2.02301	DTYMK
7.98e-07	-3.12851	DUSP26
5.28e-08	-4.64115	DYNC1I1
1.69e-07	2.93102	DYX1C1
1.29e-08	2.9404	E2F5
1.52e-08	4.74141	E2F7
2.14e-05	2.31715	E2F8
0.00113	3.08198	ECM2
2.76e-07	2.44299	ECT2
0.000635	-2.82141	EDIL3
0.000183	-2.28616	EDN1
2.04e-05	2.13711	EDNRA
0.00071	-2.68859	EEF1A2
8.7e-07	2.00441	EFCAB2
0.00179	-2.09138	EFHD1
1.81e-05	-2.96049	EFNA5
7.4e-06	2.5367	EFS
1.04e-05	-2.15366	EGFL7
8.11e-12	-6.82997	EGR4
2.26e-05	-2.31933	EHD3
0.0475	-2.5515	EIF1AY
4.66e-08	2.28911	EIF4E2
6.07e-12	4.14813	EIF4EBP1
8.99e-09	2.25116	ELAVL1
2.54e-05	-4.34191	ELAVL2
0.000684	-2.88899	ELAVL4
0.000251	2.64506	ELF4
0.0279	-2.52806	ELFN2
1.97e-06	2.2654	ELK3
0.000314	-2.0789	ELMO1
0.00439	2.2049	ELN
7.87e-07	-3.02897	ELOVL4
0.000147	-3.02292	ELOVL7
0.000148	2.60098	EMILIN1
0.000281	3.1658	EMILIN2
7.03e-05	2.66683	EMP1
1.92e-06	3.72856	EMP3
0.0371	-2.48068	EMX2
0.00392	-2.24104	EMX2OS
0.000378	3.71915	EN1
3.43e-05	-3.43424	ENHO
0.00056	2.32197	ENPEP
0.0103	-2.02849	ENPP2
0.0323	-2.0251	ENPP5
2.8e-09	-4.32121	ENTPD3
9.19e-08	-3.94162	EPB41L1
0.00205	2.11065	EPB41L4B
0.00119	-2.14454	EPCAM
1.41e-10	-2.61644	EPHA10
0.000816	-2.13055	EPHA4
1.22e-06	-4.42597	EPHA5
2.38e-07	-4.10276	EPHA7
0.000308	2.27539	EPHB4
2.69e-08	-3.86307	EPHB6
0.00383	-2.06777	EPHX4
6.73e-07	3.01652	EPSTI1
1.87e-06	3.95658	ERAP2
0.000574	-3.93711	ERBB4
6.32e-08	-4.46972	ERC2
4.9e-08	3.21973	ERI1
6.48e-06	-4.25657	ERICH3
0.00238	-3.87707	ERMN
4.28e-08	3.26701	ESPL1
6.76e-07	-6.60614	ETNPPL
3.85e-08	2.54917	ETS1
0.000205	2.71107	EVI2B
0.000104	2.68829	EXO1
0.00761	-2.02363	EXOSC7///CLEC3B
7.23e-05	-2.93941	EXPH5
7.17e-13	5.45326	EZH2
4.94e-15	4.91516	F2R
5.57e-05	3.24373	F2RL1
2.48e-08	-2.43123	FAAH
1.6e-06	-3.25113	FABP3
0.00762	-2.79132	FABP6
0.000242	-2.91541	FAIM2
0.00422	-2.40076	FAM107A
6.1e-12	3.43552	FAM111A
4.66e-06	2.7489	FAM114A1
5.51e-07	-2.03122	FAM126B
6.06e-07	3.5614	FAM129A
2.21e-05	-2.00733	FAM131A
0.000363	-2.6607	FAM133A
0.000112	-3.51518	FAM155A
0.000299	-2.19188	FAM155B
0.00512	-2.34512	FAM167A
1.18e-05	-2.14712	FAM184A
2.65e-08	-4.05558	FAM189A1
0.0305	-2.22112	FAM189A2
4.25e-05	-5.32908	FAM19A1
1.25e-06	-4.43097	FAM19A2
0.00248	-2.40914	FAM19A5
2.84e-07	-2.53566	FAM234B
0.000144	-2.08363	FAM43B
7.18e-07	2.97566	FAM46A
0.000245	-2.80298	FAM50B
6.11e-07	2.64415	FAM57A
1.06e-09	4.38262	FAM60A
1.13e-09	5.30686	FAM64A
0.00391	-2.36964	FAM65B
1.31e-07	-3.18627	FAM71E1
2.24e-06	2.90425	FAM72A///FAM72D///FAM72B///FAM72C
1.77e-05	-2.93904	FAM81A
3.31e-07	3.66171	FAM83D
2.8e-09	3.8524	FANCD2
8.07e-05	2.07646	FANCG
3.58e-09	4.21261	FANCI
5.81e-05	2.66678	FAS
0.0159	-2.10043	FAT3
1.81e-09	4.14063	FBLIM1
1.01e-07	4.48072	FBN2
1.73e-07	-2.29889	FBXL15
7.67e-07	-3.70031	FBXL16
6.58e-08	-2.05878	FBXL2
7.41e-06	-2.08029	FBXL20
5.87e-07	-3.96133	FBXO2
1.12e-07	-2.74922	FBXO44
1.52e-07	2.39521	FBXO5
1.58e-07	-2.47655	FBXW7
6.83e-05	3.62599	FCGBP
0.0162	2.17595	FCGR1CP///FCGR1B///FCGR1A
0.0165	2.26609	FCGR3B///FCGR3A
0.00209	2.72028	FERMT1
6.19e-06	-3.34169	FEZF2
1.85e-05	-4.3022	FGF12
0.000232	-4.05274	FGF13
0.00122	-2.66688	FGF14
1.75e-07	-3.48476	FGF7P3
1.71e-06	-2.93455	FGF9
0.00107	-2.59621	FGFR2
0.0136	-2.54201	FGFR3
7.87e-05	2.43166	FKBP10
1.11e-07	2.75951	FLNA
0.000147	2.97816	FLNC
1.51e-05	2.01405	FLVCR2
9.97e-06	2.00553	FMO4
6.54e-09	2.14618	FN1
3.33e-06	-3.83488	FNDC5
4.59e-07	-3.26327	FNDC9
0.00842	-2.06953	FOSB
0.000103	3.31254	FOXD1
1.98e-09	5.31379	FOXM1
0.00356	-2.76207	FOXP2
0.000286	-2.93507	FOXQ1
1.36e-07	-3.20111	FPGT-TNNI3K///TNNI3K
0.000342	-3.48176	FRAS1
1.56e-07	4.51437	FREM2
0.00245	-2.68232	FREM3
1.18e-12	-6.0864	FRMPD4
0.000383	-3.11714	FRRS1L
1.13e-05	-2.07043	FRY
0.00164	2.48851	FST
1.38e-09	-6.27231	FSTL5
2.84e-05	-3.70363	FUT9
1.49e-08	-5.0588	FXYD1
0.00992	2.1201	FXYD5
2.68e-05	-5.13708	FXYD7
1.63e-06	3.74433	FZD6
0.000129	2.54362	G0S2
1.68e-08	-2.34866	GABARAPL3///GABARAPL1
1.19e-05	-2.89915	GABBR1
9.46e-05	-3.4902	GABBR2
3.23e-05	2.02012	GABPB1-AS1
1.28e-10	-7.25193	GABRA1
5.81e-10	-5.94751	GABRA2
1.81e-08	-5.69937	GABRA4
7.64e-05	-4.75376	GABRA5
2.58e-06	-5.87218	GABRB1
1e-08	-6.11058	GABRB2
2.38e-05	-4.37171	GABRB3
1.66e-08	-5.46293	GABRD
1.32e-11	-5.92612	GABRG1
5.12e-10	-7.6839	GABRG2
0.000657	-2.85168	GAD1
1.28e-12	-5.86454	GAD2
3.09e-09	2.28452	GAL3ST4
0.000124	-2.24936	GALNT16
0.000233	-2.11461	GALNT18
1.69e-09	-3.96566	GALNT9
0.000555	2.89644	GALR1
6.97e-12	-3.50782	GARNL3
1.33e-10	2.41572	GART
1.46e-05	2.97339	GAS1
8.33e-11	4.07736	GAS2L3
3.95e-06	-3.47531	GAS7
3.39e-07	3.0049	GBAT2
0.000309	2.80489	GBP1
3.08e-05	2.67849	GBP2
0.00233	2.8929	GBP3
0.000833	-4.75432	GDA
1.79e-05	-2.07598	GDAP1
2.75e-10	-3.47444	GDF10
0.000452	3.05825	GDF15
1.25e-09	-3.33168	GDPD5
7.13e-07	2.2142	GEN1
2.01e-10	-3.28521	GFOD1
1.02e-06	-2.14166	GFRA2
3.21e-08	3.48573	GIMAP2
3.23e-05	2.12838	GINS1
3.68e-10	3.95059	GINS2
1.99e-05	2.07584	GINS3
0.0378	2.09909	GJB2
1.01e-12	-8.84245	GJB6
3.92e-05	2.01013	GLDC
0.00429	-2.03366	GLRB
2.69e-10	2.77328	GLS
3.38e-14	-5.34423	GLS2
1.66e-07	-3.65222	GLT1D1
1.02e-07	2.68744	GLYR1///SEPT6
0.000623	-3.41338	GNAL
2.31e-07	-2.57207	GNAZ
2.29e-09	-3.00916	GNB5
2.19e-07	-5.37518	GNG3
5.27e-08	-3.90002	GOLGA7B
4.22e-11	-2.86411	GOT1
0.0026	-2.34582	GPAT2
9.12e-05	-3.79809	GPC5
1.2e-06	2.20174	GPCPD1
0.00544	2.23274	GPNMB
4.59e-06	-3.37153	GPR158
1.88e-06	-3.63836	GPR22
4.44e-12	-4.11582	GPR26
0.0253	-2.34133	GPR27
0.000892	2.14322	GPR65
0.00102	2.32454	GPR82
1.61e-07	-3.5345	GPR83
0.0173	-2.00916	GPR85
0.000165	-3.49176	GPR88
1.64e-06	-2.34052	GPRASP1
3.15e-14	4.41483	GPX7
0.00016	2.75497	GPX8
4.56e-09	-3.14168	GRAMD1B
0.00875	-2.25871	GREM1
4.37e-08	-2.02639	GREM2
0.00926	-2.4629	GRIA1
0.000604	-2.87311	GRIA4
3.73e-08	-5.80187	GRIN2A
5.41e-13	-4.13997	GRIN2C
2.51e-09	-3.83506	GRK3
1.26e-11	-6.09793	GRM1
9.55e-09	-2.35418	GRM2
5.4e-08	-5.60229	GRM3
4.95e-06	-4.86009	GRM5
2.51e-12	2.94221	GTF2H2B///GTF2H2
7.75e-10	2.22672	GTF2H2C///GTF2H2B///GTF2H2
3.73e-11	2.07408	GTF2H2C_2///GTF2H2C///GTF2H2B///GTF2H2
2.55e-08	2.01002	GTF2IRD2
0.000118	-2.60317	GUCY1A3
1.97e-08	-2.79157	GUCY1B3
1.91e-06	2.09645	GYPC
7.91e-08	2.33532	H6PD
0.0156	-2.21936	HAPLN2
0.0095	-2.03065	HAPLN4
2.08e-11	-3.23871	HAR1A
1.58e-09	4.16567	HAS2
8.17e-10	2.65885	HAUS1
6.05e-11	-5.11049	HBG2///HBG1
8.54e-07	-2.0594	HCG11
3.15e-12	-6.22646	HCN1
3.89e-06	-2.73978	HDAC11
1.66e-13	-2.34609	HECTD4
2.3e-09	-2.59237	HECW1
5.56e-05	-2.36965	HECW2
8.87e-07	2.75756	HELLS
0.00191	-2.56482	HENMT1
4.97e-05	2.84019	HERC5
5.95e-07	2.43948	HES1
8.58e-05	2.34233	HEY2
5.16e-06	-4.5262	HHATL
2.01e-09	-2.81917	HID1
1.21e-09	2.11687	HIP1
6.05e-11	-3.14793	HIVEP2
0.000943	-2.1384	HIVEP3
1.68e-07	3.98475	HJURP
3.36e-05	2.65353	HK2
0.000552	3.08466	HLA-DMA
0.000779	2.49245	HLA-DRA
4.87e-07	-4.71524	HLF
8.79e-09	2.2605	HMBS
2.35e-07	2.13534	HMG20B
0.00269	3.16549	HMGA2
8.64e-10	2.26588	HMGB2
9.83e-07	-3.60319	HMGCLL1
4.28e-09	4.66789	HMMR
3.97e-05	3.33604	HMOX1
3.54e-05	-4.43498	HMP19
0.00031	2.0937	HNF4G
1.7e-06	-2.45857	HNRNPUL2-BSCL2///BSCL2
5.39e-09	-5.09966	HOOK1
0.000529	3.41009	HOXA10
0.0238	2.56756	HOXA3
0.00655	2.78115	HOXA7
0.011	2.3548	HOXC10
0.00149	2.05563	HOXC4
0.000516	3.79678	HOXC6
0.0171	2.35449	HOXD10
0.0366	2.0089	HOXD4
6.77e-09	-4.15176	HPCA
3.51e-10	-2.53029	HPCAL1
9.55e-09	-6.50604	HPCAL4
0.00195	2.105	HPGDS
0.00346	2.43404	HRH1
8.54e-05	-3.45912	HS3ST2
2.46e-11	-5.33479	HS3ST4
9.06e-11	-6.03909	HS6ST3
0.000899	-2.37183	HSD17B6
3.98e-07	-4.22118	HSPA12A
6.27e-05	3.86123	HSPA6
0.000533	-2.269	HSPB3
5.32e-07	3.20372	HSPG2
4.49e-08	-4.97326	HTR2A
1.22e-07	-3.94543	HTR2C
0.00305	3.48653	IBSP
0.00558	2.10699	ICAM1
1.55e-06	-2.28073	ICAM5
4.25e-05	2.48272	ID3
2.75e-10	2.96929	IFI16
2.31e-05	2.83199	IFI30///PIK3R2
0.000897	2.92406	IFI35
1.58e-08	3.66496	IFI44
0.00626	2.49909	IFI44L
4.44e-05	2.28588	IFIH1
7.73e-09	2.01161	IFT81
0.000481	2.17535	IGDCC4
0.00354	-2.17006	IGF1
4.83e-09	5.7769	IGF2BP3
4.07e-08	4.3949	IGFBP2
3.58e-07	2.22518	IGFBP5
0.0224	2.01314	IGFBP7-AS1
1.45e-05	-2.90205	IGIP
0.00194	2.52911	IGK///IGKC
0.000297	-2.90106	IGSF21
0.00518	2.09021	IGSF5
1.63e-05	-2.5712	IGSF8
4.18e-11	3.43682	IKBIP
0.00057	2.04356	IKZF1
2.16e-10	2.3481	IL10RB
0.0242	3.03355	IL13RA2
0.00142	-2.19495	IL17D
1.84e-07	2.01469	IL17RD
2.7e-06	3.04093	IL1RAP
2e-08	-3.96598	IL1RAPL1
3.7e-07	-5.98426	INA
5.66e-07	-2.13753	INPP5A
3.87e-06	-2.29108	INPP5F
4e-10	-2.35334	INPP5J
4.89e-05	-2.13785	INSM2
9.06e-11	-6.33739	IPCEF1
1.19e-07	2.58673	IPO4
0.000727	-2.12798	IQCA1
5.55e-11	4.34753	IQGAP2
1.55e-05	3.18882	IQGAP3
7.83e-10	-2.38612	IQSEC1
1.23e-11	-2.63944	IQSEC2
4.34e-15	-4.28303	IQSEC3
0.0274	3.05312	IRX1
0.00382	2.49258	IRX3
0.000155	3.10404	ITGA2
1.97e-05	2.76288	ITGA4
0.000282	2.14645	ITGA5
0.00445	2.08666	ITGB2
2.26e-07	-4.69966	ITPKA
3.92e-08	-3.31291	ITPR1
1.98e-05	2.23127	ITPRIP
3.4e-06	2.22123	ITPRIPL2
0.000222	-2.59848	JADE2
3.17e-07	2.16195	JAG1
9.41e-08	-4.01928	JAKMIP1
1.64e-07	-3.10238	JAKMIP3
5.87e-06	-3.67551	JPH1
8.92e-09	-6.95208	JPH3
4.25e-05	-3.39835	JPH4///AP1G2
1.11e-05	-2.40253	KBTBD11
5.18e-10	-5.97476	KCNA1
8.08e-07	-2.8201	KCNA2
9.51e-05	-3.10352	KCNAB1
1.02e-10	-4.36146	KCNAB2
2.29e-05	-3.87221	KCNB1
9.76e-05	-3.20771	KCNC1
9.38e-10	-2.15144	KCNC3
9.73e-13	-3.34756	KCNC4
0.00116	2.58638	KCNE4
0.000153	-2.52825	KCNG1
3.41e-07	-3.94255	KCNH3
1.32e-06	-2.73485	KCNIP2
1.97e-07	-5.19625	KCNIP4
2.28e-10	-6.08617	KCNJ3
0.000262	-4.2775	KCNJ4
6.47e-12	-4.55627	KCNJ6
9.42e-10	-6.04294	KCNJ9
6.7e-05	-4.06752	KCNK1
1.2e-12	-4.72032	KCNK12
8.21e-09	-4.9474	KCNK3
0.000749	-2.16187	KCNK9
0.000106	-2.31322	KCNMB4
3.04e-08	-2.91913	KCNN1
6.13e-06	-4.47565	KCNQ2
0.0264	-2.72713	KCNQ5
8.85e-07	-4.39412	KCNV1
1.99e-06	-2.2616	KCTD1
7.5e-06	-3.19192	KCTD16
0.000774	-2.12917	KCTD4
5.84e-09	2.19735	KDELC1
1.61e-09	2.67038	KDELC2
5.18e-10	2.00995	KDELR2
6.73e-05	3.31493	KDELR3
0.000692	-4.11114	KDM5D
0.00124	2.11594	KIAA0040
1.32e-16	7.18844	KIAA0101
1.84e-12	-5.21446	KIAA0319
3.84e-08	-3.11676	KIAA0408
3.39e-12	-3.91383	KIAA0513
1.13e-06	2.44058	KIAA0922
4.13e-09	-5.15167	KIAA1107
0.000222	-2.86077	KIAA1217
0.00341	-2.27981	KIAA1324
0.000116	-2.21303	KIAA1462
1.5e-07	-4.49296	KIAA1549L
5.3e-08	-4.6029	KIAA1644
7.57e-05	-2.13038	KIAA1804
0.0217	-2.49144	KIAA2022
2.62e-12	5.27438	KIF11
4.26e-11	5.29546	KIF14
3.19e-09	4.52207	KIF15
2.39e-06	2.6857	KIF18A
5.92e-10	4.36218	KIF18B
1.74e-05	-2.64055	KIF1A
7.15e-09	4.37066	KIF20A
0.00545	-2.30086	KIF21B
1.93e-07	3.53271	KIF23
1.04e-07	4.68985	KIF2C
2.48e-11	-2.96943	KIF3C
1.16e-12	5.83599	KIF4A
0.000252	-2.4017	KIF5A
1.4e-06	-2.25835	KIF5C
2.41e-05	2.73437	KIFC1
7.77e-09	-2.67289	KIFC2
3.46e-07	2.73002	KIRREL
2.52e-07	-3.82543	KIRREL3
0.00015	-3.05268	KIT
2.98e-09	-2.06723	KLC2
2.68e-06	2.86974	KLHDC8A
1.81e-11	-3.54292	KLHL1
8.52e-05	-2.19675	KLHL26
0.000291	-2.9428	KLHL29
1.79e-08	-4.02047	KLHL3
0.00319	-2.20771	KLHL32
8.17e-06	-2.01261	KLHL35
0.0383	2.88537	KLRC2///KLRC1
0.0179	2.54657	KLRC3
0.0118	2.24547	KLRC4-KLRK1///KLRK1
2.88e-11	-4.48793	KNDC1
5.83e-10	4.98407	KNL1
8.98e-11	3.48298	KNTC1
4.34e-15	-5.76364	KRT222
3.73e-11	-2.52789	KRTAP5-AS1
1.41e-10	-5.65935	KSR2
0.00354	2.00045	KYNU
3.42e-06	-4.43214	L1CAM
2.8e-05	2.16267	LACTB2
0.00171	2.4262	LAMA1
5.18e-10	3.65547	LAMA4
1.64e-06	2.05221	LAMC1
0.0248	-2.25548	LAMP5
2.71e-06	-2.76376	LARGE1
0.00368	2.01234	LBH
6.28e-09	2.17796	LBR
0.0169	-2.11364	LDB2
0.0022	-3.05331	LDB3
4.36e-09	2.63784	LDLRAD3
2.72e-07	2.50963	LGALS3BP
4.23e-06	-5.26898	LGI1
8.74e-11	-5.13863	LGI3
8.36e-07	-3.09953	LGI4
1.16e-07	2.21646	LHFPL2
0.0299	2.26535	LHFPL3
0.000152	-2.37029	LHFPL4
5e-05	-2.52595	LHPP
3.42e-05	-3.44012	LHX6
0.00512	2.21008	LIF
9.19e-09	3.43416	LIMA1
5.74e-14	3.57826	LIMD1
3.93e-07	2.07075	LIMS4///LIMS3///LIMS1
1.46e-06	-2.51339	LIN7B
1.05e-07	-2.04122	LINC00294
0.000137	2.20945	LINC00467
3.3e-07	-4.32012	LINC00507
7.5e-05	-3.21981	LINC00622
1.12e-06	-3.33645	LINC00632
0.0145	-2.41135	LINC00643
4.49e-05	2.77582	LINC00673///LINC00511
3.84e-10	-4.88203	LINC00889
3.68e-09	-2.79169	LINC00936
8.65e-14	-2.23738	LINC00950
3.54e-09	-2.18612	LINC00957
0.0242	2.71972	LINC01116
7.8e-08	-3.93968	LINC01123///LINC01106
0.000464	2.49452	LINC01268
0.00344	2.77721	LINC01296///DUXAP10///DUXAP8
5.89e-11	-5.64454	LINGO2
9.92e-07	3.39946	LMNB1
0.0017	-3.68508	LMO3
1.88e-09	-2.20385	LMTK2
0.000421	-2.29402	LOC100128727///DGKI
2.03e-06	-2.97735	LOC100130705
1.62e-06	2.94819	LOC100131541
4.81e-10	-2.01621	LOC100287576///DGCR5
3.22e-08	-2.0684	LOC100288893
0.000297	-2.43451	LOC100288911
0.00105	2.17581	LOC100506558///MATN2
4.87e-09	-3.03801	LOC100506563
0.00286	-2.27696	LOC100506718///FLRT2
1.42e-06	-3.46383	LOC100507353///CACNA1A
1.76e-10	-4.19188	LOC100507547///PRRT1
0.000166	3.50531	LOC100509445///LOC728715///OVOS///OVOS2
0.00121	3.46238	LOC100509457///HLA-DQA2///HLA-DQA1
1.61e-09	-5.39415	LOC100996542///GRM7
3.06e-11	-3.7877	LOC100996843///KCNJ18///KCNJ12
0.0468	-2.20361	LOC101926951///PCDH20
0.0001	-3.4785	LOC101927137///ATP1A3
3.67e-06	-3.39893	LOC101927137///KIAA1456
0.0244	2.03168	LOC101927345///LOC101060632///LOC101059949///ANKRD20A12P
6.8e-10	-3.46189	LOC101927562///DUSP8
1.07e-09	-3.45103	LOC101927826///FBXO41
2.91e-07	3.34977	LOC101928269///LOC100506403///RUNX1
2.23e-07	2.20645	LOC101928615///FNDC3B
0.00855	3.11705	LOC101928916///NNMT
5.97e-08	-3.51021	LOC101929036///PAH
5.54e-06	-3.49548	LOC101929748
5.81e-10	-5.09234	LOC101930006///FRMPD2B///FRMPD2
0.000169	-2.35817	LOC101930241///ARHGEF4
4.76e-06	2.01259	LOC101930322///ABCC6P2///ABCC6P1///ABCC6
7.99e-11	-2.57479	LOC101930324///NSF
0.000156	-2.02454	LOC101930361///LOC101929970///CHRFAM7A///CHRNA7
1.81e-09	-5.40706	LOC101930363///LOC101928349///LOC100507387///FAM153C///FAM153A///FAM153B
0.00168	-2.12836	LOC101930400///AKR1C2
0.000479	-2.67781	LOC101930415
1.39e-05	-2.32297	LOC101930416///LOC101929792///LOC100996724///LOC653513///PDE4DIP
4.12e-08	3.25083	LOC101930489///MIR4435-2HG///LINC00152
0.000137	-2.71407	LOC102724788///PRODH
0.000328	2.17712	LOC102724951///LOC389831
2.22e-07	-2.45412	LOC102725213///LOC100507387///FAM153A///FAM153B
6.02e-06	-2.50271	LOC102725271///NTM
4.48e-10	-3.69058	LOC153811///RNF130
0.00211	2.4076	LOC154761
1.84e-07	-4.45871	LOC157503///XKR4
1.2e-10	-3.46391	LOC157562
7.73e-05	2.59274	LOC158402
1.15e-08	-2.92869	LOC283484
1.26e-05	-2.55512	LOC283588
5.01e-11	-4.08555	LOC283713///OTUD7A
1.49e-08	-2.8254	LOC284578
9.34e-09	-3.03611	LOC284939///MAPK8IP2
5.54e-11	-5.42271	LOC285147
8.24e-09	-2.94757	LOC285812
4.1e-05	-2.05724	LOC286052
0.000883	2.67956	LOC400043
3.75e-08	-2.94274	LOC401220
1.09e-05	2.32276	LOC401317///CREB5
9.47e-07	3.37703	LOC642846///DDX12P///DDX11
7.86e-05	-3.297	LOC643923///ELMOD1
2.8e-06	5.36023	LOC728613
2.03e-06	-2.40715	LONRF2
1.73e-05	4.34555	LOX
5.32e-05	3.67148	LOXL1
1.26e-05	3.39675	LOXL2
2.36e-10	2.52051	LOXL3
2.49e-06	2.42801	LPAR6
1.41e-10	-3.27736	LPCAT4
0.00083	2.01427	LPL
3.05e-06	-4.73545	LRFN5
0.00769	2.01766	LRIG3
0.000874	2.5119	LRP5
2.19e-10	3.76952	LRR1
0.000237	3.75086	LRRC17
0.000104	-3.96811	LRRC3B
1.42e-06	-4.31069	LRRC7
1.36e-07	-3.14026	LRRC73
5.27e-08	2.07586	LRRCC1
0.00338	2.66621	LRRN4CL
0.00579	-2.58743	LRRTM1
2.85e-08	-2.72528	LRTM2
2.9e-07	-2.23717	LSM11
3.06e-11	2.30367	LSM8
0.00124	2.30903	LUM
3.63e-05	2.34171	LXN
0.0179	-2.69049	LY6H
0.00618	2.22995	LY75
1.5e-06	-3.39626	LY86-AS1
7.01e-05	2.9171	LY96
3.47e-10	-3.77723	LYNX1
0.000101	3.14143	LYPD1
0.000129	-2.20019	LYRM9
1.64e-06	4.3882	LYZ
4.06e-11	-2.92805	LZTS3
4.45e-05	-3.27366	MACROD2
9.04e-09	3.33951	MAD2L1
1.57e-11	-2.37768	MADD
0.000696	-3.01649	MAG
2.69e-08	-3.05189	MAGEE1
4.61e-06	-4.6138	MAL
1.93e-09	-6.67607	MAL2
5.79e-08	2.9326	MAML2
1.69e-08	2.19914	MAN2B1
3.75e-10	-3.26629	MAP1A
9.24e-09	-2.1603	MAP2K4
3.48e-06	2.445	MAP3K1
4.68e-10	-2.172	MAP3K10
0.0014	2.24056	MAP3K7CL
4.4e-11	-4.7771	MAP3K9
0.00077	-2.12796	MAP6
1.46e-06	-2.83664	MAP6D1
0.000141	-2.92593	MAP7
7.99e-09	-5.02088	MAP7D2
3.18e-05	-2.01574	MAPK10
2.06e-11	-3.02654	MAPK8IP2
0.000418	-2.64245	MAPT
9.84e-14	-4.46077	MARCH11
2.08e-11	-4.63473	MARCH4
1.98e-12	-4.49477	MAST1
2.01e-06	-3.55621	MAST3
2.55e-08	2.00073	MASTL
4.49e-08	-3.27183	MATK
0.000161	2.65165	MBNL3
0.000385	-3.07156	MCF2
3.1e-06	-2.68143	MCF2L
7.54e-06	2.34997	MCM10
2.23e-11	5.15286	MCM2
3.03e-11	3.87028	MCM5
7.83e-10	2.62438	MCM7
3.38e-06	2.03597	MCM8
3.67e-05	-3.49197	MCTP1
5.27e-06	3.08698	MCUB
2.36e-06	3.12227	MDK
2.83e-08	-5.30579	MEG3
8.39e-14	6.29405	MELK
0.0329	2.3677	MEOX2
0.000124	2.40951	MEST
5.17e-08	2.0146	METTL18
1.05e-07	4.66313	METTL21B
1.83e-05	4.8569	METTL7B
4.51e-07	4.19921	MFAP2
7.5e-06	2.45357	MFNG
1.02e-05	-2.19098	MFSD2B///FKBP1B
2.25e-09	-4.88669	MFSD4A
3.05e-08	-2.58969	MGAT3
6.91e-06	-2.12397	MGLL
8.39e-14	2.53387	MGME1
0.00539	2.18443	MGP
9.95e-07	-4.43819	MICAL2
4.41e-06	2.06036	MICALL1
0.00275	2.15658	MICB
3.81e-07	-2.67202	MICU3
5.73e-07	2.62825	MIR1204///PVT1
3.38e-07	-4.37061	MIR124-1///LINC00599
1.31e-07	-4.34335	MIR124-2HG
0.0114	2.08481	MIR155///MIR155HG
9.06e-05	2.86436	MIR21///VMP1
0.000143	2.1791	MIR3658///UCK2
0.000309	-2.11647	MIR4454///ABHD12B
4.28e-12	2.0273	MIR4745///PTBP1
1.04e-09	-3.27733	MIR600///MIR600HG
0.00806	3.63637	MIR675///H19
1.88e-09	3.56594	MIR7110///PDIA5
2.78e-08	-4.8059	MIR7-3HG
0.0358	2.48619	MIR8071-2///MIR8071-1///IGHV4-31///IGHM///IGHG2///IGHG1
1.74e-07	3.86769	MKI67
1.83e-07	-2.9663	MKX
0.0113	-2.47543	MLIP
2.2e-05	2.94212	MMP2
0.000389	3.01563	MMP9
0.00586	-2.47507	MN1
4.59e-07	3.0402	MND1
0.00329	2.03154	MNDA
1.24e-05	-5.22446	MOBP
3.79e-05	2.66804	MORC4
2.26e-09	2.90385	MOV10
1.14e-09	-2.50903	MPP2
1.28e-10	-3.42697	MPP7
1.99e-05	-3.07503	MPPED1
4.65e-05	2.10369	MPZL1
0.000624	-2.69234	MRAP2
2.78e-07	2.98485	MRC2
0.000616	-3.03062	MRO
1.94e-07	-2.4671	MROH1
1.83e-08	2.04546	MRPL42
2.07e-06	-2.71828	MRVI1
7.84e-05	3.2451	MS4A6A
1.19e-08	3.17995	MSH5-SAPCD1///SAPCD1
8.05e-12	2.15809	MSN
0.00124	2.21886	MSR1
7.36e-07	2.87131	MTFR2
2.27e-08	2.56826	MTHFD2L
4.43e-06	-2.63208	MTURN
1.54e-10	-2.51717	MTUS2
0.000796	-3.27929	MUM1L1
6.62e-09	2.66815	MVB12A
0.000405	2.90846	MXRA5
0.00032	2.18142	MYBL2
0.00185	-3.11499	MYBPC1
3.96e-05	2.55314	MYC
2.87e-09	-2.25411	MYCBP2
0.00255	2.16964	MYCN
2.15e-10	2.71731	MYD88
7.65e-05	-2.79115	MYO16
3.41e-08	2.29418	MYO9B
0.000611	2.31242	MYOF
1.29e-09	-2.08039	MYPOP
1.5e-05	-2.70057	MYRIP
2.45e-08	-6.74492	MYT1L
1.84e-12	3.20148	N4BP2
0.000486	-3.56317	NALCN
0.000814	2.05502	NAMPT
2.49e-05	-4.53862	NAP1L2
2.91e-05	-2.29148	NAP1L3
6.75e-05	-2.52338	NAP1L5
4.03e-10	-4.70203	NAPB
2.77e-05	2.43255	NAT1
8.46e-05	-3.2118	NAV3
3.63e-05	-2.4829	NBEA
3.42e-07	2.73241	NBPF20
7.6e-08	2.19426	NCAPD2
2.44e-11	3.70946	NCAPG
5.46e-11	3.07143	NCAPG2
3.36e-05	2.48186	NCAPH
2.38e-11	-3.793	NCDN
0.000116	-2.56986	NCEH1
0.00338	2.34632	NCF2
2.46e-05	2.26796	NCKAP5
1.6e-09	-2.24368	NCOA7
9.3e-10	-3.30344	NCS1
8.05e-13	5.40046	NDC80
2.98e-09	3.7404	NDE1
4.26e-09	-2.12118	NDRG3
1.73e-05	-2.36865	NDRG4
1.49e-08	-2.6549	NDST3
0.000105	-3.08524	NEBL
7.66e-06	-3.87625	NECAB1
0.000749	-2.00829	NECAB2
2.62e-05	-2.04294	NECAB3
3.59e-08	2.55981	NECAP2
8.63e-05	2.14796	NECTIN2
6.09e-13	3.42191	NEDD1
5.29e-11	3.00301	NEDD4
0.000203	-3.13619	NEDD4L
4.3e-07	-3.93849	NEFH
3.09e-08	-5.2173	NEFL
1.56e-07	-6.63234	NEFM
4.99e-05	-4.42605	NEGR1
0.00288	2.46472	NEK2
6.72e-06	-4.30681	NELL1
0.00115	-3.12511	NELL2
1.84e-10	3.5757	NES
2.6e-07	-2.60407	NEURL1
0.000713	-3.91282	NEUROD1
1.24e-07	-3.81568	NEUROD2
0.000104	-2.51958	NEUROD6
2.02e-08	3.12959	NID1
9.91e-09	3.99222	NID2
7.96e-09	-2.23125	NIPA1
0.000133	-2.6996	NIPAL3
6.28e-09	-4.91885	NKAIN2
0.0156	2.26663	NKX2-2
0.011	-2.31987	NLGN4Y
0.000247	2.52789	NLRC5
2.94e-05	2.53511	NMB
0.000209	-2.36736	NME7
2.73e-09	3.27105	NMI
2.65e-06	-4.63546	NMNAT2
0.000757	-2.16726	NOL4
8.02e-05	-3.5508	NOS1
3.35e-12	-2.93478	NOS1AP
3.36e-07	2.20248	NOTCH1
1.42e-07	3.36439	NOX4
8.84e-06	-4.59517	NPAS4
4.64e-11	-3.6117	NPM2
0.000422	-3.49961	NPTX1
1.76e-06	-2.55295	NPTXR
0.00154	-3.83251	NPY
0.000979	-2.59831	NPY1R
1.1e-06	-2.10152	NR1D1///THRA
0.00152	-2.63894	NR3C2
1.37e-07	-3.34398	NR4A2
0.000864	-2.74005	NR4A3
6.29e-08	-4.03268	NRG1
2e-07	-3.92965	NRG3
0.000954	-3.39431	NRGN
2.09e-07	-4.25642	NRIP3
3.82e-08	2.51339	NRM
0.00488	-2.26392	NRN1
1.82e-06	2.75098	NRP1
4.97e-07	-4.63525	NRSN1
0.00267	-2.67619	NRXN1
0.00033	-2.84044	NRXN2
5.81e-10	-4.68276	NRXN3
5.14e-06	-3.17631	NSG1
7.87e-09	4.15564	NT5DC2
3.67e-06	3.54184	NTN1
3.46e-05	-3.13305	NTNG1
9.4e-07	-2.55072	NTNG2
1.19e-06	-4.29701	NTSR2
4.66e-07	-2.66132	NUAK1
6.02e-08	2.12107	NUDT1
8.37e-11	5.37336	NUF2
2.69e-08	2.74232	NUP107
3.75e-10	2.8001	NUP160
7.97e-11	3.24413	NUP37
2.91e-14	6.17513	NUSAP1
1.37e-08	-5.40837	NWD2
6.52e-06	-3.60023	NXPH2
0.000155	-2.24206	NYAP1
0.000489	2.32109	OAS1
0.00159	2.33736	OAS2
1.02e-09	3.08583	OAS3
4.39e-12	-5.23034	OGDHL
1.17e-07	3.9494	OIP5
1.63e-10	-2.16733	OIP5-AS1
0.00112	-3.20079	OLFM1
7.92e-12	-5.70817	OLFM3
2.83e-06	2.77113	OLFML2A
4.9e-05	2.24209	OLFML3
0.00352	2.23925	OLIG2
0.00106	2.48126	OLR1
1.03e-05	-4.73364	OPALIN
0.000324	-3.67225	OPCML
2.88e-05	-2.84724	OPRK1
1.94e-07	-2.18956	OPTN
8.25e-09	-2.91516	OR2L13
2.52e-08	-2.21894	OSBPL1A
6.42e-12	-4.45387	OTUD7A
5.05e-05	-2.62611	P2RX5
0.0101	2.04054	P3H2
1.96e-06	2.03487	P4HB
5.16e-09	-2.93858	PABPC1L2B///PABPC1L2A
1e-10	-8.00751	PACSIN1
6.61e-06	-3.62239	PAIP2B
6.74e-10	-3.69325	PAK1
1.11e-05	-3.31226	PAK3
2e-05	-4.49008	PAK5
8.54e-10	-5.21883	PAK6
6.73e-05	-2.54302	PALM
0.000216	-2.82038	PALM2
1.8e-12	-3.79837	PANX2
0.000258	-2.24749	PAQR6
2.88e-08	-2.30479	PARD6A
0.00371	-2.94421	PARM1
9.67e-07	2.97025	PARP12
3.77e-07	2.48495	PARP14
7.57e-10	4.0148	PARP9
2.78e-05	-3.13742	PART1
6.02e-14	6.61601	PBK
0.000417	-3.96498	PCDH11Y///PCDH11X
0.0131	-2.89316	PCDH7
0.00121	-3.29261	PCDH8
0.00111	-2.11071	PCDH9
1.2e-06	3.40415	PCDHB16
6.48e-05	2.82435	PCDHB2
0.00176	2.35054	PCDHB7
7.3e-09	-6.42841	PCLO
0.000147	2.58178	PCOLCE
8.32e-07	3.99292	PCOLCE2
4.59e-07	-4.82058	PCP4
1.63e-11	-5.41924	PCP4L1
1.46e-06	-4.37607	PCSK2
1.05e-06	-5.03577	PDE1A
0.00636	-2.06775	PDE1C
3.69e-06	-3.60788	PDE2A
0.0013	2.00091	PDGFC
0.00806	2.48101	PDGFRA
3.43e-05	-3.0801	PDIA2
7.83e-10	2.33849	PDIA4
1.36e-06	-2.08341	PDK2
0.00357	2.05277	PDLIM1
0.000432	3.44833	PDPN
5.89e-10	-3.02827	PDXP///SH3BP1
4.89e-07	-2.7905	PDZD4
0.00795	-2.0614	PEG3
8.15e-10	-2.6113	PELI3
6.75e-06	-4.17568	PENK
3.73e-07	-5.60438	PEX5L
3.56e-05	-2.4151	PGBD5
8.06e-09	2.43018	PGM2
7.21e-05	-2.74565	PGM2L1
0.00102	-3.28261	PHACTR3
0.0047	2.44388	PHEX
3e-08	2.36274	PHF19
1.62e-09	-5.07327	PHF24
1.38e-06	2.6936	PHLDA1
0.0131	2.18481	PHLDA2
6.27e-11	-6.51146	PHYHIP
1.87e-08	-2.30772	PI4KA
2.67e-06	-2.3534	PIANP
1.02e-06	-2.2981	PIGZ
0.0069	2.11635	PIK3AP1
2.99e-06	2.04741	PINLYP
1.84e-07	-4.08427	PIP5K1B
3.44e-07	-2.00566	PIP5K1C
5.42e-05	-2.20685	PITPNC1
3.75e-07	-2.67994	PITPNM1
8.44e-07	-4.37566	PITPNM3
0.0483	2.16532	PLA2G2A
0.00113	-2.1935	PLA2G4C
4.8e-07	3.58884	PLAT
0.0015	3.28507	PLAU
0.00112	2.4443	PLAUR
0.00449	2.56422	PLBD1
2.03e-05	-2.84204	PLCB1
3.64e-05	-3.04616	PLCB4
3.85e-08	2.37416	PLCE1
3.64e-07	-2.93994	PLCH1
8.89e-15	-3.16184	PLCH2
0.0017	-2.13106	PLCL1
3.36e-05	-3.17998	PLCXD2
6.8e-10	-5.12215	PLCXD3
4.68e-08	-4.10663	PLEKHA6
3.98e-05	2.8598	PLEKHH2
0.000445	2.33868	PLIN2
5.1e-06	2.00305	PLK4
7.66e-10	2.62313	PLOD3
1.13e-06	3.94309	PLP2
0.000697	-3.33306	PLPPR4
1.14e-05	2.23798	PLSCR1
0.000119	-2.12245	PLXNA2
0.000625	2.58711	PMAIP1
1.55e-06	-2.11858	PNCK
8.37e-09	-5.18018	PNMA3
5.72e-06	-2.74952	PNMA6A
3.36e-12	-4.96152	PNMAL2
0.000642	-3.31467	PNOC
1.45e-08	2.54682	POLA1
1.59e-08	3.34829	POLE2
0.00073	5.20751	POSTN
0.0239	2.06368	PPBP
3.87e-06	-3.04293	PPEF1
1.81e-08	-4.48114	PPFIA2
3.62e-14	-3.44904	PPFIA3
3.51e-06	-3.73635	PPFIA4
0.000584	2.11054	PPIC
6.45e-06	-2.52777	PPIP5K1
6.41e-05	-2.1428	PPM1E
1.66e-07	-3.81983	PPM1H
2.53e-07	-2.62341	PPM1L
1.49e-06	-2.22093	PPP1R12B
2.44e-08	-3.1162	PPP1R13B
8.64e-10	2.92958	PPP1R14B
1.35e-09	-4.53113	PPP1R16B
1e-09	2.77031	PPP1R18
5.02e-09	-4.59099	PPP1R1A
6.29e-08	-5.84493	PPP1R1B
7.23e-08	3.98088	PPP1R3B
6.49e-05	-2.44436	PPP1R3C
1.73e-11	-2.93918	PPP1R3F
0.00294	-2.07422	PPP1R9A
3.69e-09	-6.28877	PPP2R2C
5.84e-06	2.66359	PPP2R3B
1.24e-07	-2.15628	PPP3CA
2.16e-10	-2.6209	PPP3CB
5.97e-05	-3.27156	PPP3R1
6.54e-10	-5.34895	PPP4R4
8.68e-10	3.87658	PRC1
0.000438	2.00857	PRDM1
3.91e-13	2.5191	PRDX4
3.15e-08	2.07356	PRELID3B
0.0012	-2.11238	PRICKLE1
0.000545	-2.32281	PRICKLE2
2.55e-05	2.53521	PRIM1
1.31e-06	-4.74532	PRKCB
1.34e-08	-3.59377	PRKCE
8.21e-11	-3.79173	PRKCG
0.000799	-2.27041	PRKCQ
5.97e-08	-4.56748	PRKCZ
1.85e-05	2.02529	PRKD1
9.1e-11	2.5536	PRKD3
3.07e-09	-4.36236	PRMT8
0.00176	3.21302	PROM1
4.7e-09	3.2691	PROS1
1.14e-07	-2.0716	PRPH2
0.00202	-2.39631	PRR18
0.00445	-2.109	PRR36
7.45e-05	-2.98192	PRRG3
2.21e-08	-3.10147	PRRT2
5.52e-09	-3.21567	PRRT3
3.56e-09	2.96226	PRRX1
9.36e-12	-4.37461	PRSS3
3.01e-08	-2.53179	PSD
7.11e-05	-3.5055	PSD2
2.88e-05	-2.45636	PSD3
2.85e-09	3.98102	PSMB8
1.05e-06	3.56061	PSMB8-AS1
1.03e-05	3.72016	PSMB9
0.0115	2.38619	PSPH
0.000316	-2.83707	PTGDS
3.34e-05	2.10442	PTGFRN
0.000148	-2.39142	PTK2B
3.92e-06	3.1554	PTP4A3
2.63e-12	-4.37459	PTPN20
1.09e-06	-2.13795	PTPN4
5.48e-05	-3.94544	PTPN5
0.000101	-2.47954	PTPRD
1.07e-05	-3.27753	PTPRN
6.07e-12	-5.46296	PTPRR
0.000198	-3.5974	PTPRT
3.2e-06	2.78865	PTTG1
6.72e-08	5.37864	PTX3
2.82e-12	-6.9316	PVALB
1.58e-05	-2.67185	PWAR6
9.51e-11	4.34191	PXDN
3e-05	2.56812	PYCARD
6.67e-08	3.07104	PYGL
3.01e-06	-4.34523	PYGM
9.46e-09	-3.43126	RAB11FIP4
5.87e-08	-3.2892	RAB15
9.38e-06	-3.17653	RAB26
0.00635	-2.55666	RAB27B
1.34e-10	-3.98841	RAB3A
8.28e-05	-3.20563	RAB3B
1.01e-10	-7.29996	RAB3C
1.81e-09	-3.18547	RAB40B
1.35e-07	-3.92806	RAB6B
0.00139	2.56286	RAC2
8.51e-08	2.55392	RAD18
5.93e-07	2.58078	RAD51
1.45e-12	3.95414	RAD51AP1
4.38e-06	-2.35944	RALGPS1
4.59e-07	-5.47739	RALYL
4.08e-06	-2.4953	RAP1GAP
5.96e-08	-3.36901	RAP1GAP2
0.000625	-2.45692	RAPGEF4
4.42e-06	-2.71364	RAPGEF5
5.18e-10	-2.69855	RAPGEFL1
0.000818	2.18309	RARRES1
4.16e-06	-2.30688	RASAL1
1.83e-07	-3.56861	RASD2
1.81e-06	-5.11915	RASGEF1A
2.4e-05	-2.40679	RASGEF1C
4.77e-07	-4.7199	RASGRF2
0.000212	-3.27011	RASGRP1
0.0043	-2.74369	RASL10A
0.00528	-2.60599	RASL11B
0.00129	2.16565	RAVER1
2.94e-09	2.3944	RBBP8
9.82e-13	-6.45431	RBFOX1
6.27e-13	-7.73078	RBFOX3
5.01e-10	2.92704	RBL1
1.62e-09	-2.95956	RBM11
0.00407	-2.74244	RBM24
3.98e-09	2.11686	RBM28
2.73e-10	2.78668	RBM3
8.64e-10	3.34019	RBM43
0.000695	2.54429	RBM47
5.07e-09	3.22395	RBP1
6.18e-05	-3.98917	RBP4
5.41e-06	-4.01067	RCAN2
0.0337	-2.22392	RCAN3
7.43e-07	2.52043	RCC1
0.000251	2.12507	RCSD1
0.000534	2.12508	RDH10
2.6e-09	2.30276	RECQL
0.00699	-2.10886	REEP1
2.57e-08	-3.17592	RELL2
2.56e-08	-5.01384	RELN
3.11e-09	-5.22248	REPS2
0.000267	-2.49344	RERG
1.7e-09	2.80998	REST
1.6e-07	2.08054	RFC4
2.25e-08	-5.72208	RFPL1S
1.25e-07	-2.18784	RFPL1S///RFPL3S
2.47e-09	-2.27552	RFPL2
5.58e-08	2.16609	RFWD3
0.00015	-2.42131	RGR
0.000241	-2.52288	RGS11
0.000114	-3.53927	RGS20
7e-05	-5.18654	RGS4
1.68e-07	-5.12982	RGS7
2.36e-11	-5.6753	RGS7BP
6.19e-07	-3.15645	RGS8
1.43e-11	-2.75879	RHBDL1
0.000552	-2.02155	RHEBL1
1.5e-07	2.06225	RHNO1
2e-06	2.0577	RHOC
7.3e-11	-2.23599	RHOF
0.000417	2.32662	RHOJ
1.55e-05	-2.0111	RIIAD1
1.49e-06	-4.56117	RIMBP2
4.2e-09	-5.89972	RIMS1
6.79e-07	-5.15206	RIMS2
7e-09	-5.30178	RIMS3
6.56e-06	-2.55412	RIMS4
0.00056	-2.47255	RIPPLY2
0.00461	-3.04177	RIT2
2.91e-07	3.23176	RNA45S5
0.00154	2.2008	RNASE2
0.000157	2.6698	RNASE4
4.06e-13	4.19524	RNASEH2A
8.95e-05	-2.62646	RND1
1.33e-05	-2.60545	RNF150
0.00124	-2.59951	RNF175
2.18e-05	2.05151	RNF213
2.37e-08	-2.48684	RNF41
3e-08	-2.76469	ROGDI
9.25e-05	-2.15044	RORA
0.000836	-3.1029	RORB
5.89e-09	2.53627	RP2
9.82e-08	-5.74847	RPH3A
0.00102	-2.13993	RPRML
0.00847	-4.73584	RPS4Y1
9.83e-06	-2.04236	RPS6KA5
1.63e-05	-2.15116	RPS6KA6
1.03e-15	7.70402	RRM2
5.99e-09	2.54899	RRP15
0.000664	2.00582	RSAD2
0.00273	-2.65746	RSPH1
0.000149	-2.86652	RSPO2
6.16e-06	-2.72267	RSPO3
0.000185	-2.20125	RTN1
8.17e-10	-2.4882	RTN2
2.88e-11	-4.52546	RTN4R
1.08e-09	-3.96622	RTN4RL1
0.00024	2.28539	RTP4
3.19e-08	-5.35886	RUNDC3A
1.34e-07	-3.19417	RUNDC3B
6.31e-05	-3.05858	RUNX1T1
0.0137	2.27332	RUNX2
3.67e-11	-2.66876	RUSC2
1.12e-09	2.1951	RUVBL1
1.43e-05	-2.94656	RXFP1
1.73e-10	-5.14831	RYR2
0.0362	-2.3553	RYR3
4.79e-05	-2.57846	S100A1
0.000676	2.073	S100A10
3.08e-05	2.38475	S100A11
0.000472	3.15031	S100A4
2.2e-05	2.1645	S1PR3
0.00445	-2.06121	S1PR5
2.04e-08	3.07786	SAAL1
4.26e-09	2.61326	SALL1
0.0262	2.1536	SALL3
2.09e-05	2.39347	SAMD13
7.91e-09	3.49251	SAMD9
4.45e-05	3.03426	SAMD9L
0.00059	2.54329	SAMSN1
1.48e-06	-2.5232	SCAI
1.16e-08	-2.4742	SCAMP5
1.3e-05	3.81037	SCIN
2.56e-09	-3.44822	SCN1B
9.75e-06	-4.70419	SCN2A
6.42e-12	-6.54728	SCN2B
3.35e-06	-5.35704	SCN3B
0.000547	-2.96881	SCN4B
1.92e-10	-3.9797	SCN8A
9.97e-07	-2.73338	SCRT1
0.0272	2.10034	SCUBE2
0.00303	-2.02117	SDC4
2.11e-10	-3.74115	SDR16C5
3.86e-08	-4.79777	SEC14L5
0.000125	-2.19862	SEC31B
1.39e-11	2.05697	SEC61A1
0.0109	-2.24005	SELENBP1
5.99e-06	-2.66322	SEMA3G
0.00663	2.05582	SEMA5A
4.01e-06	2.07261	SEPN1
2.27e-09	2.04017	SEPSECS-AS1///PI4K2B
3.09e-08	2.17591	SEPT10
0.0011	-2.57862	SEPT3
1.27e-05	-3.51798	SEPT4
5.48e-08	-2.88986	SEPT5-GP1BB///SEPT5///GP1BB
5.4e-06	-2.74643	SEPT6
2.56e-05	-2.78416	SERP2
0.00191	2.28401	SERPINA1
0.00103	3.28459	SERPINA3
7.58e-06	4.09204	SERPINE1
9.67e-07	3.62428	SERPINH1
7.98e-07	-4.86549	SERPINI1
6.12e-07	-5.04973	SERTM1
3.5e-05	2.371	SETD9
0.000772	-2.97228	SEZ6
2.92e-06	-3.50924	SEZ6L2
0.00064	3.20293	SFRP4
3.07e-07	2.16587	SFT2D3
2.93e-07	-3.84961	SGIP1
1.46e-09	3.73281	SGO2
3.2e-07	-3.56644	SGSM1
9.27e-08	-2.14739	SGTB
3.07e-07	-3.08155	SH2D5
4.47e-06	-2.87144	SH3BGRL2
1.08e-06	-5.65416	SH3GL2
4.47e-07	-5.69972	SH3GL3
1.04e-06	-4.22695	SHANK2
9.75e-09	-3.96673	SHANK3
8.05e-12	4.50825	SHCBP1
0.00742	-3.01653	SHISA6
0.000331	-2.31064	SHISA8
0.0333	2.67835	SHOX2
3.58e-10	-2.08312	SIAH3
5.29e-07	-3.42176	SIDT1
4.45e-05	-2.0556	SIRPA
0.000107	4.29053	SIX1
1.15e-10	-7.83325	SLC12A5
0.00947	-2.77178	SLC14A1
0.000146	2.0907	SLC15A3
2.98e-05	2.28993	SLC16A4
0.00465	-2.01543	SLC16A7
6.45e-06	-5.47463	SLC17A6
7.08e-07	-5.31637	SLC17A7
0.000831	-2.84141	SLC1A2
0.0201	-2.65505	SLC1A6
8.04e-05	-2.56432	SLC22A15
6.61e-05	2.2084	SLC24A1
1.82e-06	-5.45497	SLC24A2
2.85e-06	-3.11069	SLC24A4
2.28e-07	2.50449	SLC25A13
6.63e-05	-3.23181	SLC25A18
4.17e-07	-2.06356	SLC25A23
0.000258	-2.51194	SLC25A27
2.93e-09	3.45219	SLC25A43
6.46e-07	-2.51656	SLC25A48
6.47e-06	-3.71947	SLC26A4-AS1
1.36e-06	3.21225	SLC27A3
0.000112	2.99725	SLC2A10
3.95e-07	-2.19297	SLC2A12
0.0001	-3.14029	SLC30A3
6.64e-11	-5.47368	SLC32A1
1.47e-08	2.36144	SLC35D2
6.09e-13	-4.56348	SLC35F3
3.46e-09	5.06526	SLC35F6///CENPA
0.00736	2.04274	SLC38A5
1.42e-05	-3.98723	SLC39A12
3.38e-09	3.72529	SLC43A3
1.43e-07	2.0344	SLC44A1
3.2e-07	-2.72118	SLC45A1
7.03e-09	-3.36447	SLC45A4
0.00018	2.40251	SLC4A2
0.00267	-2.21858	SLC5A11
6.99e-05	-2.78124	SLC6A1
0.00326	-2.04032	SLC6A11
0.000185	-2.64137	SLC6A13
1.66e-07	-4.53476	SLC6A15
1.23e-12	-4.19309	SLC6A17
1.87e-06	-2.14264	SLC7A10
1.05e-07	-5.19532	SLC7A14
0.00338	-2.40382	SLC7A2
0.00191	2.15526	SLC7A7
3.5e-14	-6.55358	SLC8A2
0.00246	-2.66432	SLC8A3
0.000972	2.52713	SLFN11
0.000253	-3.13402	SLIT2
8.68e-10	-2.11347	SLIT3
4.98e-05	-4.12101	SLITRK1
3.13e-05	-4.51249	SLITRK4
6.35e-06	-4.2646	SLITRK5
0.00104	2.92957	SLPI
7.83e-10	2.06109	SMC1A
2.06e-11	2.92432	SMC4
9.64e-10	-4.62471	SMIM10L2B///SMIM10L2A
4.05e-08	-3.80657	SMIM17
1.7e-06	2.25866	SMO
1.95e-07	-2.23382	SMPD3
1.47e-06	2.99903	SNAI2
6.11e-06	-4.20113	SNAP25
7.29e-06	-5.63373	SNAP91
3.58e-07	-4.67986	SNCA
1.23e-10	-6.04621	SNCB
1.69e-09	-3.79626	SNCG
2.39e-08	-3.57437	SNPH
2.56e-05	-2.92398	SNTA1
0.00173	2.43469	SOCS2
9.33e-05	-2.31725	SORBS2
0.00954	-2.49188	SORCS1
5.99e-06	-2.364	SORCS2
3.5e-09	-4.98892	SOWAHA
0.000608	3.06233	SOX11
6.92e-05	2.1376	SOX4
0.000497	2.35263	SOX6
0.000121	2.22341	SP100
4.41e-06	2.32558	SP110
0.00188	2.35491	SPATA19
0.000328	-2.07278	SPATA2
3.44e-07	2.21116	SPATA5
2.49e-06	2.37926	SPATA6
2.11e-06	3.10465	SPC25
3.05e-05	-2.28189	SPEF1
0.000633	2.04402	SPHK1
9.34e-09	-6.29906	SPHKAP
1.46e-06	2.12844	SPICE1
4.05e-09	-3.71363	SPINT2
1.2e-06	-2.22205	SPIRE2
7.44e-07	-2.37431	SPNS2
0.000536	3.42882	SPOCD1
0.000413	-3.20739	SPOCK1
0.000614	-2.14676	SPOCK2
4.5e-06	-5.18816	SPOCK3
0.000236	2.00593	SPP1
2.77e-05	2.09268	SPPL2A
4.33e-07	3.08795	SPRY1
0.00987	2.17145	SPRY4
1.22e-07	-2.54722	SPRYD7
0.000324	2.34711	SPSB1
2.78e-15	-4.97844	SPTB
6.3e-06	-2.73656	SPTBN2
5.65e-14	-2.75204	SPTBN4
9.39e-06	-4.40455	SPX
1.3e-07	2.2948	SRBD1
4.02e-11	-5.67382	SRCIN1
6.34e-06	-2.7118	SRGAP3
0.00234	2.70211	SRPX
3.04e-05	4.12397	SRPX2
1.47e-05	-2.1459	SRRM3
9.99e-15	-6.196	SRRM4
4.09e-08	-6.75133	SST
0.000252	-4.01289	SSTR1
4.64e-06	-3.16811	SSTR2
6.72e-06	-2.53125	SSX2IP
0.00602	-3.28243	ST6GALNAC5
1.08e-09	-2.05527	ST6GALNAC6
5.16e-09	-5.50697	ST8SIA3
9.67e-07	-2.0196	STAR
3.92e-07	-2.19642	STARD10
8.08e-07	-3.59932	STAT4
0.00115	2.66874	STC2
7.71e-06	2.92312	STEAP1
0.000329	-2.51217	STEAP2
5.9e-07	3.93171	STEAP3
9.55e-09	2.97298	STIL
3.52e-09	2.70681	STK17A
1.49e-06	4.29306	STK32B
5.72e-06	-2.22009	STK32C
4.59e-07	2.04884	STK36
8.66e-06	-4.68097	STMN2
0.00154	-2.59782	STMN4
2.23e-05	3.52289	STON1
1.11e-07	-2.88771	STPG1
0.000948	-2.22636	STRIP2
0.000112	2.25059	STT3A
2.99e-06	-4.55684	STUM
7.19e-10	-5.3828	STX1A
3e-09	-4.24971	STX1B
4.96e-11	-2.94175	STXBP1
1.36e-06	-4.12106	STXBP5L
2.03e-05	-4.54381	STXBP6
2.24e-08	-3.90227	STYK1
1.23e-11	-6.28779	SULT4A1
6.73e-11	-7.85416	SV2B
8.13e-07	-3.76468	SV2C
2.24e-15	-7.28634	SVOP
3.68e-05	-2.73739	SYBU
3.88e-09	2.35734	SYDE1
3.21e-10	-6.06503	SYN1
1.82e-09	-6.49819	SYN2
0.000962	-2.11217	SYNDIG1
3.75e-05	-2.17857	SYNE1
4.09e-10	-3.78223	SYNGR1
1.74e-08	-5.34844	SYNGR3
6.02e-10	-7.45483	SYNPR
5.41e-13	-4.01961	SYP
1.74e-06	-5.51383	SYT1
2.69e-08	-2.49913	SYT12
5.92e-07	-4.96963	SYT13
3.78e-05	-2.37263	SYT2
8.7e-11	-3.67471	SYT3
2.83e-07	-5.44824	SYT4
6.72e-08	-2.84401	SYT5
3.93e-05	-2.41753	SYT9
0.00074	2.6403	SYTL4
1.45e-05	-5.3422	TAC1
0.0142	-2.21512	TAC3
2.05e-08	3.28359	TACC3
6.78e-09	2.58744	TAF1A
0.000328	-2.07052	TAF4B
0.000439	2.36963	TAGAP
1.37e-07	2.49955	TAGLN2
3.73e-09	-3.39617	TAGLN3
6.73e-08	2.15103	TANC1
1.75e-10	-4.0938	TBC1D30
9.92e-07	-2.21992	TBC1D9
5.32e-05	-2.43565	TBR1
0.000719	2.09542	TBX2
5.29e-09	-2.02487	TCAP
0.000954	-2.26132	TCEAL2
5.18e-10	-4.11475	TCERG1L
5.93e-09	2.10123	TCF12
2.2e-05	2.47627	TCF19
0.00174	2.34922	TCF7L1
3.01e-05	2.50768	TCTN1
0.00101	-2.46948	TDRD9
1.84e-12	-3.35989	TEF
1.31e-05	-4.88699	TENM2
4.81e-06	-3.45054	TENM3
5.76e-06	-2.10578	TESPA1
0.000173	2.0381	TEX9
5.75e-08	4.06519	TFPI
0.000463	2.61598	TGFB1
3.91e-10	4.54587	TGFB1I1
0.000595	2.93088	TGFBI
5.37e-11	2.41287	TGFBR1
5.59e-09	3.57511	TGIF1
9.92e-07	2.74391	TGIF2
0.00149	-2.77414	THRB
0.000521	-2.20953	TIAM2
8.59e-10	3.25829	TIMELESS
6.67e-08	3.24753	TIMP1
8.92e-05	4.27604	TIMP4
1.26e-06	2.26492	TIPIN
2.96e-06	-3.15751	TLL2
0.000418	2.04538	TLN1
3.03e-08	-3.32516	TLN2
3.53e-05	2.9643	TLR1
1.8e-07	2.87764	TLR3
9.59e-05	2.31186	TM4SF18
1.31e-05	-2.05575	TMCC2
0.00263	-3.23879	TMEFF2
0.000285	2.70927	TMEM100
0.0135	-2.62047	TMEM125
1.18e-09	-5.96884	TMEM130
0.000719	-3.40176	TMEM132D
1.86e-06	2.1432	TMEM133
3.47e-08	-4.0146	TMEM151A
5.79e-11	-5.67968	TMEM151B
3.6e-06	-4.61491	TMEM155
8.23e-06	2.4152	TMEM173
0.000285	-3.1092	TMEM178A
0.000131	2.17498	TMEM185B
6.04e-09	-2.72838	TMEM191A
0.000898	-2.85546	TMEM196
0.0119	-2.28492	TMEM200A
6.18e-13	2.43256	TMEM218
0.00244	-2.44223	TMEM235
3.83e-05	-3.52956	TMEM246
6.48e-06	-2.16413	TMEM25
0.000469	2.91861	TMEM255A
0.0203	-2.0292	TMEM257
0.000929	-2.37154	TMEM35A
5.06e-06	-3.32425	TMEM38A
7.04e-09	2.38117	TMEM39A
9.17e-11	5.46862	TMEM45A
6.8e-07	-3.6501	TMEM56
1.16e-05	-2.88767	TMEM59L
6.17e-09	-2.63371	TMEM63C
7.82e-10	2.47164	TMEM67
0.00351	2.22101	TMEM71
4.43e-06	2.05814	TMPO
1.52e-07	6.62151	TMSB15B///TMSB15A
0.00102	-2.40334	TMTC1
1.17e-05	3.3678	TNC
9.17e-11	4.48947	TNFAIP3
2.34e-05	3.7112	TNFAIP6
0.000463	2.06067	TNFAIP8
2.78e-08	2.57344	TNFRSF10B
2.71e-05	2.9447	TNFRSF12A
8.34e-09	4.44198	TNFRSF19
3.21e-07	3.55879	TNFSF10
1.25e-09	-2.20151	TOM1L2
1.03e-15	7.45609	TOP2A
1.16e-07	3.27933	TP53
2.02e-10	3.02335	TP53I3
1.5e-07	2.62564	TP53INP1
6.62e-05	-2.04333	TPBGL
0.000221	-2.9445	TPD52L1
1.06e-06	-4.00557	TPPP
1.04e-08	-2.52823	TPRG1L
6.03e-10	5.56455	TPX2
8.28e-05	2.05545	TRAF4
0.00136	2.49463	TRAM2
0.00117	-2.21968	TRBC1
0.00476	2.25954	TREM2
6.38e-08	-5.2792	TRHDE
4.05e-08	-3.60093	TRHDE-AS1
0.000299	2.24623	TRIB3
9.79e-10	4.04668	TRIM14
3.05e-07	-2.08343	TRIM3
4.06e-07	2.20784	TRIM45
0.000287	2.10494	TRIM47
2.41e-07	2.70878	TRIM5
8.11e-06	2.85042	TRIM6
5.75e-05	2.18623	TRIM6-TRIM34///TRIM34
0.00146	2.43878	TRIP13
3.43e-09	2.4193	TRMT13
1.83e-05	-2.30561	TRNP1
7.31e-07	3.09812	TROAP
6.73e-08	-2.29546	TRPM2
[truncated: 117 more rows]

## Sheet: up
adj.P.Val	logFC	Gene.symbol
0.000518	2.63307	ABCB4
0.00182	2.75957	ABCC3
5.14e-10	2.5729	ABCC4
2.85e-05	2.45566	ACP6
4.91e-13	2.99891	ACTL6A
5.3e-07	4.90247	ADAM12
0.00606	2.20569	ADAMDEC1
5.28e-05	2.09259	ADAMTS6
3.79e-05	2.59041	ADGRE5
0.000181	2.01842	ADGRL4
0.000277	2.7404	ADM
9.98e-06	2.7233	AEBP1
0.00678	2.10054	AFAP1L1
2.05e-06	2.11843	AGA
0.012	2.29667	AGAP2-AS1
4.27e-10	2.03015	AGPS
0.00228	3.0341	AIM1
2.03e-06	3.47041	AJUBA
4.44e-05	2.35752	ALDH1L2
0.0188	2.05363	ALOX5AP
0.00847	2.20315	ANGPT1
0.000932	2.1086	ANGPT2
3.67e-07	2.96091	ANGPTL2
4.37e-06	2.22613	ANKHD1-EIF4EBP3///ANKHD1
0.00289	2.33876	ANKRD20A12P///ANKRD20A8P///ANKRD20A4///ANKRD20A2///ANKRD20A3///ANKRD20A5P///ANKRD20A1
4.36e-08	2.06429	ANO6
2.82e-07	2.91284	ANTXR2
7.06e-06	2.93454	ANXA1
0.00156	2.1286	ANXA2
0.00189	2.01674	ANXA2P2
2.71e-09	2.1507	ANXA5
2.03e-05	3.11504	APOBEC3B
2.76e-05	2.47377	APOBEC3G
0.0326	2.73375	AQP1
5.05e-08	2.68296	ARAP3
6.63e-05	2.08105	ARHGAP18
0.000169	2.17359	ARHGAP25
3.44e-07	2.9309	ARHGAP42
6.31e-08	2.0355	ARHGEF6
1.42e-07	2.13289	ARL4A
0.00964	2.25143	ARSJ
0.0395	2.21054	ASCL1
6.75e-05	2.50931	ASF1B
6.81e-13	6.7988	ASPM
3.73e-06	2.04082	ATP11C
2.16e-10	4.1714	AURKA
8.65e-07	3.3738	AURKB
1.41e-10	3.57986	B3GNT5
0.000314	2.35656	BACE2
9.85e-08	2.65524	BARD1
7.75e-08	2.66762	BAZ1A
0.0244	2.01027	BCAN
1.23e-06	2.25048	BCAT1
1.66e-07	2.27326	BCDIN3D
2.5e-05	2.68803	BCHE
0.00275	2.37239	BCL2A1
0.00404	2.39748	BEST3
4.66e-06	2.34088	BGN
2.46e-11	6.23162	BIRC5
4.15e-09	3.57972	BLM
0.0181	2.03305	BLNK
0.000442	2.01117	BMP2
0.000324	2.59436	BMP8B
4.87e-05	2.19234	BORA
3.05e-07	2.14796	BRCA1
4.02e-08	3.61795	BRIP1
4.05e-05	2.97714	BTN3A2
6.54e-05	2.00143	BTN3A2///BTN3A3
3.89e-08	4.82471	BUB1
1.3e-13	5.74834	BUB1B
0.0039	2.22735	BVES
1.74e-05	2.07508	C10orf25
0.000462	3.09543	C11orf70
1.99e-11	3.1204	C18orf54
1.58e-09	2.514	C19orf54
1.31e-05	2.63806	C1GALT1C1L
3.08e-07	4.25859	C1orf106
7.51e-05	2.92098	C1orf226
3.81e-09	2.22296	C1orf56
0.000643	2.06646	C1QTNF5///MFRP
0.00197	2.22884	C1R
6.16e-06	4.187	C21orf62
1.16e-05	2.03411	C2orf68
4.95e-08	2.22588	C4orf46
0.00147	2.06102	C4orf47
0.0105	2.06439	C5AR1
5.28e-08	2.33013	C7orf49
0.000831	2.77023	CA12
0.00855	2.52592	CA3
0.00471	2.18652	CACNG4
3.96e-06	3.16032	CALCRL
1.18e-05	2.81409	CAPG
2.23e-06	2.58991	CARD6
1.25e-05	2.204	CARD8
0.000342	2.54748	CASP1
1.91e-07	3.66837	CASP8
3.33e-06	3.00983	CAV1
0.000115	2.2705	CAV2
0.000233	2.87351	CBX2
9.55e-09	2.38696	CC2D2A
2e-06	2.52789	CCDC15
7.45e-05	2.41848	CCDC71L
0.00622	3.25916	CCL2
1.73e-05	3.65935	CCL3L3///CCL3L1///CCL3
0.000113	2.43491	CCL4
1.58e-07	3.0722	CCNA2
1.16e-07	3.67398	CCNB1
4.28e-12	6.00523	CCNB2
6.91e-05	2.75083	CCND1
0.000145	2.27142	CCNE2
0.00437	2.38255	CCR1
6.48e-06	2.01889	CCR5
0.00598	2.36422	CD109
0.000283	2.25877	CD248
1.75e-08	2.53932	CD276
0.00159	2.38521	CD44
3.03e-07	2.42608	CD58
5.79e-05	2.87694	CD84
2.54e-05	3.30532	CD93
1.97e-08	4.59677	CDC20
1.55e-06	3.15886	CDCA2
8.32e-10	3.87272	CDCA3
3.91e-07	2.57473	CDCA4
1.32e-05	2.84069	CDCA5
4.65e-11	5.5864	CDCA7
1.53e-12	3.97326	CDCA7L
1.89e-05	2.81393	CDCA8
3.55e-14	5.79116	CDK1
2.36e-12	4.48824	CDK2
1.92e-10	3.53218	CDK4
0.000518	2.80083	CDK6
0.00767	2.47921	CDKN2A
0.00714	2.73909	CDKN2B
2.78e-08	3.25814	CDKN2C
2.53e-07	3.73446	CDKN3
0.000103	2.73953	CDT1
1.21e-05	3.48888	CENPE
5.42e-11	6.1448	CENPF
3.7e-10	3.72844	CENPH
8.96e-11	4.64153	CENPK
9.69e-09	2.20991	CENPQ
3.62e-14	5.75769	CENPU
1.58e-05	2.71736	CENPW
4.67e-09	2.51008	CEP135
1.8e-06	2.41243	CEP152
3.96e-10	4.7286	CEP55
1.45e-05	4.45933	CFI
9.88e-10	4.38484	CHEK1
0.00429	3.19739	CHI3L1
0.0287	2.7439	CHI3L2
0.00917	3.19909	CHRNA9
1.07e-09	3.3203	CHST14
0.0184	2.0768	CHST9
5.99e-05	2.95543	CKAP2L
1.42e-13	3.10106	CKLF-CMTM1///CKLF
5.63e-07	2.14488	CKS1B
4.58e-05	2.42624	CKS2
0.000124	2.80074	CLEC2B
0.00866	2.37182	CLEC5A
3.1e-06	2.74751	CLIC1
7.97e-11	3.28578	CMTM3
2.11e-08	2.33284	CMTR2
0.0276	2.15873	CNGA3
2.17e-08	2.67194	CNTLN
0.0104	2.53578	COL11A1
0.000211	3.03323	COL1A1
3.85e-05	2.31604	COL1A2
0.0326	2.48113	COL20A1
0.00189	2.45186	COL22A1
7.89e-06	3.28667	COL3A1
2.39e-06	2.45302	COL4A1
1.3e-06	2.44444	COL4A2
0.00273	2.43834	COL5A1
0.000849	3.71495	COL6A2
0.025	2.38801	COL6A3
0.0179	2.61496	COL8A1
0.0237	2.45011	COL9A1
1.06e-09	2.09037	COMMD4
0.000245	2.20448	COX20
2.18e-09	5.44429	CPXM1
0.00597	2.09427	CRACR2A
2.89e-09	2.54247	CREB3L2
0.000208	2.28475	CREB3L4
3.41e-05	2.71958	CRIP1
2.38e-05	2.5497	CRISPLD1
4.15e-05	4.40106	CRNDE
2.63e-06	2.14171	CRTAP
0.00687	2.07082	CSF2RB
5.17e-06	3.45455	CSPG4
6.12e-11	2.9877	CSRP2
0.00241	2.69516	CSTA
3.01e-09	5.22706	CTHRC1
7.38e-07	2.57688	CTSC
0.000367	2.21124	CTSS
0.000914	2.94889	CXCL10
9.81e-05	2.6068	CXCL16
1.35e-05	4.05533	CXCL8
1.24e-07	3.21386	CXCR4
2.19e-09	2.07945	CYP20A1
3.67e-05	2.5307	CYTIP
2.4e-05	3.30195	CYTL1
2.02e-05	2.51162	CYYR1
9.56e-08	2.59752	DBF4
5.52e-10	2.3814	DBR1
1.42e-09	2.16987	DCAF13
3.48e-09	2.28539	DCPS
1.45e-05	2.88829	DDIAS
6.42e-10	2.21883	DDX39A
1.48e-09	2.73782	DDX60
1.08e-09	3.26632	DDX60L
1.72e-07	3.40772	DEPDC1
5.47e-05	2.58512	DEPDC1B
9.55e-09	2.13015	DHFR
4.07e-09	3.24021	DHRSX
7.39e-05	2.38711	DLEU2
8.64e-10	5.34498	DLGAP5
0.0158	2.80061	DMRT2
2.38e-07	3.00019	DNALI1
1.22e-07	2.54739	DNMT3A
0.00596	2.13441	DOCK8
3.94e-12	2.46213	DPH6
0.00129	2.65715	DPYD
3.37e-08	2.76698	DRAM1
8.88e-07	2.33915	DRAXIN
1.71e-06	2.12836	DSEL
0.00047	2.5952	DSG2
1.01e-12	6.19216	DTL
4.64e-11	3.50653	DTX3L
3.29e-09	2.02301	DTYMK
1.69e-07	2.93102	DYX1C1
1.29e-08	2.9404	E2F5
1.52e-08	4.74141	E2F7
2.14e-05	2.31715	E2F8
0.00113	3.08198	ECM2
2.76e-07	2.44299	ECT2
2.04e-05	2.13711	EDNRA
8.7e-07	2.00441	EFCAB2
7.4e-06	2.5367	EFS
4.66e-08	2.28911	EIF4E2
6.07e-12	4.14813	EIF4EBP1
8.99e-09	2.25116	ELAVL1
0.000251	2.64506	ELF4
1.97e-06	2.2654	ELK3
0.00439	2.2049	ELN
0.000148	2.60098	EMILIN1
0.000281	3.1658	EMILIN2
7.03e-05	2.66683	EMP1
1.92e-06	3.72856	EMP3
0.000378	3.71915	EN1
0.00056	2.32197	ENPEP
0.00205	2.11065	EPB41L4B
0.000308	2.27539	EPHB4
6.73e-07	3.01652	EPSTI1
1.87e-06	3.95658	ERAP2
4.9e-08	3.21973	ERI1
4.28e-08	3.26701	ESPL1
3.85e-08	2.54917	ETS1
0.000205	2.71107	EVI2B
0.000104	2.68829	EXO1
7.17e-13	5.45326	EZH2
4.94e-15	4.91516	F2R
5.57e-05	3.24373	F2RL1
6.1e-12	3.43552	FAM111A
4.66e-06	2.7489	FAM114A1
6.06e-07	3.5614	FAM129A
7.18e-07	2.97566	FAM46A
6.11e-07	2.64415	FAM57A
1.06e-09	4.38262	FAM60A
1.13e-09	5.30686	FAM64A
2.24e-06	2.90425	FAM72A///FAM72D///FAM72B///FAM72C
3.31e-07	3.66171	FAM83D
2.8e-09	3.8524	FANCD2
8.07e-05	2.07646	FANCG
3.58e-09	4.21261	FANCI
5.81e-05	2.66678	FAS
1.81e-09	4.14063	FBLIM1
1.01e-07	4.48072	FBN2
1.52e-07	2.39521	FBXO5
6.83e-05	3.62599	FCGBP
0.0162	2.17595	FCGR1CP///FCGR1B///FCGR1A
0.0165	2.26609	FCGR3B///FCGR3A
0.00209	2.72028	FERMT1
7.87e-05	2.43166	FKBP10
1.11e-07	2.75951	FLNA
0.000147	2.97816	FLNC
1.51e-05	2.01405	FLVCR2
9.97e-06	2.00553	FMO4
6.54e-09	2.14618	FN1
0.000103	3.31254	FOXD1
1.98e-09	5.31379	FOXM1
1.56e-07	4.51437	FREM2
0.00164	2.48851	FST
0.00992	2.1201	FXYD5
1.63e-06	3.74433	FZD6
0.000129	2.54362	G0S2
3.23e-05	2.02012	GABPB1-AS1
3.09e-09	2.28452	GAL3ST4
0.000555	2.89644	GALR1
1.33e-10	2.41572	GART
1.46e-05	2.97339	GAS1
8.33e-11	4.07736	GAS2L3
3.39e-07	3.0049	GBAT2
0.000309	2.80489	GBP1
3.08e-05	2.67849	GBP2
0.00233	2.8929	GBP3
0.000452	3.05825	GDF15
7.13e-07	2.2142	GEN1
3.21e-08	3.48573	GIMAP2
3.23e-05	2.12838	GINS1
3.68e-10	3.95059	GINS2
1.99e-05	2.07584	GINS3
0.0378	2.09909	GJB2
3.92e-05	2.01013	GLDC
2.69e-10	2.77328	GLS
1.02e-07	2.68744	GLYR1///SEPT6
1.2e-06	2.20174	GPCPD1
0.00544	2.23274	GPNMB
0.000892	2.14322	GPR65
0.00102	2.32454	GPR82
3.15e-14	4.41483	GPX7
0.00016	2.75497	GPX8
2.51e-12	2.94221	GTF2H2B///GTF2H2
7.75e-10	2.22672	GTF2H2C///GTF2H2B///GTF2H2
3.73e-11	2.07408	GTF2H2C_2///GTF2H2C///GTF2H2B///GTF2H2
2.55e-08	2.01002	GTF2IRD2
1.91e-06	2.09645	GYPC
7.91e-08	2.33532	H6PD
1.58e-09	4.16567	HAS2
8.17e-10	2.65885	HAUS1
8.87e-07	2.75756	HELLS
4.97e-05	2.84019	HERC5
5.95e-07	2.43948	HES1
8.58e-05	2.34233	HEY2
1.21e-09	2.11687	HIP1
1.68e-07	3.98475	HJURP
3.36e-05	2.65353	HK2
0.000552	3.08466	HLA-DMA
0.000779	2.49245	HLA-DRA
8.79e-09	2.2605	HMBS
2.35e-07	2.13534	HMG20B
0.00269	3.16549	HMGA2
8.64e-10	2.26588	HMGB2
4.28e-09	4.66789	HMMR
3.97e-05	3.33604	HMOX1
0.00031	2.0937	HNF4G
0.000529	3.41009	HOXA10
0.0238	2.56756	HOXA3
0.00655	2.78115	HOXA7
0.011	2.3548	HOXC10
0.00149	2.05563	HOXC4
0.000516	3.79678	HOXC6
0.0171	2.35449	HOXD10
0.0366	2.0089	HOXD4
0.00195	2.105	HPGDS
0.00346	2.43404	HRH1
6.27e-05	3.86123	HSPA6
5.32e-07	3.20372	HSPG2
0.00305	3.48653	IBSP
0.00558	2.10699	ICAM1
4.25e-05	2.48272	ID3
2.75e-10	2.96929	IFI16
2.31e-05	2.83199	IFI30///PIK3R2
0.000897	2.92406	IFI35
1.58e-08	3.66496	IFI44
0.00626	2.49909	IFI44L
4.44e-05	2.28588	IFIH1
7.73e-09	2.01161	IFT81
0.000481	2.17535	IGDCC4
4.83e-09	5.7769	IGF2BP3
4.07e-08	4.3949	IGFBP2
3.58e-07	2.22518	IGFBP5
0.0224	2.01314	IGFBP7-AS1
0.00194	2.52911	IGK///IGKC
0.00518	2.09021	IGSF5
4.18e-11	3.43682	IKBIP
0.00057	2.04356	IKZF1
2.16e-10	2.3481	IL10RB
0.0242	3.03355	IL13RA2
1.84e-07	2.01469	IL17RD
2.7e-06	3.04093	IL1RAP
1.19e-07	2.58673	IPO4
5.55e-11	4.34753	IQGAP2
1.55e-05	3.18882	IQGAP3
0.0274	3.05312	IRX1
0.00382	2.49258	IRX3
0.000155	3.10404	ITGA2
1.97e-05	2.76288	ITGA4
0.000282	2.14645	ITGA5
0.00445	2.08666	ITGB2
1.98e-05	2.23127	ITPRIP
3.4e-06	2.22123	ITPRIPL2
3.17e-07	2.16195	JAG1
0.00116	2.58638	KCNE4
5.84e-09	2.19735	KDELC1
1.61e-09	2.67038	KDELC2
5.18e-10	2.00995	KDELR2
6.73e-05	3.31493	KDELR3
0.00124	2.11594	KIAA0040
1.32e-16	7.18844	KIAA0101
1.13e-06	2.44058	KIAA0922
2.62e-12	5.27438	KIF11
4.26e-11	5.29546	KIF14
3.19e-09	4.52207	KIF15
2.39e-06	2.6857	KIF18A
5.92e-10	4.36218	KIF18B
7.15e-09	4.37066	KIF20A
1.93e-07	3.53271	KIF23
1.04e-07	4.68985	KIF2C
1.16e-12	5.83599	KIF4A
2.41e-05	2.73437	KIFC1
3.46e-07	2.73002	KIRREL
2.68e-06	2.86974	KLHDC8A
0.0383	2.88537	KLRC2///KLRC1
0.0179	2.54657	KLRC3
0.0118	2.24547	KLRC4-KLRK1///KLRK1
5.83e-10	4.98407	KNL1
8.98e-11	3.48298	KNTC1
0.00354	2.00045	KYNU
2.8e-05	2.16267	LACTB2
0.00171	2.4262	LAMA1
5.18e-10	3.65547	LAMA4
1.64e-06	2.05221	LAMC1
0.00368	2.01234	LBH
6.28e-09	2.17796	LBR
4.36e-09	2.63784	LDLRAD3
2.72e-07	2.50963	LGALS3BP
1.16e-07	2.21646	LHFPL2
0.0299	2.26535	LHFPL3
0.00512	2.21008	LIF
9.19e-09	3.43416	LIMA1
5.74e-14	3.57826	LIMD1
3.93e-07	2.07075	LIMS4///LIMS3///LIMS1
0.000137	2.20945	LINC00467
4.49e-05	2.77582	LINC00673///LINC00511
0.0242	2.71972	LINC01116
0.000464	2.49452	LINC01268
0.00344	2.77721	LINC01296///DUXAP10///DUXAP8
9.92e-07	3.39946	LMNB1
1.62e-06	2.94819	LOC100131541
0.00105	2.17581	LOC100506558///MATN2
0.000166	3.50531	LOC100509445///LOC728715///OVOS///OVOS2
0.00121	3.46238	LOC100509457///HLA-DQA2///HLA-DQA1
0.0244	2.03168	LOC101927345///LOC101060632///LOC101059949///ANKRD20A12P
2.91e-07	3.34977	LOC101928269///LOC100506403///RUNX1
2.23e-07	2.20645	LOC101928615///FNDC3B
0.00855	3.11705	LOC101928916///NNMT
4.76e-06	2.01259	LOC101930322///ABCC6P2///ABCC6P1///ABCC6
4.12e-08	3.25083	LOC101930489///MIR4435-2HG///LINC00152
0.000328	2.17712	LOC102724951///LOC389831
0.00211	2.4076	LOC154761
7.73e-05	2.59274	LOC158402
0.000883	2.67956	LOC400043
1.09e-05	2.32276	LOC401317///CREB5
9.47e-07	3.37703	LOC642846///DDX12P///DDX11
2.8e-06	5.36023	LOC728613
1.73e-05	4.34555	LOX
5.32e-05	3.67148	LOXL1
1.26e-05	3.39675	LOXL2
2.36e-10	2.52051	LOXL3
2.49e-06	2.42801	LPAR6
0.00083	2.01427	LPL
0.00769	2.01766	LRIG3
0.000874	2.5119	LRP5
2.19e-10	3.76952	LRR1
0.000237	3.75086	LRRC17
5.27e-08	2.07586	LRRCC1
0.00338	2.66621	LRRN4CL
3.06e-11	2.30367	LSM8
0.00124	2.30903	LUM
3.63e-05	2.34171	LXN
0.00618	2.22995	LY75
7.01e-05	2.9171	LY96
0.000101	3.14143	LYPD1
1.64e-06	4.3882	LYZ
9.04e-09	3.33951	MAD2L1
5.79e-08	2.9326	MAML2
1.69e-08	2.19914	MAN2B1
3.48e-06	2.445	MAP3K1
0.0014	2.24056	MAP3K7CL
2.55e-08	2.00073	MASTL
0.000161	2.65165	MBNL3
7.54e-06	2.34997	MCM10
2.23e-11	5.15286	MCM2
3.03e-11	3.87028	MCM5
7.83e-10	2.62438	MCM7
3.38e-06	2.03597	MCM8
5.27e-06	3.08698	MCUB
2.36e-06	3.12227	MDK
8.39e-14	6.29405	MELK
0.0329	2.3677	MEOX2
0.000124	2.40951	MEST
5.17e-08	2.0146	METTL18
1.05e-07	4.66313	METTL21B
1.83e-05	4.8569	METTL7B
4.51e-07	4.19921	MFAP2
7.5e-06	2.45357	MFNG
8.39e-14	2.53387	MGME1
0.00539	2.18443	MGP
4.41e-06	2.06036	MICALL1
0.00275	2.15658	MICB
5.73e-07	2.62825	MIR1204///PVT1
0.0114	2.08481	MIR155///MIR155HG
9.06e-05	2.86436	MIR21///VMP1
0.000143	2.1791	MIR3658///UCK2
4.28e-12	2.0273	MIR4745///PTBP1
0.00806	3.63637	MIR675///H19
1.88e-09	3.56594	MIR7110///PDIA5
0.0358	2.48619	MIR8071-2///MIR8071-1///IGHV4-31///IGHM///IGHG2///IGHG1
1.74e-07	3.86769	MKI67
2.2e-05	2.94212	MMP2
0.000389	3.01563	MMP9
4.59e-07	3.0402	MND1
0.00329	2.03154	MNDA
3.79e-05	2.66804	MORC4
2.26e-09	2.90385	MOV10
4.65e-05	2.10369	MPZL1
2.78e-07	2.98485	MRC2
1.83e-08	2.04546	MRPL42
7.84e-05	3.2451	MS4A6A
1.19e-08	3.17995	MSH5-SAPCD1///SAPCD1
8.05e-12	2.15809	MSN
0.00124	2.21886	MSR1
7.36e-07	2.87131	MTFR2
2.27e-08	2.56826	MTHFD2L
6.62e-09	2.66815	MVB12A
0.000405	2.90846	MXRA5
0.00032	2.18142	MYBL2
3.96e-05	2.55314	MYC
0.00255	2.16964	MYCN
2.15e-10	2.71731	MYD88
3.41e-08	2.29418	MYO9B
0.000611	2.31242	MYOF
1.84e-12	3.20148	N4BP2
0.000814	2.05502	NAMPT
2.77e-05	2.43255	NAT1
3.42e-07	2.73241	NBPF20
7.6e-08	2.19426	NCAPD2
2.44e-11	3.70946	NCAPG
5.46e-11	3.07143	NCAPG2
3.36e-05	2.48186	NCAPH
0.00338	2.34632	NCF2
2.46e-05	2.26796	NCKAP5
8.05e-13	5.40046	NDC80
2.98e-09	3.7404	NDE1
3.59e-08	2.55981	NECAP2
8.63e-05	2.14796	NECTIN2
6.09e-13	3.42191	NEDD1
5.29e-11	3.00301	NEDD4
0.00288	2.46472	NEK2
1.84e-10	3.5757	NES
2.02e-08	3.12959	NID1
9.91e-09	3.99222	NID2
0.0156	2.26663	NKX2-2
0.000247	2.52789	NLRC5
2.94e-05	2.53511	NMB
2.73e-09	3.27105	NMI
3.36e-07	2.20248	NOTCH1
1.42e-07	3.36439	NOX4
3.82e-08	2.51339	NRM
1.82e-06	2.75098	NRP1
7.87e-09	4.15564	NT5DC2
3.67e-06	3.54184	NTN1
6.02e-08	2.12107	NUDT1
8.37e-11	5.37336	NUF2
2.69e-08	2.74232	NUP107
3.75e-10	2.8001	NUP160
7.97e-11	3.24413	NUP37
2.91e-14	6.17513	NUSAP1
0.000489	2.32109	OAS1
0.00159	2.33736	OAS2
1.02e-09	3.08583	OAS3
1.17e-07	3.9494	OIP5
2.83e-06	2.77113	OLFML2A
4.9e-05	2.24209	OLFML3
0.00352	2.23925	OLIG2
0.00106	2.48126	OLR1
0.0101	2.04054	P3H2
1.96e-06	2.03487	P4HB
9.67e-07	2.97025	PARP12
3.77e-07	2.48495	PARP14
7.57e-10	4.0148	PARP9
6.02e-14	6.61601	PBK
1.2e-06	3.40415	PCDHB16
6.48e-05	2.82435	PCDHB2
0.00176	2.35054	PCDHB7
0.000147	2.58178	PCOLCE
8.32e-07	3.99292	PCOLCE2
0.0013	2.00091	PDGFC
0.00806	2.48101	PDGFRA
7.83e-10	2.33849	PDIA4
0.00357	2.05277	PDLIM1
0.000432	3.44833	PDPN
8.06e-09	2.43018	PGM2
0.0047	2.44388	PHEX
3e-08	2.36274	PHF19
1.38e-06	2.6936	PHLDA1
0.0131	2.18481	PHLDA2
0.0069	2.11635	PIK3AP1
2.99e-06	2.04741	PINLYP
0.0483	2.16532	PLA2G2A
4.8e-07	3.58884	PLAT
0.0015	3.28507	PLAU
0.00112	2.4443	PLAUR
0.00449	2.56422	PLBD1
3.85e-08	2.37416	PLCE1
3.98e-05	2.8598	PLEKHH2
0.000445	2.33868	PLIN2
5.1e-06	2.00305	PLK4
7.66e-10	2.62313	PLOD3
1.13e-06	3.94309	PLP2
1.14e-05	2.23798	PLSCR1
0.000625	2.58711	PMAIP1
1.45e-08	2.54682	POLA1
1.59e-08	3.34829	POLE2
0.00073	5.20751	POSTN
0.0239	2.06368	PPBP
0.000584	2.11054	PPIC
8.64e-10	2.92958	PPP1R14B
1e-09	2.77031	PPP1R18
7.23e-08	3.98088	PPP1R3B
5.84e-06	2.66359	PPP2R3B
8.68e-10	3.87658	PRC1
0.000438	2.00857	PRDM1
3.91e-13	2.5191	PRDX4
3.15e-08	2.07356	PRELID3B
2.55e-05	2.53521	PRIM1
1.85e-05	2.02529	PRKD1
9.1e-11	2.5536	PRKD3
0.00176	3.21302	PROM1
4.7e-09	3.2691	PROS1
3.56e-09	2.96226	PRRX1
2.85e-09	3.98102	PSMB8
1.05e-06	3.56061	PSMB8-AS1
1.03e-05	3.72016	PSMB9
0.0115	2.38619	PSPH
3.34e-05	2.10442	PTGFRN
3.92e-06	3.1554	PTP4A3
3.2e-06	2.78865	PTTG1
6.72e-08	5.37864	PTX3
9.51e-11	4.34191	PXDN
3e-05	2.56812	PYCARD
6.67e-08	3.07104	PYGL
0.00139	2.56286	RAC2
8.51e-08	2.55392	RAD18
5.93e-07	2.58078	RAD51
1.45e-12	3.95414	RAD51AP1
0.000818	2.18309	RARRES1
0.00129	2.16565	RAVER1
2.94e-09	2.3944	RBBP8
5.01e-10	2.92704	RBL1
3.98e-09	2.11686	RBM28
2.73e-10	2.78668	RBM3
8.64e-10	3.34019	RBM43
0.000695	2.54429	RBM47
5.07e-09	3.22395	RBP1
7.43e-07	2.52043	RCC1
0.000251	2.12507	RCSD1
0.000534	2.12508	RDH10
2.6e-09	2.30276	RECQL
1.7e-09	2.80998	REST
1.6e-07	2.08054	RFC4
5.58e-08	2.16609	RFWD3
1.5e-07	2.06225	RHNO1
2e-06	2.0577	RHOC
0.000417	2.32662	RHOJ
2.91e-07	3.23176	RNA45S5
0.00154	2.2008	RNASE2
0.000157	2.6698	RNASE4
4.06e-13	4.19524	RNASEH2A
2.18e-05	2.05151	RNF213
5.89e-09	2.53627	RP2
1.03e-15	7.70402	RRM2
5.99e-09	2.54899	RRP15
0.000664	2.00582	RSAD2
0.00024	2.28539	RTP4
0.0137	2.27332	RUNX2
1.12e-09	2.1951	RUVBL1
0.000676	2.073	S100A10
3.08e-05	2.38475	S100A11
0.000472	3.15031	S100A4
2.2e-05	2.1645	S1PR3
2.04e-08	3.07786	SAAL1
4.26e-09	2.61326	SALL1
0.0262	2.1536	SALL3
2.09e-05	2.39347	SAMD13
7.91e-09	3.49251	SAMD9
4.45e-05	3.03426	SAMD9L
0.00059	2.54329	SAMSN1
1.3e-05	3.81037	SCIN
0.0272	2.10034	SCUBE2
1.39e-11	2.05697	SEC61A1
0.00663	2.05582	SEMA5A
4.01e-06	2.07261	SEPN1
2.27e-09	2.04017	SEPSECS-AS1///PI4K2B
3.09e-08	2.17591	SEPT10
0.00191	2.28401	SERPINA1
0.00103	3.28459	SERPINA3
7.58e-06	4.09204	SERPINE1
9.67e-07	3.62428	SERPINH1
3.5e-05	2.371	SETD9
0.00064	3.20293	SFRP4
3.07e-07	2.16587	SFT2D3
1.46e-09	3.73281	SGO2
8.05e-12	4.50825	SHCBP1
0.0333	2.67835	SHOX2
0.000107	4.29053	SIX1
0.000146	2.0907	SLC15A3
2.98e-05	2.28993	SLC16A4
6.61e-05	2.2084	SLC24A1
2.28e-07	2.50449	SLC25A13
2.93e-09	3.45219	SLC25A43
1.36e-06	3.21225	SLC27A3
0.000112	2.99725	SLC2A10
1.47e-08	2.36144	SLC35D2
3.46e-09	5.06526	SLC35F6///CENPA
0.00736	2.04274	SLC38A5
3.38e-09	3.72529	SLC43A3
1.43e-07	2.0344	SLC44A1
0.00018	2.40251	SLC4A2
0.00191	2.15526	SLC7A7
0.000972	2.52713	SLFN11
0.00104	2.92957	SLPI
7.83e-10	2.06109	SMC1A
2.06e-11	2.92432	SMC4
1.7e-06	2.25866	SMO
1.47e-06	2.99903	SNAI2
0.00173	2.43469	SOCS2
0.000608	3.06233	SOX11
6.92e-05	2.1376	SOX4
0.000497	2.35263	SOX6
0.000121	2.22341	SP100
4.41e-06	2.32558	SP110
0.00188	2.35491	SPATA19
3.44e-07	2.21116	SPATA5
2.49e-06	2.37926	SPATA6
2.11e-06	3.10465	SPC25
0.000633	2.04402	SPHK1
1.46e-06	2.12844	SPICE1
0.000536	3.42882	SPOCD1
0.000236	2.00593	SPP1
2.77e-05	2.09268	SPPL2A
4.33e-07	3.08795	SPRY1
0.00987	2.17145	SPRY4
0.000324	2.34711	SPSB1
1.3e-07	2.2948	SRBD1
0.00234	2.70211	SRPX
3.04e-05	4.12397	SRPX2
0.00115	2.66874	STC2
7.71e-06	2.92312	STEAP1
5.9e-07	3.93171	STEAP3
9.55e-09	2.97298	STIL
3.52e-09	2.70681	STK17A
1.49e-06	4.29306	STK32B
4.59e-07	2.04884	STK36
2.23e-05	3.52289	STON1
0.000112	2.25059	STT3A
3.88e-09	2.35734	SYDE1
0.00074	2.6403	SYTL4
2.05e-08	3.28359	TACC3
6.78e-09	2.58744	TAF1A
0.000439	2.36963	TAGAP
1.37e-07	2.49955	TAGLN2
6.73e-08	2.15103	TANC1
0.000719	2.09542	TBX2
5.93e-09	2.10123	TCF12
2.2e-05	2.47627	TCF19
0.00174	2.34922	TCF7L1
3.01e-05	2.50768	TCTN1
0.000173	2.0381	TEX9
5.75e-08	4.06519	TFPI
0.000463	2.61598	TGFB1
3.91e-10	4.54587	TGFB1I1
0.000595	2.93088	TGFBI
5.37e-11	2.41287	TGFBR1
5.59e-09	3.57511	TGIF1
9.92e-07	2.74391	TGIF2
8.59e-10	3.25829	TIMELESS
6.67e-08	3.24753	TIMP1
8.92e-05	4.27604	TIMP4
1.26e-06	2.26492	TIPIN
0.000418	2.04538	TLN1
3.53e-05	2.9643	TLR1
1.8e-07	2.87764	TLR3
9.59e-05	2.31186	TM4SF18
0.000285	2.70927	TMEM100
1.86e-06	2.1432	TMEM133
8.23e-06	2.4152	TMEM173
0.000131	2.17498	TMEM185B
6.18e-13	2.43256	TMEM218
0.000469	2.91861	TMEM255A
7.04e-09	2.38117	TMEM39A
9.17e-11	5.46862	TMEM45A
7.82e-10	2.47164	TMEM67
0.00351	2.22101	TMEM71
4.43e-06	2.05814	TMPO
1.52e-07	6.62151	TMSB15B///TMSB15A
1.17e-05	3.3678	TNC
9.17e-11	4.48947	TNFAIP3
2.34e-05	3.7112	TNFAIP6
0.000463	2.06067	TNFAIP8
2.78e-08	2.57344	TNFRSF10B
2.71e-05	2.9447	TNFRSF12A
8.34e-09	4.44198	TNFRSF19
3.21e-07	3.55879	TNFSF10
1.03e-15	7.45609	TOP2A
1.16e-07	3.27933	TP53
2.02e-10	3.02335	TP53I3
1.5e-07	2.62564	TP53INP1
6.03e-10	5.56455	TPX2
8.28e-05	2.05545	TRAF4
0.00136	2.49463	TRAM2
0.00476	2.25954	TREM2
0.000299	2.24623	TRIB3
9.79e-10	4.04668	TRIM14
4.06e-07	2.20784	TRIM45
0.000287	2.10494	TRIM47
2.41e-07	2.70878	TRIM5
8.11e-06	2.85042	TRIM6
5.75e-05	2.18623	TRIM6-TRIM34///TRIM34
0.00146	2.43878	TRIP13
3.43e-09	2.4193	TRMT13
7.31e-07	3.09812	TROAP
0.000413	3.58123	TRPM8
1.33e-06	2.22869	TSKU
2.96e-06	2.94165	TSNAX-DISC1///DISC1
3.29e-05	3.13407	TSPAN11
7.5e-06	2.32174	TSPAN12
1e-10	2.56235	TSPAN6
8.99e-09	2.79557	TSPO
1.72e-06	2.04741	TTC26
1.97e-06	2.04492	TTC30A
7.55e-08	2.38302	TTC30B
1.39e-10	5.1528	TTK
2.29e-05	2.03844	TTLL4
7.62e-14	5.08608	TYMS
0.0232	2.07745	UBD///GABBR1
3.63e-13	5.94023	UBE2C
3.36e-07	2.36749	UGDH
8.65e-14	6.25336	UHRF1
4.89e-11	2.00557	UMPS
1.83e-09	2.35495	UTP15
0.000253	2.02805	VANGL1
1.44e-06	3.054	VANGL2
0.000777	2.03924	VASH2
0.000182	3.84983	VCAM1
1.68e-08	2.83472	VCAN
9.97e-06	2.1954	VEGFA
9.46e-11	2.21864	VEZF1
4.51e-11	2.80986	VIM
0.00496	2.13697	VMP1
2.24e-12	3.05325	WDR5B
0.000418	2.04629	WDR76
1.42e-13	5.13749	WEE1
1.09e-06	3.27413	WNT5A
2.04e-09	2.07535	WRN
0.00284	5.41204	XIST
5.84e-06	2.03242	ZBED4
3.94e-10	2.23015	ZC3HAV1
8.8e-08	2.93461	ZC3HAV1L
3.06e-11	2.98164	ZDHHC15
5.05e-05	2.19255	ZKSCAN7
1.93e-06	2.27062	ZMYM6
2.24e-12	2.43163	ZNF107
4.01e-05	3.08406	ZNF217
6.43e-06	2.08868	ZNF259P1///ZPR1
6.33e-09	3.32304	ZNF300
1.31e-06	2.19429	ZNF311
6.86e-10	3.13518	ZNF367
4.3e-10	2.08693	ZNF559
1.55e-07	2.00191	ZNF621
2.6e-07	2.13244	ZNF670
2.19e-09	2.63573	ZNF678
1.76e-05	2.12184	ZNF738
2.34e-06	2.66807	ZNF850
9.67e-10	3.4233	ZWINT
0.000895	2.03613	ZYX

## Sheet: down
adj.P.Val	logFC	Gene.symbol
1.08e-08	-2.91647	AATK
5.92e-10	-4.06142	ABCC8
1.21e-13	-2.98874	ABCG4
2.65e-11	-4.03515	ABLIM2
4.52e-05	-2.87521	ABLIM3
1.05e-09	-2.33086	ABTB1
0.000124	-3.13317	ACKR1
1.38e-06	-2.12105	ACOT7
0.000422	-3.45058	ACSBG1
5.36e-05	-3.709	ACSL6
1.36e-09	-5.34959	ACTL6B
7.33e-07	-2.6385	ACVR1C
2.66e-13	-5.14677	ADAM11
1.85e-08	-3.09574	ADAM22
0.000106	-2.41504	ADAM23
0.00489	-2.71602	ADAMTS18
3.94e-05	-2.68938	ADAMTS8
4.33e-10	-4.15163	ADAP1
2.48e-09	-3.58219	ADARB1
1.91e-07	-3.56698	ADCY1
0.000453	-2.94012	ADCY2
4.9e-09	-2.52031	ADCY5
2.55e-09	-5.18756	ADCYAP1
0.00195	-2.36428	ADGRA1
0.000653	-2.49752	ADGRB3
5.38e-06	-2.05252	ADGRL1
0.00129	-2.10152	ADHFE1
0.00795	-2.2868	ADIRF
5.18e-10	-4.34168	ADRA2A
0.0111	-2.32246	ADRB1
3.25e-05	-2.56296	AFDN
5.4e-06	-3.12568	AGAP2
0.0101	-2.58589	AHNAK2
4.32e-13	-4.87029	AIFM3
1.4e-07	-6.2221	AK5
5.4e-06	-2.72792	AKAIN1
1.52e-07	-2.75977	AKAP5
1.52e-10	-4.07338	AKAP6
0.000112	-3.38837	AKR1C1
1.31e-07	-4.28791	ALDH1A1
0.00839	-2.06312	ALDH1L1
0.000567	-2.24008	ALDH8A1
0.000151	-3.31241	ALDOC
0.00467	-2.15627	AMER2
1.67e-10	-2.87501	AMER3
1.11e-08	-3.23567	AMIGO1
1.32e-07	-3.03674	AMN1
3.03e-06	-4.12534	AMPH
3.71e-07	-3.95456	ANK3
4.97e-09	-3.54405	ANKRD29
3.4e-06	-3.45491	ANKRD33B
2.47e-11	-5.29213	ANKRD34A
2.66e-15	-5.52298	ANKRD34C
1.64e-05	-2.3597	ANKRD9
0.000342	-2.60699	ANKS1B
0.000286	-4.22163	ANO3
3.02e-05	-3.17988	ANO4
0.0109	-2.1194	ANO5
7.2e-08	-3.89855	ANXA3
2.73e-06	-3.53615	AP3B2
1.84e-09	-3.79633	APBA1
2.35e-07	-2.79501	APLP1
2.31e-05	-2.58673	ARFGEF3
0.00156	-2.29317	ARHGAP20
0.000186	-2.33345	ARHGAP26
6.27e-05	-2.64033	ARHGAP32
2.81e-12	-5.77763	ARHGAP44
1.23e-11	-5.08563	ARHGDIG
1.99e-11	-4.41124	ASIC2
0.00108	-3.39286	ASPA
1.8e-08	-4.35749	ASPHD1
5.83e-05	-2.34644	ASPHD2
0.00744	-2.34032	ASXL3
0.00667	-2.08243	ATCAY
6.4e-10	-2.76438	ATL1
2.26e-07	-2.48022	ATP1B1
1.57e-07	-4.94151	ATP2B2
5.74e-14	-4.05994	ATP2B3
3.41e-07	-4.06622	ATP6V1G2
0.000161	-2.57186	ATP8A1
4.74e-12	-6.35095	ATP8A2
0.00109	-2.92635	ATRNL1
3.31e-07	-2.3237	AVPI1
0.00211	-2.6689	B3GALT2
0.000132	-2.00126	B3GAT1
0.00248	-2.29753	B4GALNT1
2.76e-07	-2.62258	B4GALT6
2.13e-06	-2.47963	BAIAP2
2.18e-05	-2.0717	BASP1
7.03e-09	-2.55094	BCL2L2
0.000179	-2.11678	BDH1
8.08e-07	-3.89167	BDNF
5.38e-08	-3.02708	BEGAIN
0.00371	-2.67834	BEND4
7.71e-07	-3.00767	BEND6
1.87e-06	-4.20712	BEX5
3.82e-08	-5.77104	BHLHE22
6.21e-09	-3.97315	BICDL1
0.000181	-4.32589	BRINP1
8.07e-11	-3.32674	BRSK2
8.27e-13	-5.69331	BSN
0.000599	-3.46674	BTBD11
1.56e-10	-2.85454	BTBD9
1.86e-07	-2.34664	C10orf35
2.86e-09	-5.32377	C11orf87
1.72e-08	-2.31215	C14orf132
0.000413	-2.91062	C16orf89
3.28e-06	-2.48886	C17orf96
1.16e-07	-4.41124	C1orf115
9.91e-07	-2.56458	C1orf204
1.62e-11	-4.57727	C1QTNF4
3.77e-06	-2.8126	C3orf80
0.00171	-2.57868	C8orf34
7.96e-05	-3.17199	C9orf24
0.0206	-2.97625	CA10
3.06e-09	-3.92793	CA11
0.00255	-3.12872	CAB39L
3.84e-10	-4.25456	CABLES1
1.01e-09	-4.61696	CABP1
5.63e-12	-6.83117	CACNA1B
4.77e-05	-3.82656	CACNA1E
1.83e-07	-3.52073	CACNA1G
1.85e-12	-3.40842	CACNA1I
0.000224	-2.6964	CACNA2D1
8.82e-06	-3.05524	CACNA2D2
2.56e-10	-5.10296	CACNA2D3
5.49e-05	-3.329	CACNB2
1.22e-06	-2.3383	CACNB3
5.13e-08	-3.18785	CACNB4
7.1e-13	-4.68929	CACNG2
2.75e-10	-5.90357	CACNG3
0.000134	-2.75446	CADM3
0.00103	-3.29296	CADPS
0.000105	-3.54073	CADPS2
5.97e-09	-7.82915	CALB1
3.8e-09	-4.23929	CALB2
1e-09	-2.2523	CALM3///CALM2///CALM1
2.67e-07	-5.31087	CALN1
3.3e-14	-6.65408	CALY
1.78e-09	-6.57686	CAMK2A
8.42e-12	-3.85873	CAMK2B
1.11e-07	-2.65567	CAMK2G
2.01e-07	-3.44673	CAMK2N2
1.05e-09	-5.86025	CAMK4
3.67e-09	-3.90762	CAMKK1
4.4e-08	-2.82458	CAMKK2
1.34e-06	-4.47097	CAMKV
2.16e-10	-2.45126	CAMSAP3
8.68e-10	-2.43183	CAMTA2
4.74e-06	-2.37845	CAP2
3.89e-15	-3.13783	CARMIL2
0.00688	-2.75832	CARNS1
2.7e-08	-3.13923	CARTPT
2.68e-11	-4.23421	CASKIN1
0.000104	-2.38496	CASQ1
2.49e-05	-2.07888	CBFA2T3
2.08e-06	-5.16769	CBLN2
0.000212	-3.33416	CBLN4
7.23e-09	-3.62896	CBX7
9.83e-06	-3.0737	CCDC136
1.2e-08	-3.61452	CCDC177
5.2e-07	-3.58792	CCDC184
8.28e-10	-5.19337	CCDC85A
7.21e-05	-5.42597	CCK
1.57e-08	-3.74362	CCKBR
0.000342	-2.69152	CCNA1
9.75e-08	-2.58578	CD200
2.75e-08	-4.81503	CDH12
0.00555	-2.02327	CDH13
1.92e-13	-7.24549	CDH18
4.46e-07	-3.09636	CDH22
1.61e-06	-2.8962	CDH8
1.3e-05	-2.27309	CDH9
2.52e-08	-2.00218	CDIP1
2.36e-05	-2.43114	CDK5R1
8.13e-12	-5.31134	CDK5R2
8.96e-11	-4.57054	CDKL2
5.64e-06	-3.09737	CDKN2D
2.69e-10	-5.06931	CDS1
0.000532	-2.08148	CECR6
7.88e-06	-3.01424	CELF3
2.48e-11	-4.10658	CELF4
3.26e-06	-4.25217	CELF5
1.15e-07	-3.29324	CELF6
5.83e-05	-2.05374	CELSR3
0.00108	-2.56918	CEMIP
7.97e-11	-3.56625	CEND1
7.84e-08	-4.09316	CEP126
7.65e-13	-2.34557	CEP170B
2.87e-09	-3.54773	CES4A
4.94e-07	-2.45687	CHD3
1.41e-10	-5.71556	CHD5
9.73e-07	-3.86943	CHGA
2.39e-06	-4.08933	CHGB
4.51e-07	-2.71045	CHN1
4.4e-08	-4.50765	CHN2
0.000183	-3.38308	CHRM1
0.039	-2.64118	CHRM3
9.06e-05	-2.33776	CHRNA3
0.000564	-2.21813	CHST1
6.98e-09	-5.73071	CKMT1A///CKMT1B
3.18e-07	-3.35103	CLCN4
0.000536	-3.4124	CLDN10
1.03e-15	-5.65932	CLEC2L
0.0175	-2.13755	CLIC5
4.59e-07	-2.17662	CLIP3
1.05e-07	-2.89397	CLSTN3
7.98e-07	-2.13018	CMTM4
0.0143	-3.6077	CNDP1
7.68e-05	-2.62904	CNKSR2
4.23e-14	-4.5952	CNNM1
1.66e-08	-2.43272	CNNM2
1.22e-07	-2.20904	CNST
0.0308	-2.2306	CNTN1
0.00121	-3.41391	CNTN2
0.000113	-4.64489	CNTN3
7.51e-09	-4.91536	CNTN4
3.71e-07	-2.00815	CNTN6
2.37e-08	-2.7999	CNTNAP1
1.87e-06	-3.45293	CNTNAP2
3.87e-06	-3.95669	CNTNAP4
0.0014	-2.77893	CNTNAP5
0.0122	-2.13981	COBL
2.56e-06	-3.9384	COPG2IT1
1.33e-10	-4.06853	CORO6
2.8e-06	-3.23087	COX7A1
1.88e-05	-2.6858	CPEB1
5.18e-10	-5.55555	CPLX1
5.44e-12	-5.77077	CPLX2
0.00875	-3.05885	CPNE4
2.57e-11	-5.78952	CPNE6
1.35e-12	-4.23178	CPNE9
0.00384	-2.93245	CRABP1
2.92e-07	-4.61065	CREG2
5.9e-07	-5.24676	CRH
0.00937	-2.35032	CRHBP
1.32e-16	-2.82877	CRY2
1.29e-07	-5.91648	CRYM
0.000484	-2.87587	CSDC2
0.00028	-3.04198	CSMD1
0.00538	-2.29723	CSMD3
5.56e-10	-2.8204	CTIF
5.59e-07	-4.01317	CTXN3
1.01e-09	-6.1541	CUX2
9.91e-09	-2.62131	CYFIP2
2.2e-05	-2.0064	CYGB
2.45e-06	-2.22388	CYLD
0.000153	-3.49385	CYP26B1
5.19e-09	-3.05192	CYP2E1
0.000812	-2.6969	CYP2J2
7.63e-08	-5.18924	CYP46A1
4.73e-10	-4.85126	CYP4X1
7e-05	-2.36426	CYS1
0.00729	-2.34037	DAAM2
0.00207	-3.13765	DAB1
0.00118	-2.43216	DAO
0.00976	-2.17766	DAPK1
5.14e-10	-2.79541	DBP
7.97e-11	-3.94584	DCTN1-AS1
4.11e-05	-4.06522	DDN
0.00198	-2.04267	DDX25
0.00192	-4.52557	DDX3Y
1.93e-15	-4.9884	DGCR5
3.63e-13	-4.13779	DGCR9
0.0017	-2.52173	DGKB
7.9e-11	-4.76806	DGKE
6.7e-09	-2.54688	DGKZ
0.000124	-3.20918	DIO2
9.3e-06	-4.23045	DIRAS2
1.55e-05	-2.95608	DISP2
0.000236	-2.11332	DKK2
3.03e-11	-5.72663	DLG2
2.71e-08	-2.40963	DLG3
6.87e-09	-3.25493	DLG4
0.000128	-2.02016	DLGAP1
3.58e-06	-4.97909	DLGAP2
9.78e-06	-3.15607	DMRTC1B///DMRTC1
6.04e-11	-4.13105	DMTN
2.27e-06	-3.58591	DNAJA4
0.000248	-2.31526	DNAJC12
3.48e-05	-2.00355	DNAJC27
1.15e-07	-3.11583	DNAJC6
7.3e-11	-3.95274	DNM1
3.8e-05	-3.66975	DNM3
8.59e-06	-2.76161	DOC2A
1.19e-06	-3.66494	DOCK3
7.71e-06	-2.02496	DOCK9
1.11e-07	-5.2745	DOK6
0.011	-2.77363	DPP10
0.00115	-3.04672	DPP10-AS1
0.0165	-2.14792	DRP2
5.47e-09	-2.66003	DTNB
7.98e-07	-3.12851	DUSP26
5.28e-08	-4.64115	DYNC1I1
0.000635	-2.82141	EDIL3
0.000183	-2.28616	EDN1
0.00071	-2.68859	EEF1A2
0.00179	-2.09138	EFHD1
1.81e-05	-2.96049	EFNA5
1.04e-05	-2.15366	EGFL7
8.11e-12	-6.82997	EGR4
2.26e-05	-2.31933	EHD3
0.0475	-2.5515	EIF1AY
2.54e-05	-4.34191	ELAVL2
0.000684	-2.88899	ELAVL4
0.0279	-2.52806	ELFN2
0.000314	-2.0789	ELMO1
7.87e-07	-3.02897	ELOVL4
0.000147	-3.02292	ELOVL7
0.0371	-2.48068	EMX2
0.00392	-2.24104	EMX2OS
3.43e-05	-3.43424	ENHO
0.0103	-2.02849	ENPP2
0.0323	-2.0251	ENPP5
2.8e-09	-4.32121	ENTPD3
9.19e-08	-3.94162	EPB41L1
0.00119	-2.14454	EPCAM
1.41e-10	-2.61644	EPHA10
0.000816	-2.13055	EPHA4
1.22e-06	-4.42597	EPHA5
2.38e-07	-4.10276	EPHA7
2.69e-08	-3.86307	EPHB6
0.00383	-2.06777	EPHX4
0.000574	-3.93711	ERBB4
6.32e-08	-4.46972	ERC2
6.48e-06	-4.25657	ERICH3
0.00238	-3.87707	ERMN
6.76e-07	-6.60614	ETNPPL
0.00761	-2.02363	EXOSC7///CLEC3B
7.23e-05	-2.93941	EXPH5
2.48e-08	-2.43123	FAAH
1.6e-06	-3.25113	FABP3
0.00762	-2.79132	FABP6
0.000242	-2.91541	FAIM2
0.00422	-2.40076	FAM107A
5.51e-07	-2.03122	FAM126B
2.21e-05	-2.00733	FAM131A
0.000363	-2.6607	FAM133A
0.000112	-3.51518	FAM155A
0.000299	-2.19188	FAM155B
0.00512	-2.34512	FAM167A
1.18e-05	-2.14712	FAM184A
2.65e-08	-4.05558	FAM189A1
0.0305	-2.22112	FAM189A2
4.25e-05	-5.32908	FAM19A1
1.25e-06	-4.43097	FAM19A2
0.00248	-2.40914	FAM19A5
2.84e-07	-2.53566	FAM234B
0.000144	-2.08363	FAM43B
0.000245	-2.80298	FAM50B
0.00391	-2.36964	FAM65B
1.31e-07	-3.18627	FAM71E1
1.77e-05	-2.93904	FAM81A
0.0159	-2.10043	FAT3
1.73e-07	-2.29889	FBXL15
7.67e-07	-3.70031	FBXL16
6.58e-08	-2.05878	FBXL2
7.41e-06	-2.08029	FBXL20
5.87e-07	-3.96133	FBXO2
1.12e-07	-2.74922	FBXO44
1.58e-07	-2.47655	FBXW7
6.19e-06	-3.34169	FEZF2
1.85e-05	-4.3022	FGF12
0.000232	-4.05274	FGF13
0.00122	-2.66688	FGF14
1.75e-07	-3.48476	FGF7P3
1.71e-06	-2.93455	FGF9
0.00107	-2.59621	FGFR2
0.0136	-2.54201	FGFR3
3.33e-06	-3.83488	FNDC5
4.59e-07	-3.26327	FNDC9
0.00842	-2.06953	FOSB
0.00356	-2.76207	FOXP2
0.000286	-2.93507	FOXQ1
1.36e-07	-3.20111	FPGT-TNNI3K///TNNI3K
0.000342	-3.48176	FRAS1
0.00245	-2.68232	FREM3
1.18e-12	-6.0864	FRMPD4
0.000383	-3.11714	FRRS1L
1.13e-05	-2.07043	FRY
1.38e-09	-6.27231	FSTL5
2.84e-05	-3.70363	FUT9
1.49e-08	-5.0588	FXYD1
2.68e-05	-5.13708	FXYD7
1.68e-08	-2.34866	GABARAPL3///GABARAPL1
1.19e-05	-2.89915	GABBR1
9.46e-05	-3.4902	GABBR2
1.28e-10	-7.25193	GABRA1
5.81e-10	-5.94751	GABRA2
1.81e-08	-5.69937	GABRA4
7.64e-05	-4.75376	GABRA5
2.58e-06	-5.87218	GABRB1
1e-08	-6.11058	GABRB2
2.38e-05	-4.37171	GABRB3
1.66e-08	-5.46293	GABRD
1.32e-11	-5.92612	GABRG1
5.12e-10	-7.6839	GABRG2
0.000657	-2.85168	GAD1
1.28e-12	-5.86454	GAD2
0.000124	-2.24936	GALNT16
0.000233	-2.11461	GALNT18
1.69e-09	-3.96566	GALNT9
6.97e-12	-3.50782	GARNL3
3.95e-06	-3.47531	GAS7
0.000833	-4.75432	GDA
1.79e-05	-2.07598	GDAP1
2.75e-10	-3.47444	GDF10
1.25e-09	-3.33168	GDPD5
2.01e-10	-3.28521	GFOD1
1.02e-06	-2.14166	GFRA2
1.01e-12	-8.84245	GJB6
0.00429	-2.03366	GLRB
3.38e-14	-5.34423	GLS2
1.66e-07	-3.65222	GLT1D1
0.000623	-3.41338	GNAL
2.31e-07	-2.57207	GNAZ
2.29e-09	-3.00916	GNB5
2.19e-07	-5.37518	GNG3
5.27e-08	-3.90002	GOLGA7B
4.22e-11	-2.86411	GOT1
0.0026	-2.34582	GPAT2
9.12e-05	-3.79809	GPC5
4.59e-06	-3.37153	GPR158
1.88e-06	-3.63836	GPR22
4.44e-12	-4.11582	GPR26
0.0253	-2.34133	GPR27
1.61e-07	-3.5345	GPR83
0.0173	-2.00916	GPR85
0.000165	-3.49176	GPR88
1.64e-06	-2.34052	GPRASP1
4.56e-09	-3.14168	GRAMD1B
0.00875	-2.25871	GREM1
4.37e-08	-2.02639	GREM2
0.00926	-2.4629	GRIA1
0.000604	-2.87311	GRIA4
3.73e-08	-5.80187	GRIN2A
5.41e-13	-4.13997	GRIN2C
2.51e-09	-3.83506	GRK3
1.26e-11	-6.09793	GRM1
9.55e-09	-2.35418	GRM2
5.4e-08	-5.60229	GRM3
4.95e-06	-4.86009	GRM5
0.000118	-2.60317	GUCY1A3
1.97e-08	-2.79157	GUCY1B3
0.0156	-2.21936	HAPLN2
0.0095	-2.03065	HAPLN4
2.08e-11	-3.23871	HAR1A
6.05e-11	-5.11049	HBG2///HBG1
8.54e-07	-2.0594	HCG11
3.15e-12	-6.22646	HCN1
3.89e-06	-2.73978	HDAC11
1.66e-13	-2.34609	HECTD4
2.3e-09	-2.59237	HECW1
5.56e-05	-2.36965	HECW2
0.00191	-2.56482	HENMT1
5.16e-06	-4.5262	HHATL
2.01e-09	-2.81917	HID1
6.05e-11	-3.14793	HIVEP2
0.000943	-2.1384	HIVEP3
4.87e-07	-4.71524	HLF
9.83e-07	-3.60319	HMGCLL1
3.54e-05	-4.43498	HMP19
1.7e-06	-2.45857	HNRNPUL2-BSCL2///BSCL2
5.39e-09	-5.09966	HOOK1
6.77e-09	-4.15176	HPCA
3.51e-10	-2.53029	HPCAL1
9.55e-09	-6.50604	HPCAL4
8.54e-05	-3.45912	HS3ST2
2.46e-11	-5.33479	HS3ST4
9.06e-11	-6.03909	HS6ST3
0.000899	-2.37183	HSD17B6
3.98e-07	-4.22118	HSPA12A
0.000533	-2.269	HSPB3
4.49e-08	-4.97326	HTR2A
1.22e-07	-3.94543	HTR2C
1.55e-06	-2.28073	ICAM5
0.00354	-2.17006	IGF1
1.45e-05	-2.90205	IGIP
0.000297	-2.90106	IGSF21
1.63e-05	-2.5712	IGSF8
0.00142	-2.19495	IL17D
2e-08	-3.96598	IL1RAPL1
3.7e-07	-5.98426	INA
5.66e-07	-2.13753	INPP5A
3.87e-06	-2.29108	INPP5F
4e-10	-2.35334	INPP5J
4.89e-05	-2.13785	INSM2
9.06e-11	-6.33739	IPCEF1
0.000727	-2.12798	IQCA1
7.83e-10	-2.38612	IQSEC1
1.23e-11	-2.63944	IQSEC2
4.34e-15	-4.28303	IQSEC3
2.26e-07	-4.69966	ITPKA
3.92e-08	-3.31291	ITPR1
0.000222	-2.59848	JADE2
9.41e-08	-4.01928	JAKMIP1
1.64e-07	-3.10238	JAKMIP3
5.87e-06	-3.67551	JPH1
8.92e-09	-6.95208	JPH3
4.25e-05	-3.39835	JPH4///AP1G2
1.11e-05	-2.40253	KBTBD11
5.18e-10	-5.97476	KCNA1
8.08e-07	-2.8201	KCNA2
9.51e-05	-3.10352	KCNAB1
1.02e-10	-4.36146	KCNAB2
2.29e-05	-3.87221	KCNB1
9.76e-05	-3.20771	KCNC1
9.38e-10	-2.15144	KCNC3
9.73e-13	-3.34756	KCNC4
0.000153	-2.52825	KCNG1
3.41e-07	-3.94255	KCNH3
1.32e-06	-2.73485	KCNIP2
1.97e-07	-5.19625	KCNIP4
2.28e-10	-6.08617	KCNJ3
0.000262	-4.2775	KCNJ4
6.47e-12	-4.55627	KCNJ6
9.42e-10	-6.04294	KCNJ9
6.7e-05	-4.06752	KCNK1
1.2e-12	-4.72032	KCNK12
8.21e-09	-4.9474	KCNK3
0.000749	-2.16187	KCNK9
0.000106	-2.31322	KCNMB4
3.04e-08	-2.91913	KCNN1
6.13e-06	-4.47565	KCNQ2
0.0264	-2.72713	KCNQ5
8.85e-07	-4.39412	KCNV1
1.99e-06	-2.2616	KCTD1
7.5e-06	-3.19192	KCTD16
0.000774	-2.12917	KCTD4
0.000692	-4.11114	KDM5D
1.84e-12	-5.21446	KIAA0319
3.84e-08	-3.11676	KIAA0408
3.39e-12	-3.91383	KIAA0513
4.13e-09	-5.15167	KIAA1107
0.000222	-2.86077	KIAA1217
0.00341	-2.27981	KIAA1324
0.000116	-2.21303	KIAA1462
1.5e-07	-4.49296	KIAA1549L
5.3e-08	-4.6029	KIAA1644
7.57e-05	-2.13038	KIAA1804
0.0217	-2.49144	KIAA2022
1.74e-05	-2.64055	KIF1A
0.00545	-2.30086	KIF21B
2.48e-11	-2.96943	KIF3C
0.000252	-2.4017	KIF5A
1.4e-06	-2.25835	KIF5C
7.77e-09	-2.67289	KIFC2
2.52e-07	-3.82543	KIRREL3
0.00015	-3.05268	KIT
2.98e-09	-2.06723	KLC2
1.81e-11	-3.54292	KLHL1
8.52e-05	-2.19675	KLHL26
0.000291	-2.9428	KLHL29
1.79e-08	-4.02047	KLHL3
0.00319	-2.20771	KLHL32
8.17e-06	-2.01261	KLHL35
2.88e-11	-4.48793	KNDC1
4.34e-15	-5.76364	KRT222
3.73e-11	-2.52789	KRTAP5-AS1
1.41e-10	-5.65935	KSR2
3.42e-06	-4.43214	L1CAM
0.0248	-2.25548	LAMP5
2.71e-06	-2.76376	LARGE1
0.0169	-2.11364	LDB2
0.0022	-3.05331	LDB3
4.23e-06	-5.26898	LGI1
8.74e-11	-5.13863	LGI3
8.36e-07	-3.09953	LGI4
0.000152	-2.37029	LHFPL4
5e-05	-2.52595	LHPP
3.42e-05	-3.44012	LHX6
1.46e-06	-2.51339	LIN7B
1.05e-07	-2.04122	LINC00294
3.3e-07	-4.32012	LINC00507
7.5e-05	-3.21981	LINC00622
1.12e-06	-3.33645	LINC00632
0.0145	-2.41135	LINC00643
3.84e-10	-4.88203	LINC00889
3.68e-09	-2.79169	LINC00936
8.65e-14	-2.23738	LINC00950
3.54e-09	-2.18612	LINC00957
7.8e-08	-3.93968	LINC01123///LINC01106
5.89e-11	-5.64454	LINGO2
0.0017	-3.68508	LMO3
1.88e-09	-2.20385	LMTK2
0.000421	-2.29402	LOC100128727///DGKI
2.03e-06	-2.97735	LOC100130705
4.81e-10	-2.01621	LOC100287576///DGCR5
3.22e-08	-2.0684	LOC100288893
0.000297	-2.43451	LOC100288911
4.87e-09	-3.03801	LOC100506563
0.00286	-2.27696	LOC100506718///FLRT2
1.42e-06	-3.46383	LOC100507353///CACNA1A
1.76e-10	-4.19188	LOC100507547///PRRT1
1.61e-09	-5.39415	LOC100996542///GRM7
3.06e-11	-3.7877	LOC100996843///KCNJ18///KCNJ12
0.0468	-2.20361	LOC101926951///PCDH20
0.0001	-3.4785	LOC101927137///ATP1A3
3.67e-06	-3.39893	LOC101927137///KIAA1456
6.8e-10	-3.46189	LOC101927562///DUSP8
1.07e-09	-3.45103	LOC101927826///FBXO41
5.97e-08	-3.51021	LOC101929036///PAH
5.54e-06	-3.49548	LOC101929748
5.81e-10	-5.09234	LOC101930006///FRMPD2B///FRMPD2
0.000169	-2.35817	LOC101930241///ARHGEF4
7.99e-11	-2.57479	LOC101930324///NSF
0.000156	-2.02454	LOC101930361///LOC101929970///CHRFAM7A///CHRNA7
1.81e-09	-5.40706	LOC101930363///LOC101928349///LOC100507387///FAM153C///FAM153A///FAM153B
0.00168	-2.12836	LOC101930400///AKR1C2
0.000479	-2.67781	LOC101930415
1.39e-05	-2.32297	LOC101930416///LOC101929792///LOC100996724///LOC653513///PDE4DIP
0.000137	-2.71407	LOC102724788///PRODH
2.22e-07	-2.45412	LOC102725213///LOC100507387///FAM153A///FAM153B
6.02e-06	-2.50271	LOC102725271///NTM
4.48e-10	-3.69058	LOC153811///RNF130
1.84e-07	-4.45871	LOC157503///XKR4
1.2e-10	-3.46391	LOC157562
1.15e-08	-2.92869	LOC283484
1.26e-05	-2.55512	LOC283588
5.01e-11	-4.08555	LOC283713///OTUD7A
1.49e-08	-2.8254	LOC284578
9.34e-09	-3.03611	LOC284939///MAPK8IP2
5.54e-11	-5.42271	LOC285147
8.24e-09	-2.94757	LOC285812
4.1e-05	-2.05724	LOC286052
3.75e-08	-2.94274	LOC401220
7.86e-05	-3.297	LOC643923///ELMOD1
2.03e-06	-2.40715	LONRF2
1.41e-10	-3.27736	LPCAT4
3.05e-06	-4.73545	LRFN5
0.000104	-3.96811	LRRC3B
1.42e-06	-4.31069	LRRC7
1.36e-07	-3.14026	LRRC73
0.00579	-2.58743	LRRTM1
2.85e-08	-2.72528	LRTM2
2.9e-07	-2.23717	LSM11
0.0179	-2.69049	LY6H
1.5e-06	-3.39626	LY86-AS1
3.47e-10	-3.77723	LYNX1
0.000129	-2.20019	LYRM9
4.06e-11	-2.92805	LZTS3
4.45e-05	-3.27366	MACROD2
1.57e-11	-2.37768	MADD
0.000696	-3.01649	MAG
2.69e-08	-3.05189	MAGEE1
4.61e-06	-4.6138	MAL
1.93e-09	-6.67607	MAL2
3.75e-10	-3.26629	MAP1A
9.24e-09	-2.1603	MAP2K4
4.68e-10	-2.172	MAP3K10
4.4e-11	-4.7771	MAP3K9
0.00077	-2.12796	MAP6
1.46e-06	-2.83664	MAP6D1
0.000141	-2.92593	MAP7
7.99e-09	-5.02088	MAP7D2
3.18e-05	-2.01574	MAPK10
2.06e-11	-3.02654	MAPK8IP2
0.000418	-2.64245	MAPT
9.84e-14	-4.46077	MARCH11
2.08e-11	-4.63473	MARCH4
1.98e-12	-4.49477	MAST1
2.01e-06	-3.55621	MAST3
4.49e-08	-3.27183	MATK
0.000385	-3.07156	MCF2
3.1e-06	-2.68143	MCF2L
3.67e-05	-3.49197	MCTP1
2.83e-08	-5.30579	MEG3
1.02e-05	-2.19098	MFSD2B///FKBP1B
2.25e-09	-4.88669	MFSD4A
3.05e-08	-2.58969	MGAT3
6.91e-06	-2.12397	MGLL
9.95e-07	-4.43819	MICAL2
3.81e-07	-2.67202	MICU3
3.38e-07	-4.37061	MIR124-1///LINC00599
1.31e-07	-4.34335	MIR124-2HG
0.000309	-2.11647	MIR4454///ABHD12B
1.04e-09	-3.27733	MIR600///MIR600HG
2.78e-08	-4.8059	MIR7-3HG
1.83e-07	-2.9663	MKX
0.0113	-2.47543	MLIP
0.00586	-2.47507	MN1
1.24e-05	-5.22446	MOBP
1.14e-09	-2.50903	MPP2
1.28e-10	-3.42697	MPP7
1.99e-05	-3.07503	MPPED1
0.000624	-2.69234	MRAP2
0.000616	-3.03062	MRO
1.94e-07	-2.4671	MROH1
2.07e-06	-2.71828	MRVI1
4.43e-06	-2.63208	MTURN
1.54e-10	-2.51717	MTUS2
0.000796	-3.27929	MUM1L1
0.00185	-3.11499	MYBPC1
2.87e-09	-2.25411	MYCBP2
7.65e-05	-2.79115	MYO16
1.29e-09	-2.08039	MYPOP
1.5e-05	-2.70057	MYRIP
2.45e-08	-6.74492	MYT1L
0.000486	-3.56317	NALCN
2.49e-05	-4.53862	NAP1L2
2.91e-05	-2.29148	NAP1L3
6.75e-05	-2.52338	NAP1L5
4.03e-10	-4.70203	NAPB
8.46e-05	-3.2118	NAV3
3.63e-05	-2.4829	NBEA
2.38e-11	-3.793	NCDN
0.000116	-2.56986	NCEH1
1.6e-09	-2.24368	NCOA7
9.3e-10	-3.30344	NCS1
4.26e-09	-2.12118	NDRG3
1.73e-05	-2.36865	NDRG4
1.49e-08	-2.6549	NDST3
0.000105	-3.08524	NEBL
7.66e-06	-3.87625	NECAB1
0.000749	-2.00829	NECAB2
2.62e-05	-2.04294	NECAB3
0.000203	-3.13619	NEDD4L
4.3e-07	-3.93849	NEFH
3.09e-08	-5.2173	NEFL
1.56e-07	-6.63234	NEFM
4.99e-05	-4.42605	NEGR1
6.72e-06	-4.30681	NELL1
0.00115	-3.12511	NELL2
2.6e-07	-2.60407	NEURL1
0.000713	-3.91282	NEUROD1
1.24e-07	-3.81568	NEUROD2
0.000104	-2.51958	NEUROD6
7.96e-09	-2.23125	NIPA1
0.000133	-2.6996	NIPAL3
6.28e-09	-4.91885	NKAIN2
0.011	-2.31987	NLGN4Y
0.000209	-2.36736	NME7
2.65e-06	-4.63546	NMNAT2
0.000757	-2.16726	NOL4
8.02e-05	-3.5508	NOS1
3.35e-12	-2.93478	NOS1AP
8.84e-06	-4.59517	NPAS4
4.64e-11	-3.6117	NPM2
0.000422	-3.49961	NPTX1
1.76e-06	-2.55295	NPTXR
0.00154	-3.83251	NPY
0.000979	-2.59831	NPY1R
1.1e-06	-2.10152	NR1D1///THRA
0.00152	-2.63894	NR3C2
1.37e-07	-3.34398	NR4A2
0.000864	-2.74005	NR4A3
6.29e-08	-4.03268	NRG1
2e-07	-3.92965	NRG3
0.000954	-3.39431	NRGN
2.09e-07	-4.25642	NRIP3
0.00488	-2.26392	NRN1
4.97e-07	-4.63525	NRSN1
0.00267	-2.67619	NRXN1
0.00033	-2.84044	NRXN2
5.81e-10	-4.68276	NRXN3
5.14e-06	-3.17631	NSG1
3.46e-05	-3.13305	NTNG1
9.4e-07	-2.55072	NTNG2
1.19e-06	-4.29701	NTSR2
4.66e-07	-2.66132	NUAK1
1.37e-08	-5.40837	NWD2
6.52e-06	-3.60023	NXPH2
0.000155	-2.24206	NYAP1
4.39e-12	-5.23034	OGDHL
1.63e-10	-2.16733	OIP5-AS1
0.00112	-3.20079	OLFM1
7.92e-12	-5.70817	OLFM3
1.03e-05	-4.73364	OPALIN
0.000324	-3.67225	OPCML
2.88e-05	-2.84724	OPRK1
1.94e-07	-2.18956	OPTN
8.25e-09	-2.91516	OR2L13
2.52e-08	-2.21894	OSBPL1A
6.42e-12	-4.45387	OTUD7A
5.05e-05	-2.62611	P2RX5
5.16e-09	-2.93858	PABPC1L2B///PABPC1L2A
1e-10	-8.00751	PACSIN1
6.61e-06	-3.62239	PAIP2B
6.74e-10	-3.69325	PAK1
1.11e-05	-3.31226	PAK3
2e-05	-4.49008	PAK5
8.54e-10	-5.21883	PAK6
6.73e-05	-2.54302	PALM
0.000216	-2.82038	PALM2
1.8e-12	-3.79837	PANX2
0.000258	-2.24749	PAQR6
2.88e-08	-2.30479	PARD6A
0.00371	-2.94421	PARM1
2.78e-05	-3.13742	PART1
0.000417	-3.96498	PCDH11Y///PCDH11X
0.0131	-2.89316	PCDH7
0.00121	-3.29261	PCDH8
0.00111	-2.11071	PCDH9
7.3e-09	-6.42841	PCLO
4.59e-07	-4.82058	PCP4
1.63e-11	-5.41924	PCP4L1
1.46e-06	-4.37607	PCSK2
1.05e-06	-5.03577	PDE1A
0.00636	-2.06775	PDE1C
3.69e-06	-3.60788	PDE2A
3.43e-05	-3.0801	PDIA2
1.36e-06	-2.08341	PDK2
5.89e-10	-3.02827	PDXP///SH3BP1
4.89e-07	-2.7905	PDZD4
0.00795	-2.0614	PEG3
8.15e-10	-2.6113	PELI3
6.75e-06	-4.17568	PENK
3.73e-07	-5.60438	PEX5L
3.56e-05	-2.4151	PGBD5
7.21e-05	-2.74565	PGM2L1
0.00102	-3.28261	PHACTR3
1.62e-09	-5.07327	PHF24
6.27e-11	-6.51146	PHYHIP
1.87e-08	-2.30772	PI4KA
2.67e-06	-2.3534	PIANP
1.02e-06	-2.2981	PIGZ
1.84e-07	-4.08427	PIP5K1B
3.44e-07	-2.00566	PIP5K1C
5.42e-05	-2.20685	PITPNC1
3.75e-07	-2.67994	PITPNM1
8.44e-07	-4.37566	PITPNM3
0.00113	-2.1935	PLA2G4C
2.03e-05	-2.84204	PLCB1
3.64e-05	-3.04616	PLCB4
3.64e-07	-2.93994	PLCH1
8.89e-15	-3.16184	PLCH2
0.0017	-2.13106	PLCL1
3.36e-05	-3.17998	PLCXD2
6.8e-10	-5.12215	PLCXD3
4.68e-08	-4.10663	PLEKHA6
0.000697	-3.33306	PLPPR4
0.000119	-2.12245	PLXNA2
1.55e-06	-2.11858	PNCK
8.37e-09	-5.18018	PNMA3
5.72e-06	-2.74952	PNMA6A
3.36e-12	-4.96152	PNMAL2
0.000642	-3.31467	PNOC
3.87e-06	-3.04293	PPEF1
1.81e-08	-4.48114	PPFIA2
3.62e-14	-3.44904	PPFIA3
3.51e-06	-3.73635	PPFIA4
6.45e-06	-2.52777	PPIP5K1
6.41e-05	-2.1428	PPM1E
1.66e-07	-3.81983	PPM1H
2.53e-07	-2.62341	PPM1L
1.49e-06	-2.22093	PPP1R12B
2.44e-08	-3.1162	PPP1R13B
1.35e-09	-4.53113	PPP1R16B
5.02e-09	-4.59099	PPP1R1A
6.29e-08	-5.84493	PPP1R1B
6.49e-05	-2.44436	PPP1R3C
1.73e-11	-2.93918	PPP1R3F
0.00294	-2.07422	PPP1R9A
3.69e-09	-6.28877	PPP2R2C
1.24e-07	-2.15628	PPP3CA
2.16e-10	-2.6209	PPP3CB
5.97e-05	-3.27156	PPP3R1
6.54e-10	-5.34895	PPP4R4
0.0012	-2.11238	PRICKLE1
0.000545	-2.32281	PRICKLE2
1.31e-06	-4.74532	PRKCB
1.34e-08	-3.59377	PRKCE
8.21e-11	-3.79173	PRKCG
0.000799	-2.27041	PRKCQ
5.97e-08	-4.56748	PRKCZ
3.07e-09	-4.36236	PRMT8
1.14e-07	-2.0716	PRPH2
0.00202	-2.39631	PRR18
0.00445	-2.109	PRR36
7.45e-05	-2.98192	PRRG3
2.21e-08	-3.10147	PRRT2
5.52e-09	-3.21567	PRRT3
9.36e-12	-4.37461	PRSS3
3.01e-08	-2.53179	PSD
7.11e-05	-3.5055	PSD2
2.88e-05	-2.45636	PSD3
0.000316	-2.83707	PTGDS
0.000148	-2.39142	PTK2B
2.63e-12	-4.37459	PTPN20
1.09e-06	-2.13795	PTPN4
5.48e-05	-3.94544	PTPN5
0.000101	-2.47954	PTPRD
1.07e-05	-3.27753	PTPRN
6.07e-12	-5.46296	PTPRR
0.000198	-3.5974	PTPRT
2.82e-12	-6.9316	PVALB
1.58e-05	-2.67185	PWAR6
3.01e-06	-4.34523	PYGM
9.46e-09	-3.43126	RAB11FIP4
5.87e-08	-3.2892	RAB15
9.38e-06	-3.17653	RAB26
0.00635	-2.55666	RAB27B
1.34e-10	-3.98841	RAB3A
8.28e-05	-3.20563	RAB3B
1.01e-10	-7.29996	RAB3C
1.81e-09	-3.18547	RAB40B
1.35e-07	-3.92806	RAB6B
4.38e-06	-2.35944	RALGPS1
4.59e-07	-5.47739	RALYL
4.08e-06	-2.4953	RAP1GAP
5.96e-08	-3.36901	RAP1GAP2
0.000625	-2.45692	RAPGEF4
4.42e-06	-2.71364	RAPGEF5
5.18e-10	-2.69855	RAPGEFL1
4.16e-06	-2.30688	RASAL1
1.83e-07	-3.56861	RASD2
1.81e-06	-5.11915	RASGEF1A
2.4e-05	-2.40679	RASGEF1C
4.77e-07	-4.7199	RASGRF2
0.000212	-3.27011	RASGRP1
0.0043	-2.74369	RASL10A
0.00528	-2.60599	RASL11B
9.82e-13	-6.45431	RBFOX1
6.27e-13	-7.73078	RBFOX3
1.62e-09	-2.95956	RBM11
0.00407	-2.74244	RBM24
6.18e-05	-3.98917	RBP4
5.41e-06	-4.01067	RCAN2
0.0337	-2.22392	RCAN3
0.00699	-2.10886	REEP1
2.57e-08	-3.17592	RELL2
2.56e-08	-5.01384	RELN
3.11e-09	-5.22248	REPS2
0.000267	-2.49344	RERG
2.25e-08	-5.72208	RFPL1S
1.25e-07	-2.18784	RFPL1S///RFPL3S
2.47e-09	-2.27552	RFPL2
0.00015	-2.42131	RGR
0.000241	-2.52288	RGS11
0.000114	-3.53927	RGS20
7e-05	-5.18654	RGS4
1.68e-07	-5.12982	RGS7
2.36e-11	-5.6753	RGS7BP
6.19e-07	-3.15645	RGS8
1.43e-11	-2.75879	RHBDL1
0.000552	-2.02155	RHEBL1
7.3e-11	-2.23599	RHOF
1.55e-05	-2.0111	RIIAD1
1.49e-06	-4.56117	RIMBP2
4.2e-09	-5.89972	RIMS1
6.79e-07	-5.15206	RIMS2
7e-09	-5.30178	RIMS3
6.56e-06	-2.55412	RIMS4
0.00056	-2.47255	RIPPLY2
0.00461	-3.04177	RIT2
8.95e-05	-2.62646	RND1
1.33e-05	-2.60545	RNF150
0.00124	-2.59951	RNF175
2.37e-08	-2.48684	RNF41
3e-08	-2.76469	ROGDI
9.25e-05	-2.15044	RORA
0.000836	-3.1029	RORB
9.82e-08	-5.74847	RPH3A
0.00102	-2.13993	RPRML
0.00847	-4.73584	RPS4Y1
9.83e-06	-2.04236	RPS6KA5
1.63e-05	-2.15116	RPS6KA6
0.00273	-2.65746	RSPH1
0.000149	-2.86652	RSPO2
6.16e-06	-2.72267	RSPO3
0.000185	-2.20125	RTN1
8.17e-10	-2.4882	RTN2
2.88e-11	-4.52546	RTN4R
1.08e-09	-3.96622	RTN4RL1
3.19e-08	-5.35886	RUNDC3A
1.34e-07	-3.19417	RUNDC3B
6.31e-05	-3.05858	RUNX1T1
3.67e-11	-2.66876	RUSC2
1.43e-05	-2.94656	RXFP1
1.73e-10	-5.14831	RYR2
0.0362	-2.3553	RYR3
4.79e-05	-2.57846	S100A1
0.00445	-2.06121	S1PR5
1.48e-06	-2.5232	SCAI
1.16e-08	-2.4742	SCAMP5
2.56e-09	-3.44822	SCN1B
9.75e-06	-4.70419	SCN2A
6.42e-12	-6.54728	SCN2B
3.35e-06	-5.35704	SCN3B
0.000547	-2.96881	SCN4B
1.92e-10	-3.9797	SCN8A
9.97e-07	-2.73338	SCRT1
0.00303	-2.02117	SDC4
2.11e-10	-3.74115	SDR16C5
3.86e-08	-4.79777	SEC14L5
0.000125	-2.19862	SEC31B
0.0109	-2.24005	SELENBP1
5.99e-06	-2.66322	SEMA3G
0.0011	-2.57862	SEPT3
1.27e-05	-3.51798	SEPT4
5.48e-08	-2.88986	SEPT5-GP1BB///SEPT5///GP1BB
5.4e-06	-2.74643	SEPT6
2.56e-05	-2.78416	SERP2
7.98e-07	-4.86549	SERPINI1
6.12e-07	-5.04973	SERTM1
0.000772	-2.97228	SEZ6
2.92e-06	-3.50924	SEZ6L2
2.93e-07	-3.84961	SGIP1
3.2e-07	-3.56644	SGSM1
9.27e-08	-2.14739	SGTB
3.07e-07	-3.08155	SH2D5
4.47e-06	-2.87144	SH3BGRL2
1.08e-06	-5.65416	SH3GL2
4.47e-07	-5.69972	SH3GL3
1.04e-06	-4.22695	SHANK2
9.75e-09	-3.96673	SHANK3
0.00742	-3.01653	SHISA6
0.000331	-2.31064	SHISA8
3.58e-10	-2.08312	SIAH3
5.29e-07	-3.42176	SIDT1
4.45e-05	-2.0556	SIRPA
1.15e-10	-7.83325	SLC12A5
0.00947	-2.77178	SLC14A1
0.00465	-2.01543	SLC16A7
6.45e-06	-5.47463	SLC17A6
7.08e-07	-5.31637	SLC17A7
0.000831	-2.84141	SLC1A2
0.0201	-2.65505	SLC1A6
8.04e-05	-2.56432	SLC22A15
1.82e-06	-5.45497	SLC24A2
2.85e-06	-3.11069	SLC24A4
6.63e-05	-3.23181	SLC25A18
4.17e-07	-2.06356	SLC25A23
0.000258	-2.51194	SLC25A27
6.46e-07	-2.51656	SLC25A48
6.47e-06	-3.71947	SLC26A4-AS1
3.95e-07	-2.19297	SLC2A12
0.0001	-3.14029	SLC30A3
6.64e-11	-5.47368	SLC32A1
6.09e-13	-4.56348	SLC35F3
1.42e-05	-3.98723	SLC39A12
3.2e-07	-2.72118	SLC45A1
7.03e-09	-3.36447	SLC45A4
0.00267	-2.21858	SLC5A11
6.99e-05	-2.78124	SLC6A1
0.00326	-2.04032	SLC6A11
0.000185	-2.64137	SLC6A13
1.66e-07	-4.53476	SLC6A15
1.23e-12	-4.19309	SLC6A17
1.87e-06	-2.14264	SLC7A10
1.05e-07	-5.19532	SLC7A14
0.00338	-2.40382	SLC7A2
3.5e-14	-6.55358	SLC8A2
0.00246	-2.66432	SLC8A3
0.000253	-3.13402	SLIT2
8.68e-10	-2.11347	SLIT3
4.98e-05	-4.12101	SLITRK1
3.13e-05	-4.51249	SLITRK4
6.35e-06	-4.2646	SLITRK5
9.64e-10	-4.62471	SMIM10L2B///SMIM10L2A
4.05e-08	-3.80657	SMIM17
1.95e-07	-2.23382	SMPD3
6.11e-06	-4.20113	SNAP25
7.29e-06	-5.63373	SNAP91
3.58e-07	-4.67986	SNCA
1.23e-10	-6.04621	SNCB
1.69e-09	-3.79626	SNCG
2.39e-08	-3.57437	SNPH
2.56e-05	-2.92398	SNTA1
9.33e-05	-2.31725	SORBS2
0.00954	-2.49188	SORCS1
5.99e-06	-2.364	SORCS2
3.5e-09	-4.98892	SOWAHA
0.000328	-2.07278	SPATA2
3.05e-05	-2.28189	SPEF1
9.34e-09	-6.29906	SPHKAP
4.05e-09	-3.71363	SPINT2
1.2e-06	-2.22205	SPIRE2
7.44e-07	-2.37431	SPNS2
0.000413	-3.20739	SPOCK1
0.000614	-2.14676	SPOCK2
4.5e-06	-5.18816	SPOCK3
1.22e-07	-2.54722	SPRYD7
2.78e-15	-4.97844	SPTB
6.3e-06	-2.73656	SPTBN2
5.65e-14	-2.75204	SPTBN4
9.39e-06	-4.40455	SPX
4.02e-11	-5.67382	SRCIN1
6.34e-06	-2.7118	SRGAP3
1.47e-05	-2.1459	SRRM3
9.99e-15	-6.196	SRRM4
4.09e-08	-6.75133	SST
0.000252	-4.01289	SSTR1
4.64e-06	-3.16811	SSTR2
6.72e-06	-2.53125	SSX2IP
0.00602	-3.28243	ST6GALNAC5
1.08e-09	-2.05527	ST6GALNAC6
5.16e-09	-5.50697	ST8SIA3
9.67e-07	-2.0196	STAR
3.92e-07	-2.19642	STARD10
8.08e-07	-3.59932	STAT4
0.000329	-2.51217	STEAP2
5.72e-06	-2.22009	STK32C
8.66e-06	-4.68097	STMN2
0.00154	-2.59782	STMN4
1.11e-07	-2.88771	STPG1
0.000948	-2.22636	STRIP2
2.99e-06	-4.55684	STUM
7.19e-10	-5.3828	STX1A
3e-09	-4.24971	STX1B
4.96e-11	-2.94175	STXBP1
1.36e-06	-4.12106	STXBP5L
2.03e-05	-4.54381	STXBP6
2.24e-08	-3.90227	STYK1
1.23e-11	-6.28779	SULT4A1
6.73e-11	-7.85416	SV2B
8.13e-07	-3.76468	SV2C
2.24e-15	-7.28634	SVOP
3.68e-05	-2.73739	SYBU
3.21e-10	-6.06503	SYN1
1.82e-09	-6.49819	SYN2
0.000962	-2.11217	SYNDIG1
3.75e-05	-2.17857	SYNE1
4.09e-10	-3.78223	SYNGR1
1.74e-08	-5.34844	SYNGR3
6.02e-10	-7.45483	SYNPR
5.41e-13	-4.01961	SYP
1.74e-06	-5.51383	SYT1
2.69e-08	-2.49913	SYT12
5.92e-07	-4.96963	SYT13
3.78e-05	-2.37263	SYT2
8.7e-11	-3.67471	SYT3
2.83e-07	-5.44824	SYT4
6.72e-08	-2.84401	SYT5
3.93e-05	-2.41753	SYT9
1.45e-05	-5.3422	TAC1
0.0142	-2.21512	TAC3
0.000328	-2.07052	TAF4B
3.73e-09	-3.39617	TAGLN3
1.75e-10	-4.0938	TBC1D30
9.92e-07	-2.21992	TBC1D9
5.32e-05	-2.43565	TBR1
5.29e-09	-2.02487	TCAP
0.000954	-2.26132	TCEAL2
5.18e-10	-4.11475	TCERG1L
0.00101	-2.46948	TDRD9
1.84e-12	-3.35989	TEF
1.31e-05	-4.88699	TENM2
4.81e-06	-3.45054	TENM3
5.76e-06	-2.10578	TESPA1
0.00149	-2.77414	THRB
0.000521	-2.20953	TIAM2
2.96e-06	-3.15751	TLL2
3.03e-08	-3.32516	TLN2
1.31e-05	-2.05575	TMCC2
0.00263	-3.23879	TMEFF2
0.0135	-2.62047	TMEM125
1.18e-09	-5.96884	TMEM130
0.000719	-3.40176	TMEM132D
3.47e-08	-4.0146	TMEM151A
5.79e-11	-5.67968	TMEM151B
3.6e-06	-4.61491	TMEM155
0.000285	-3.1092	TMEM178A
6.04e-09	-2.72838	TMEM191A
0.000898	-2.85546	TMEM196
0.0119	-2.28492	TMEM200A
0.00244	-2.44223	TMEM235
3.83e-05	-3.52956	TMEM246
6.48e-06	-2.16413	TMEM25
0.0203	-2.0292	TMEM257
0.000929	-2.37154	TMEM35A
5.06e-06	-3.32425	TMEM38A
6.8e-07	-3.6501	TMEM56
1.16e-05	-2.88767	TMEM59L
6.17e-09	-2.63371	TMEM63C
0.00102	-2.40334	TMTC1
1.25e-09	-2.20151	TOM1L2
6.62e-05	-2.04333	TPBGL
0.000221	-2.9445	TPD52L1
1.06e-06	-4.00557	TPPP
1.04e-08	-2.52823	TPRG1L
0.00117	-2.21968	TRBC1
6.38e-08	-5.2792	TRHDE
4.05e-08	-3.60093	TRHDE-AS1
3.05e-07	-2.08343	TRIM3
1.83e-05	-2.30561	TRNP1
6.73e-08	-2.29546	TRPM2
2.09e-10	-6.1755	TRPM3
1.55e-05	-2.57061	TSPOAP1
2.18e-09	-2.19304	TSPYL2
1.39e-10	-2.56711	TTBK2
5.33e-09	-2.08224	TTC7B
2.57e-08	-3.44631	TTC9
5.82e-06	-3.94716	TTC9B
0.000503	-2.2871	TTLL7
0.00036	-2.35544	TTTY15
5.16e-05	-2.1602	TUB
4.43e-06	-2.39476	TUBA4A
3.74e-06	-5.07554	TUBB4A
2.59e-07	-2.62728	TUBG2
0.000932	-2.07378	UBASH3B
9.47e-08	-4.43665	UBE2QL1
2.73e-11	-2.88592	UNC13A
2.75e-10	-7.36561	UNC13C
2.37e-06	-5.47002	UNC5A
3.64e-07	-4.5965	UNC5C
0.000319	-3.2886	UNC5D
1.89e-05	-2.49904	UNC79
0.000411	-2.23085	UNC80
2.65e-09	-2.94263	UPP2
0.000155	-3.94799	USP9Y
2.09e-05	-2.98397	VAMP1
0.0124	-2.43197	VAT1L
9.01e-06	-3.51311	VIP
1.1e-09	-3.86916	VIPR1
2.78e-07	-2.58949	VPS53
4.97e-09	-7.56937	VSNL1
1.64e-05	-5.13665	VSTM2A
9.53e-06	-3.45286	VSTM2A-OT1///VSTM2A
7.36e-09	-5.16379	VSTM2L
9.06e-12	-2.10125	VWA5B2
5.76e-06	-2.29442	WASF3
5.45e-11	-5.88515	WBSCR17
9.03e-08	-2.36143	WDR7
3.67e-05	-5.15315	WIF1
0.0105	-2.18313	WIPF3
5.25e-07	-2.40537	WNT10B
6.11e-14	-5.38911	WSCD2
1.34e-05	-3.84532	XK
4.91e-08	-4.88008	XKR4
1.35e-08	-3.80106	YJEFN3
3.24e-05	-2.22858	YPEL1
1.82e-07	-2.04076	YPEL2
1.17e-07	-4.11768	YPEL4
2.23e-06	-2.82929	ZBTB16
1.72e-07	-2.42528	ZBTB7A
0.000153	-2.65558	ZC3H12B
2.98e-07	-2.3171	ZC3H14
3.28e-09	-3.54698	ZCCHC12
0.000768	-2.08071	ZDHHC14
0.0194	-2.77424	ZFPM2
1.15e-07	-4.13241	ZMAT4
1.18e-07	-3.66888	ZNF204P
2.87e-06	-2.57214	ZNF248
7.96e-06	-3.67854	ZNF365
1.15e-09	-5.13671	ZNF385B
0.000127	-3.37388	ZNF488
0.00198	-2.83554	ZNF536
2.34e-10	-4.31097	ZNF540
0.0106	-2.02988	ZNF804A
