# Supplementary material for: Identification of core genes as potential biomarkers for predicting progression and prognosis in glioblastoma
Source: Front Genet. 2022 Sep 27;13:928407. doi: 10.3389/fgene.2022.928407 (PMC9552700; doi:10.3389/fgene.2022.928407)
Supplement: Supplementary file 1 [file DataSheet1.ZIP › Raw data and figures/raw data files/raw data for three microarray datasets/GSE68848.xlsx]

## Sheet: Sheet1
adj.P.Val	logFC	Gene.symbol
0.0567	0.275513	A1BG
0.02	-0.51479	A1BG-AS1
2.16e-05	-0.353531	A1CF
1.12e-10	0.872149	A2M
0.00563	-0.282793	A2M-AS1
0.0189	-0.247008	A2ML1
0.0408	-0.308542	A2MP1
0.428	0.132615	A4GALT
0.0428	-0.303676	A4GNT
0.264	0.199755	AA06
1.67e-14	1.28663	AAAS
4.7e-24	-1.1875	AACS
0.0079	-0.580792	AACSP1
0.347	-0.199176	AADAC
0.836	0.0633051	AADACL2
0.241	-0.358309	AADACP1
0.00289	-0.353079	AADAT
7.85e-22	1.23488	AAED1
4.2e-06	-0.795277	AAGAB
2.17e-24	-3.36928	AAK1
8.31e-18	0.796538	AAMDC
1.87e-06	0.265465	AAMP
0.327	-0.158016	AANAT
1.51e-09	0.416262	AAR2
0.00128	-0.245924	AARS
0.0528	0.133956	AARS2
0.0908	0.119575	AASDH
2.06e-15	-0.617695	AASDHPPT
6.21e-23	1.258	AASS
0.000725	0.636222	AATBC
8.05e-16	0.623984	AATF
1.35e-09	-1.31937	AATK
0.0177	-0.430227	ABAT
4.11e-36	2.2959	ABCA1
0.0128	-0.258656	ABCA11P
0.733	-0.113433	ABCA12
8.2e-09	2.4301	ABCA13
0.00622	-0.333893	ABCA17P
1.16e-08	-0.931616	ABCA2
0.0197	-0.232891	ABCA3
0.403	-0.157573	ABCA4
2.99e-05	-0.837748	ABCA5
0.783	-0.0828958	ABCA6
0.772	-0.0312372	ABCA7
0.0871	-0.433217	ABCA8
6.64e-07	-0.871184	ABCA9
3.34e-10	-0.927323	ABCB1
0.0379	0.179557	ABCB10
0.0556	-0.410245	ABCB11
3.66e-10	1.65704	ABCB4
0.0014	-0.4933	ABCB4///ABCB1
0.107	-0.40106	ABCB5
1.57e-05	0.368984	ABCB6
5.11e-26	1.10821	ABCB7
0.0116	0.610847	ABCB8
0.0724	-0.258927	ABCB8///ASIC3
4.2e-06	-0.892687	ABCB9
4.04e-12	0.876551	ABCC1
0.00101	0.265287	ABCC10
0.5	-0.201689	ABCC11
1.33e-07	-1.42818	ABCC12
0.127	0.422763	ABCC13
0.069	-0.302473	ABCC2
5.8e-19	4.27562	ABCC3
0.000101	0.536693	ABCC4
3.99e-09	-0.462939	ABCC5
0.435	0.174356	ABCC6P1
2.11e-08	-2.43432	ABCC8
0.00269	-0.3406	ABCC9
2.75e-16	0.967916	ABCD1
0.00223	-0.549701	ABCD2
5.57e-08	0.507043	ABCD3
2.82e-15	0.764241	ABCD4
0.00415	0.272848	ABCE1
1.49e-08	0.388781	ABCF1
4.33e-12	1.02431	ABCF2
0.313	0.0770574	ABCF3
1.76e-07	-0.915286	ABCG1
0.0721	-0.337654	ABCG2
1.24e-15	-1.08191	ABCG4
0.243	-0.262961	ABCG5
0.0233	-0.434704	ABCG8
0.00486	-0.612633	ABHD1
3.36e-13	-0.582683	ABHD10
1.93e-06	1.51009	ABHD11
0.000449	0.536453	ABHD12
1.8e-08	-0.652774	ABHD13
2.67e-14	-0.882636	ABHD14A///ACY1
1.7e-17	0.802529	ABHD14A-ACY1///ACY1
8.18e-12	0.780399	ABHD14B
1.65e-12	1.05446	ABHD15
0.322	-0.219326	ABHD16A
0.0861	-0.161681	ABHD16B
2.8e-05	-0.301874	ABHD17A
2.39e-05	-0.471616	ABHD17B
0.771	0.0477058	ABHD17C
0.00295	-0.179536	ABHD18
0.0452	0.310923	ABHD2
1.79e-16	1.19822	ABHD3
3.32e-23	0.815828	ABHD4
7.32e-11	0.489029	ABHD5
1.25e-08	-0.836816	ABHD6
4.06e-10	-1.11176	ABHD8
1.23e-07	-0.551217	ABI1
2.1e-13	-0.637681	ABI2
0.000894	0.308122	ABI3
0.0821	0.567989	ABI3BP
1.42e-16	0.853059	ABL1
0.074	-0.181132	ABL2
0.00131	-0.499256	ABLIM1
3.52e-18	-1.53525	ABLIM2
0.000171	-0.829738	ABLIM3
2.32e-06	-0.603167	ABO
4.89e-15	-0.843528	ABR
0.00011	-0.569187	ABRA
0.404	-0.0964974	ABRACL
5.44e-09	0.768193	ABT1
8.57e-06	-1.18248	ABTB1
0.311	-0.124685	ABTB2
3.11e-05	0.34057	ACAA1
0.079	0.237283	ACAA2
5.56e-11	-0.680631	ACACA
3.26e-07	-0.47866	ACACB
5.83e-11	0.840397	ACAD10
0.00141	0.290697	ACAD8
0.193	0.0725296	ACAD9
0.529	0.177066	ACADL
0.727	-0.0283488	ACADM
9.94e-08	0.607232	ACADS
8.97e-16	-1.2921	ACADSB
5.85e-13	0.628028	ACADVL
0.0009	0.442011	ACAN
0.0119	-0.293212	ACAP1
4.57e-06	0.486062	ACAP2
0.0167	-0.339844	ACAP3
0.0496	-0.412461	ACAT1
0.000812	-0.391614	ACAT2
8.26e-05	0.563859	ACBD3
0.774	0.0316887	ACBD4
8.19e-05	-0.424706	ACBD5
3.75e-06	0.406711	ACBD6
9.46e-10	1.32352	ACCS
0.0889	0.132453	ACD
1.15e-06	1.24072	ACE
0.0378	-0.447582	ACE2
0.104	-0.334076	ACER1
0.0227	-0.287441	ACER2
0.000173	-0.335555	ACER3
0.0184	-0.677876	ACHE
3.98e-10	0.54991	ACIN1
0.000172	-1.51519	ACKR1
0.00246	-0.361312	ACKR2
1.77e-20	1.8104	ACKR3
0.71	-0.0854093	ACKR4
1.16e-10	0.661772	ACLY
0.23	-0.263796	ACMSD
0.296	-0.181217	ACO1
1.46e-10	-0.795206	ACO2
0.0182	-0.321156	ACOD1
0.854	-0.0276098	ACOT1///ACOT2
0.0301	-0.387101	ACOT11
0.252	0.309468	ACOT12
0.59	-0.046787	ACOT13
2.7e-15	-1.31296	ACOT4
0.0191	-0.463223	ACOT6
2.51e-20	-1.50185	ACOT7
8.82e-06	-0.356397	ACOT8
3e-13	0.86805	ACOT9
0.0488	0.157919	ACOX1
2.21e-12	1.25764	ACOX2
8.49e-10	0.741955	ACOX3
0.536	0.0918492	ACOXL
6.44e-06	-0.251586	ACP1
0.238	0.0921954	ACP2
1.58e-06	1.14662	ACP5
7.64e-15	1.07827	ACP6
0.368	0.203804	ACPP
0.000742	0.256672	ACPT
0.018	-0.509518	ACR
0.0842	0.451764	ACRBP
0.454	-0.0738171	ACRC
4.66e-08	-0.491925	ACRV1
0.00021	-0.892014	ACSBG1
0.371	-0.1069	ACSBG2
2.77e-05	0.663877	ACSF2
0.00248	0.375423	ACSF3
0.532	-0.135849	ACSL1
9.98e-10	-0.70221	ACSL3
8.41e-23	-1.24193	ACSL4
0.0832	-0.188291	ACSL5
2.06e-13	-2.10479	ACSL6
6.28e-09	-1.17262	ACSM1
0.0828	-0.499972	ACSM2A
0.00974	-0.604491	ACSM2B
0.000134	0.655305	ACSM2B///ACSM2A
0.0825	0.408705	ACSM3
0.675	0.0691325	ACSM5
0.111	-0.36584	ACSS1
0.0928	-0.152837	ACSS2
2.02e-06	0.73374	ACSS3
4.76e-08	-0.839968	ACTA1
7.63e-08	1.10911	ACTA2
0.425	-0.139261	ACTA2-AS1
1.17e-07	0.421937	ACTB
3.92e-10	0.971461	ACTBP9
0.0263	-0.326686	ACTC1
8.38e-13	0.454693	ACTG1///ACTB
0.000224	0.33837	ACTG1P17
0.688	-0.0891395	ACTG1P4///AMY2B///AMY2A///AMY1C///AMY1B///AMY1A
0.897	0.0159953	ACTG1P4///RNPC3///AMY2B
3.41e-05	0.805113	ACTG2
0.125	-0.328101	ACTL10
3.81e-25	1.73855	ACTL6A
9.94e-24	-3.9032	ACTL6B
0.945	-0.0121392	ACTL7A
0.466	0.106668	ACTL7B
0.535	0.0986776	ACTL8
0.000175	0.974157	ACTL9
1.32e-09	1.34702	ACTN1
1.34e-08	-0.521584	ACTN2
0.347	-0.0951337	ACTN3
9.61e-05	0.443717	ACTN4
1.36e-20	-0.72729	ACTR10
2.56e-11	-0.651853	ACTR1A
2.17e-10	-0.504445	ACTR1B
8.76e-06	-0.530372	ACTR2
5.09e-12	0.635517	ACTR3
9.79e-30	-1.84548	ACTR3B
0.000871	-0.316002	ACTR3BP2
4.91e-07	-0.50169	ACTR3BP2///ACTR3BP5
1.66e-10	-1.61871	ACTR3C
0.0004	0.264237	ACTR5
0.00156	-0.227044	ACTR6
6.67e-08	0.353193	ACTR8
0.000609	-0.388329	ACTRT2
0.00103	-0.814373	ACTRT3
0.375	0.0926667	ACVR1
6.83e-22	-0.909032	ACVR1B
1.33e-19	-2.18104	ACVR1C
1.25e-21	-1.05831	ACVR2A
0.0522	-0.252921	ACVR2B
0.00178	-0.629747	ACVR2B-AS1
0.000176	0.958394	ACVRL1
0.0148	-0.438893	ACY1
2.56e-13	-1.55529	ACY3
0.0149	-0.317256	ACYP1
0.197	0.297913	ADA
0.119	-0.196026	ADAD1
1.35e-07	-1.18638	ADAD2
0.00124	0.406824	ADAL
0.324	0.137695	ADAM10
3.83e-25	-2.34678	ADAM11
3.4e-18	2.41777	ADAM12
0.00028	0.358851	ADAM15
6.48e-20	0.795428	ADAM17
0.0125	-0.485033	ADAM18
0.746	-0.0485245	ADAM19
0.132	0.41366	ADAM2
0.0061	-0.531423	ADAM20
0.000353	-0.327754	ADAM21
5e-16	-1.51859	ADAM22
8.64e-17	-1.28236	ADAM23
0.0311	0.697291	ADAM28
0.152	-0.534065	ADAM30
0.421	0.148333	ADAM32
1.15e-05	1.64465	ADAM33
0.889	-0.0435537	ADAM3A
0.784	-0.0738348	ADAM3B
0.000306	-0.596442	ADAM5
0.035	-0.469038	ADAM6
0.115	-0.356584	ADAM7
3.71e-07	1.2261	ADAM8
5.07e-16	1.36277	ADAM9
2.87e-05	0.990063	ADAMDEC1
0.54	-0.181569	ADAMTS1
0.000688	0.953114	ADAMTS10
3.2e-07	1.1951	ADAMTS12
2.75e-06	0.595977	ADAMTS13
0.261	0.290315	ADAMTS14
4.54e-09	1.51955	ADAMTS15
0.0406	-0.460253	ADAMTS16
1.98e-05	-0.903408	ADAMTS17
0.000445	-0.676264	ADAMTS18
2.88e-13	-2.60992	ADAMTS19
7.18e-05	1.73212	ADAMTS2
0.122	-0.381449	ADAMTS20
0.546	-0.167702	ADAMTS3
0.0104	-0.29761	ADAMTS4
1.85e-09	1.31001	ADAMTS5
1.67e-07	1.08976	ADAMTS6
0.0689	-0.255896	ADAMTS7
5.64e-16	-2.43072	ADAMTS8
3.22e-21	3.06106	ADAMTS9
0.178	0.366322	ADAMTS9-AS1
0.000429	0.861361	ADAMTS9-AS2
0.000656	0.99664	ADAMTSL1
0.136	-0.290068	ADAMTSL2
1.98e-08	-0.715551	ADAMTSL3
2.76e-05	0.60545	ADAMTSL4
0.802	0.0474304	ADAMTSL5
3.75e-16	-1.39113	ADAP1
3.54e-15	2.20462	ADAP2
0.741	0.02333	ADAR
2.33e-17	-1.56263	ADARB1
1.86e-09	-2.00835	ADARB2
2.31e-05	-0.375092	ADARB2-AS1
2.44e-06	0.438251	ADAT1
4.53e-05	0.535873	ADAT2
0.759	-0.0194787	ADAT3
0.00431	0.338847	ADAT3///SCAMP4
9.25e-08	-0.448096	ADCK1
1.46e-05	-0.350461	ADCK2
0.583	0.133765	ADCK5
1.03e-17	-2.28562	ADCY1
0.248	-0.198351	ADCY10
0.35	0.259737	ADCY10P1
8.28e-23	-2.98981	ADCY2
2.02e-06	-0.405144	ADCY3
0.00732	0.559784	ADCY4
3.19e-15	-2.36087	ADCY5
0.274	0.0823604	ADCY6
0.0157	-0.370115	ADCY7
0.989	-0.00444443	ADCY8
0.00111	0.509848	ADCY9
2.58e-27	-1.63155	ADCYAP1
0.703	-0.093215	ADCYAP1R1
0.00699	-0.187064	ADD1
7.96e-17	-1.86115	ADD2
3.29e-05	-0.632209	ADD3
2.35e-06	-1.06384	ADD3-AS1
0.149	-0.429026	ADGB
4.04e-10	-1.74858	ADGRA1
0.186	-0.177363	ADGRA2
1.12e-09	1.0662	ADGRA3
0.000141	-0.943457	ADGRB1
8.3e-19	-1.24872	ADGRB2
7e-16	-1.74003	ADGRB3
0.656	-0.163383	ADGRD1
0.495	-0.170812	ADGRD2
0.796	-0.0519322	ADGRE1
2.59e-07	0.88182	ADGRE2
0.779	-0.081646	ADGRE3
9.57e-16	1.94897	ADGRE5
0.293	-0.302939	ADGRF1
0.919	0.0265753	ADGRF2
4.03e-06	-0.593923	ADGRF3
0.0482	-0.284582	ADGRF4
0.0888	-0.339349	ADGRF5
1.23e-13	1.0285	ADGRG1
0.000619	-0.587707	ADGRG2
0.145	0.34997	ADGRG3
0.175	-0.29165	ADGRG4
0.242	-0.134526	ADGRG5
0.344	0.2088	ADGRG6
0.429	0.269788	ADGRG7
1.88e-23	-1.02764	ADGRL1
2.58e-07	-1.13315	ADGRL2
2.12e-06	-0.917326	ADGRL3
7.27e-12	1.31893	ADGRL4
0.00616	-0.762758	ADGRV1
0.161	-0.159998	ADH1A
0.0402	-0.608619	ADH1B
0.0113	-0.646979	ADH1C
0.102	-0.229555	ADH4
2.19e-21	0.706681	ADH5
0.106	-0.32868	ADH6
0.0832	-0.298691	ADH7
5.63e-05	-0.474962	ADHFE1
4.89e-08	0.712272	ADI1
8.61e-11	-1.18488	ADIG
0.0589	-0.344399	ADIPOQ
0.85	-0.0196388	ADIPOR1
0.00787	-0.254846	ADIPOR2
3.25e-06	-1.9755	ADIRF
3.3e-05	-0.497963	ADIRF-AS1
0.198	-0.136733	ADK
1.97e-10	2.08303	ADM
0.00799	-0.452105	ADM2
0.000325	-0.708412	ADM5
0.000943	0.291811	ADNP
0.013	0.195791	ADNP2
7.53e-16	-0.799142	ADO
0.233	-0.220388	ADORA1
0.698	0.0883597	ADORA2A-AS1
0.252	-0.200321	ADORA2B
1.11e-11	1.05539	ADORA3
6.89e-09	0.51951	ADPGK
1.23e-11	1.42905	ADPRH
6.6e-09	-1.22404	ADPRHL1
4.62e-07	0.399694	ADPRHL2
0.000153	-0.231538	ADPRM
7.01e-05	-0.693772	ADRA1A
2.09e-09	-1.54358	ADRA1B
0.00412	-0.666451	ADRA1D
2.29e-09	-1.14658	ADRA2A
0.986	0.00299834	ADRA2B
7.54e-06	-0.740414	ADRA2C
5.18e-16	-2.14054	ADRB1
0.00495	-0.45075	ADRB2
0.0907	-0.395634	ADRB3
9.21e-08	0.405505	ADRM1
2.97e-07	0.458654	ADSL
6.17e-14	-0.629756	ADSS
4.33e-07	1.42558	ADSSL1
1.09e-11	-1.67773	ADTRP
1.46e-17	2.58302	AEBP1
0.00478	-0.383278	AEBP2
1.58e-14	1.17969	AEN
3.88e-05	-0.512246	AES
0.0777	0.277147	AFAP1
0.00135	-0.380348	AFAP1-AS1
5.01e-14	2.02655	AFAP1L1
4.1e-09	-0.757861	AFAP1L2
9.77e-15	-1.39331	AFDN
0.686	-0.0592401	AFDN-AS1
3.66e-17	0.8617	AFF1
1.17e-11	-0.768565	AFF2
7.97e-12	-1.55027	AFF3
2.38e-07	0.596648	AFF4
4.48e-15	0.784292	AFG3L1P
3.92e-07	0.870013	AFG3L2
0.0327	-0.333285	AFM
0.0846	-0.37234	AFMID
0.124	0.377795	AFP
2.88e-18	-0.590776	AFTPH
1.99e-08	0.532756	AGA
2.81e-13	-0.974009	AGAP1
0.0206	-0.470253	AGAP11
1.66e-18	-3.64324	AGAP2
8.75e-10	2.66427	AGAP2-AS1
5.21e-16	-1.27675	AGAP3
0.0583	-0.301447	AGAP4
0.0443	-0.257136	AGAP6
0.896	-0.0217858	AGAP9
0.127	-0.274812	AGAP9///AGAP6///BMS1P5
0.645	-0.073575	AGBL1
6.46e-05	0.634682	AGBL2
8.64e-08	0.897761	AGBL3
1.39e-05	-1.04445	AGBL4
2.48e-15	-1.07919	AGBL5
6.46e-05	1.14398	AGER
4.21e-05	0.347962	AGFG1
7.74e-11	0.694047	AGFG2
1.16e-08	0.719839	AGGF1
0.000369	-0.275943	AGK
0.0831	-0.146096	AGL
2.67e-14	-0.925366	AGMAT
8.14e-06	-0.369385	AGO1
0.313	0.225913	AGO2
0.0943	-0.211197	AGO3
0.154	0.358924	AGO4
0.00839	-0.164277	AGPAT1
2.5e-13	1.26502	AGPAT2
1.65e-16	-1.03371	AGPAT3
1.65e-07	-0.848172	AGPAT4
0.0169	-0.270866	AGPAT4-IT1
4.75e-10	0.903673	AGPAT5
8.39e-13	-0.634077	AGPS
0.55	-0.138538	AGR2
0.844	-0.0546609	AGR3
0.00123	0.556689	AGRN
0.399	-0.182698	AGRP
0.215	0.248583	AGT
3.03e-17	-1.27222	AGTPBP1
0.348	0.147935	AGTR1
0.0649	-0.581207	AGTR2
6.12e-26	1.51641	AGTRAP
0.117	0.455349	AGXT
0.917	0.0228159	AGXT2
3.6e-11	0.663149	AHCTF1
0.0694	0.373446	AHCTF1P1///AHCTF1
1.55e-12	0.781437	AHCY
0.000109	0.654733	AHCYL1
0.00534	0.403307	AHCYL2
0.0481	0.256825	AHDC1
4.63e-12	-0.787117	AHI1
0.00835	0.892083	AHNAK
0.00531	-0.728611	AHNAK2
0.000719	0.864549	AHR
5.14e-12	-0.779017	AHRR
0.00632	-0.206089	AHSA1
1.36e-13	1.23163	AHSA2
0.00122	-0.762575	AHSG
0.000308	-0.42512	AHSP
0.00884	-0.667864	AICDA
6.85e-07	0.32226	AIDA
3.98e-06	1.62427	AIF1
0.00935	0.926629	AIF1L
0.0159	0.189949	AIFM1
3.93e-06	1.34969	AIFM2
5.22e-12	-1.78304	AIFM3
0.01	-0.25251	AIG1
1.29e-08	1.13634	AIM1
0.00625	-0.387964	AIM1L
0.00599	0.508872	AIM2
1.67e-15	0.742475	AIMP1
5.41e-14	0.761684	AIMP2
0.0002	-0.226034	AIP
0.00343	-0.617171	AIPL1
0.516	0.133335	AIRE
4.41e-22	-2.21553	AJAP1
3.51e-24	1.86068	AJUBA
0.0824	-0.279541	AK1
2.92e-20	1.10195	AK2
0.00472	0.319254	AK3
3.04e-20	-3.76876	AK5
0.0677	0.16693	AK6
3.6e-15	-0.54125	AK6///TAF9
3.38e-08	-0.584575	AK7
0.00655	-0.262746	AK8
0.0153	-0.476969	AK9
2.7e-05	-0.987376	AKAIN1
0.178	-0.128039	AKAP1
1.19e-17	0.948335	AKAP10
2.69e-21	-1.1571	AKAP11
0.0373	0.547057	AKAP12
1.16e-10	0.881418	AKAP13
0.000856	-1.31789	AKAP14
6.59e-08	0.573686	AKAP17A
0.643	-0.0527483	AKAP3
0.496	0.170009	AKAP4
2.54e-19	-3.20713	AKAP5
6.61e-20	-1.34503	AKAP6
0.00232	-0.374652	AKAP7
1.16e-09	0.465059	AKAP8
7.71e-06	0.330081	AKAP8L
0.00262	0.646108	AKAP9
0.000292	0.317349	AKIP1
0.00586	-0.216011	AKIRIN1
0.0317	-0.171422	AKIRIN2
5.89e-11	1.42337	AKNA
0.00243	1.01966	AKNAD1
1.22e-11	0.556752	AKR1A1
1.97e-12	0.65308	AKR1B1
0.00135	0.556785	AKR1B10
1.25e-08	-0.895511	AKR1C1
0.225	-0.381636	AKR1C3
0.584	-0.163346	AKR1C4
0.84	-0.0429821	AKR1C6P
0.404	0.161254	AKR1D1
1.03e-09	-1.02731	AKR1E2
1.68e-09	0.614791	AKR7A2
0.0913	-0.113483	AKR7A3
6.3e-09	0.528524	AKT1
0.000142	0.4682	AKT1S1
1.26e-17	1.13095	AKT2
1.54e-21	-1.19853	AKT3
1.02e-11	-0.923569	AKTIP
0.000454	-0.521728	ALAD
8.46e-05	-0.303837	ALAS1
0.0447	-0.245043	ALAS2
0.189	-0.354715	ALB
0.00122	-0.70324	ALCAM
1.2e-24	2.41254	ALDH16A1
7.94e-10	0.747528	ALDH18A1
0.00192	-0.92907	ALDH1A1
0.0109	-0.493564	ALDH1A2
0.00211	-1.14687	ALDH1A3
0.0614	0.285513	ALDH1B1
1.21e-06	0.556269	ALDH1L1
0.475	0.100759	ALDH1L1-AS2
0.00479	0.477963	ALDH1L2
2.93e-07	-0.67051	ALDH2
0.232	0.3245	ALDH3A1
3.01e-12	0.66363	ALDH3A2
5.6e-16	2.15094	ALDH3B1
0.186	-0.248705	ALDH3B2
0.0748	0.368104	ALDH4A1
1.14e-07	-0.932619	ALDH5A1
1.56e-08	-0.710305	ALDH6A1
0.000169	0.436768	ALDH7A1
3.09e-07	-0.824233	ALDH8A1
5.33e-05	0.359045	ALDH9A1
0.658	-0.0634603	ALDOA
0.347	-0.249664	ALDOAP2
0.00102	-0.240149	ALDOB
5.11e-08	-1.4162	ALDOC
0.00036	0.420771	ALG1
0.00179	0.60031	ALG10
3.89e-07	0.640851	ALG10B///ALG10
0.119	0.100608	ALG11///UTP14A///UTP14C
0.000488	-0.234276	ALG11///UTP14C
1.77e-10	1.38843	ALG12
3.59e-08	0.680323	ALG13
5.12e-06	0.357514	ALG14
1.21e-16	0.911722	ALG2
6.31e-14	0.814984	ALG3
4.73e-12	0.577578	ALG5
6.47e-09	0.631791	ALG6
1.38e-14	0.529968	ALG8
7.2e-10	0.500381	ALG9
0.00174	0.547356	ALK
0.00136	0.205903	ALKBH1
1.78e-15	0.715499	ALKBH2
0.000496	0.269821	ALKBH3
0.121	-0.390348	ALKBH3-AS1
0.262	0.0816868	ALKBH4
1.73e-07	-0.350988	ALKBH5
2.19e-09	-0.506545	ALKBH6
3.49e-06	0.477338	ALKBH7
3.5e-05	0.515535	ALKBH8
0.00335	-0.556894	ALLC
2.48e-06	0.454407	ALMS1
0.038	-0.258474	ALMS1-IT1
0.447	-0.158478	ALMS1P1
0.637	0.124613	ALOX12
6.61e-09	0.494606	ALOX12-AS1
3.06e-11	-1.11942	ALOX12B
0.892	0.0258819	ALOX12P2
0.204	-0.287169	ALOX15
0.0154	0.542164	ALOX15B
2.23e-05	0.887818	ALOX5
2.01e-08	1.40728	ALOX5AP
2.95e-06	-1.11007	ALOXE3
2.12e-05	-0.374969	ALPI
7.82e-07	1.29732	ALPK1
6.74e-05	0.990467	ALPK2
9.97e-11	1.75184	ALPK3
0.000289	-0.428941	ALPL
3.1e-07	-0.524605	ALPP
8.07e-05	-0.808186	ALPPL2
0.0556	0.433872	ALPPL2///ALPP
5.73e-11	-0.387866	ALS2
1.4e-08	-0.483898	ALS2CL
0.00351	-0.388132	ALS2CR11
0.0849	0.382946	ALS2CR12
0.00459	-0.399809	ALX1
0.0238	0.529628	ALX3
0.637	0.0989892	ALX4
2.32e-10	1.00605	ALYREF
0.194	-0.332722	AMACR
0.268	-0.204799	AMBN
0.0452	-0.265116	AMBP
2.75e-07	-0.417376	AMBRA1
0.000474	-0.407166	AMD1
0.0659	0.389171	AMDHD1
0.526	-0.0959036	AMELX
0.134	-0.41802	AMELY
0.961	-0.0120996	AMER1
1.48e-06	-1.649	AMER2
3.19e-23	-3.0803	AMER3
0.539	0.0617583	AMFR
0.288	-0.207451	AMHR2
6.86e-18	-1.3297	AMIGO1
0.438	-0.200195	AMIGO2
5.46e-06	0.497678	AMIGO3///GMPPB
3.14e-05	0.499964	AMMECR1
3.35e-13	0.587678	AMMECR1L
0.113	-0.203215	AMN
7.9e-26	-1.52611	AMN1
0.0282	-0.392589	AMOT
5.58e-08	1.14264	AMOTL1
0.000474	-0.547481	AMOTL2
0.746	-0.0612075	AMPD1
0.000123	-0.336137	AMPD2
0.098	-0.283696	AMPD3
5.32e-22	-2.5796	AMPH
0.0818	-0.153207	AMT
1.83e-05	-0.856228	AMZ1
0.173	0.107615	AMZ2
0.0326	-0.208314	AMZ2P1
1.31e-05	-0.379394	ANAPC10
1.82e-14	0.65641	ANAPC11
0.00167	-0.162006	ANAPC13
2.85e-06	-0.351373	ANAPC15
2.1e-08	0.397477	ANAPC16
1.43e-05	0.347695	ANAPC2
3.3e-06	0.343272	ANAPC4
0.0061	-0.180817	ANAPC5
7.33e-07	0.381986	ANAPC7
3.93e-11	1.34109	ANG
0.0109	-0.470805	ANGEL1
7.07e-05	-0.270683	ANGEL2
0.00568	0.572826	ANGPT1
5.6e-31	3.34745	ANGPT2
0.246	-0.315748	ANGPT4
0.274	0.369754	ANGPTL1
2.1e-17	1.71035	ANGPTL2
0.238	-0.320225	ANGPTL3
3.55e-08	2.33616	ANGPTL4
0.00151	0.662433	ANGPTL6
0.0937	0.433301	ANGPTL7
0.257	-0.180671	ANGPTL8
0.0748	-0.317948	ANHX
1.19e-09	-1.75476	ANK1
1.09e-13	-1.02888	ANK2
5.13e-22	-1.96565	ANK3
0.313	-0.137742	ANKAR
8.69e-05	-0.496864	ANKDD1A
0.141	0.239746	ANKEF1
5.99e-13	1.38004	ANKFN1
4.16e-08	0.728481	ANKFY1
1.88e-15	-1.01709	ANKH
2.98e-09	1.02547	ANKHD1
4.33e-11	0.565562	ANKHD1-EIF4EBP3///ANKHD1
1.1e-21	1.00712	ANKHD1-EIF4EBP3///ANKHD1///EIF4EBP3
5.82e-06	0.528051	ANKIB1
0.00183	0.738449	ANKLE1
0.000115	0.315384	ANKLE2
0.0734	0.416393	ANKMY1
1.14e-05	-0.427126	ANKMY2
0.000633	0.266157	ANKRA2
0.229	-0.337359	ANKRD1
1.08e-11	1.1787	ANKRD10
2.41e-12	1.14793	ANKRD10-IT1
3.02e-15	-0.50223	ANKRD11
2.15e-11	-0.586846	ANKRD12
1.06e-06	0.398467	ANKRD13A
0.00052	-0.332715	ANKRD13B
1.49e-13	-0.632572	ANKRD13C
0.0399	0.283653	ANKRD13D
0.00706	-0.235937	ANKRD16
1.06e-08	-0.362716	ANKRD17
4.02e-05	-1.48824	ANKRD18A
0.164	-0.297413	ANKRD18B
9.05e-07	-0.669749	ANKRD19P
8.8e-07	-1.09022	ANKRD2
0.302	-0.259801	ANKRD20A11P
0.0645	0.319529	ANKRD20A12P
0.801	0.0903638	ANKRD20A12P///ANKRD20A8P///ANKRD20A4///ANKRD20A2///ANKRD20A3///ANKRD20A5P///ANKRD20A1
0.387	0.291564	ANKRD20A4///ANKRD20A2///ANKRD20A3///ANKRD20A1
1.32e-05	-1.20884	ANKRD20A5P
2.43e-07	1.23123	ANKRD22
7.11e-07	0.924942	ANKRD23
0.278	0.260775	ANKRD23///ANKRD39
1.71e-05	-1.2686	ANKRD24
3.36e-22	-1.21054	ANKRD26
0.00895	-0.495665	ANKRD26P3
0.0431	-0.15494	ANKRD27
6.39e-09	-0.655461	ANKRD28
7.77e-11	-1.37725	ANKRD29
0.000534	-0.89308	ANKRD30A
2.51e-07	-1.5338	ANKRD30B
3.63e-10	-1.02007	ANKRD30BP2
0.00488	-0.458149	ANKRD30BP3
0.0247	-0.420097	ANKRD31
0.554	-0.11529	ANKRD33
1.27e-12	-1.86414	ANKRD33B
7.3e-22	-3.48032	ANKRD34A
9.49e-15	-1.93881	ANKRD34C
0.402	0.167893	ANKRD35
2.81e-07	-0.815072	ANKRD36
0.0599	-0.433559	ANKRD36B
1.46e-13	-2.47172	ANKRD36BP2
5.23e-09	-0.659306	ANKRD36C
0.138	0.389534	ANKRD37
7.35e-13	-0.588114	ANKRD39
0.0997	-0.194213	ANKRD40
0.0331	-0.300824	ANKRD42
0.00202	0.367499	ANKRD44
0.704	-0.0602697	ANKRD44-IT1
0.757	-0.0983268	ANKRD45
4.07e-15	-1.08984	ANKRD46
0.0122	0.184348	ANKRD49
8.79e-16	-0.867232	ANKRD50
0.436	0.143535	ANKRD52
0.623	-0.0776303	ANKRD53
0.00414	-0.187679	ANKRD54
0.000125	-0.414235	ANKRD55
1.5e-06	-0.688646	ANKRD6
0.281	-0.149417	ANKRD60
0.029	-0.447102	ANKRD65
0.0936	-0.402736	ANKRD7
1.39e-12	-0.921851	ANKRD9
0.0284	-0.205544	ANKS1A
2.31e-14	-2.6135	ANKS1B
0.000416	0.711404	ANKS3
0.801	-0.0827828	ANKS4B
0.00732	0.326866	ANKS6
0.285	-0.124692	ANKUB1
2.88e-19	2.17116	ANKZF1
0.000848	-0.76014	ANLN
0.0247	0.551408	ANO1
0.00825	-0.315791	ANO10
0.000261	-0.38433	ANO2
5.21e-22	-4.03438	ANO3
1.38e-15	-1.91656	ANO4
4.28e-09	-1.85169	ANO5
6.32e-28	1.60542	ANO6
6.53e-06	-0.891504	ANO7
0.0521	0.233496	ANO8
0.0114	-0.371548	ANO9
0.0946	0.327921	ANOS1
0.000185	-0.264184	ANP32A
0.00133	0.378787	ANP32A-IT1
2.94e-13	0.679691	ANP32B
0.00587	-0.474767	ANP32C
0.15	-0.420972	ANP32D
8.83e-08	0.581324	ANP32E
4.09e-05	1.34794	ANPEP
5.57e-20	1.82598	ANTXR1
6.04e-21	1.82849	ANTXR2
1.76e-24	3.01801	ANXA1
0.161	-0.237595	ANXA10
1.61e-14	-1.12323	ANXA11
0.0718	0.430925	ANXA13
5.64e-23	2.62128	ANXA2
3.86e-08	1.27416	ANXA2P1
1.27e-22	2.29122	ANXA2P2
4.28e-11	1.4604	ANXA2P3
6.04e-12	1.0453	ANXA2R
1.47e-08	-1.34575	ANXA3
6.67e-15	1.18907	ANXA4
4.43e-27	1.62388	ANXA5
0.00304	-0.340466	ANXA6
5.88e-11	-0.63031	ANXA7
0.0283	-0.177773	ANXA8L1///ANXA8
0.346	-0.197828	ANXA9
0.234	0.261787	AOAH
0.253	-0.220983	AOC1
2.08e-05	-0.413351	AOC2
0.252	0.201653	AOC3
0.194	-0.250017	AOC4P
0.454	0.179877	AOX1
0.685	-0.0866453	AOX2P
1.22e-10	-0.675009	AP1AR
0.000192	0.382307	AP1B1
0.00332	-0.153868	AP1G1
0.000759	-0.706894	AP1G2
0.00243	0.199276	AP1M1
0.00686	-0.412507	AP1M2
1.64e-09	-0.710649	AP1S1
6.86e-18	1.82267	AP1S2
0.04	-0.538697	AP1S3
2.65e-07	0.597489	AP2A1
3.34e-22	-1.13589	AP2A2
2.45e-13	-0.605944	AP2B1
1.98e-05	-0.301248	AP2M1
0.0347	-0.216617	AP2S1
1.27e-06	0.309197	AP3B1
1.26e-21	-2.0199	AP3B2
0.0119	0.837178	AP3D1
6.61e-12	0.588525	AP3M1
5.9e-24	-1.2414	AP3M2
4.01e-11	-0.377247	AP3S1
7.61e-09	-0.486822	AP4B1
7.88e-05	0.248854	AP4E1
8.5e-12	1.23091	AP4M1
5.85e-22	-1.19543	AP4S1
0.161	-0.134341	AP5B1
1.08e-14	-0.784461	AP5M1
0.0574	0.152719	AP5S1
3.07e-14	0.790699	APAF1
5.91e-22	-1.98942	APBA1
9.03e-11	-1.14154	APBA2
1.22e-21	0.903917	APBA3
3.44e-15	-1.11221	APBB1
0.0596	0.418926	APBB1IP
9.59e-07	-0.368102	APBB2
2.47e-11	-0.746167	APC
2.12e-06	1.18629	APC2
0.857	0.032994	APCDD1
0.124	0.444713	APCDD1L
0.111	-0.288511	APCDD1L-AS1
0.0339	-0.299068	APCS
0.000697	-0.387938	APEH
0.937	0.0289725	APELA
6.06e-06	0.373412	APEX1
4.01e-19	1.04477	APEX2
1.01e-12	0.758696	APH1A
3.5e-05	0.340707	APH1B
0.000837	-0.279827	API5
0.019	0.214428	APIP
0.0906	0.181152	APITD1-CORT///APITD1
0.0314	-0.218632	APLF
8.58e-17	2.02775	APLN
0.268	0.392545	APLNR
1.93e-09	-1.70352	APLP1
0.0109	0.227803	APLP2
0.02	0.264108	APMAP
0.0199	-0.509481	APOA1
0.000112	-0.903584	APOA2
0.282	-0.266257	APOA4
0.165	-0.230046	APOA5
0.146	-0.33248	APOB
0.000114	-0.412002	APOBEC1
0.585	-0.0682148	APOBEC2
0.111	0.375235	APOBEC3A_B///APOBEC3A
8.01e-12	1.53043	APOBEC3B
3.42e-16	1.35759	APOBEC3C
4.11e-06	-0.33011	APOBEC3D
0.0131	0.554346	APOBEC3F
0.000163	0.679747	APOBEC3F///APOBEC3G
2.21e-10	0.951067	APOBEC3G
0.00018	-0.366788	APOBEC4
7.06e-05	0.849113	APOBR
6.84e-20	1.73971	APOC1
0.0631	0.481953	APOC2
0.206	-0.187035	APOC3
0.0011	0.917749	APOC4-APOC2///APOC4///APOC2
0.00438	-0.892891	APOD
1.17e-10	1.12517	APOE
0.31	-0.290308	APOF
0.249	0.270982	APOH
2.25e-05	1.11293	APOL1
0.000188	0.712273	APOL2
0.0629	0.276828	APOL3
1.01e-15	2.8038	APOL4
0.438	-0.107759	APOL5
4.77e-20	1.63898	APOL6
0.505	-0.119578	APOLD1
3.42e-14	0.650017	APOLD1///DDX47
9.25e-06	0.379422	APOM
4.32e-10	-0.616538	APOO
5.23e-06	-0.512107	APOOL
0.00972	0.205705	APOPT1
6.14e-06	-0.425637	APP
7.56e-09	-0.485045	APPBP2
2.99e-06	-0.342904	APPL1
0.00371	0.356104	APPL2
5.66e-21	1.405	APRT
4.11e-08	0.524622	APTR
0.0189	0.470594	APTX
8.83e-15	2.47344	AQP1
0.00905	-0.482632	AQP10
0.000403	-0.655723	AQP11
0.339	-0.0965799	AQP12B///AQP12A
0.0284	-0.466496	AQP2
5.32e-11	-1.47885	AQP3
0.345	-0.194404	AQP4
0.00303	-0.566112	AQP4-AS1
0.767	-0.0715602	AQP5
0.398	-0.119376	AQP6
0.446	0.178457	AQP8
0.0711	0.806874	AQP9
2.51e-08	0.352096	AQR
8.98e-22	2.03501	AR
1.84e-08	0.469595	ARAF
1.22e-09	0.630781	ARAP1
0.0227	-0.374266	ARAP2
3.79e-10	1.22874	ARAP3
0.000278	1.26602	ARC
0.987	-0.00136737	ARCN1
0.0787	0.818828	AREG
0.00312	0.688072	AREL1
2.83e-09	1.21762	ARF1
7.22e-23	-1.28282	ARF3
2.97e-14	0.703673	ARF4
0.695	-0.0365997	ARF5
1.23e-07	0.923931	ARF6
3.65e-12	1.13504	ARFGAP1
0.815	-0.0201774	ARFGAP2
1.54e-09	0.576359	ARFGAP3
0.0795	-0.140947	ARFGEF1
6.46e-14	-0.589825	ARFGEF2
2.39e-18	-1.99699	ARFGEF3
4.71e-13	0.57472	ARFIP1
4.97e-06	-0.242691	ARFIP2
0.0248	-0.232078	ARFRP1
0.00127	-0.548178	ARG1
0.0349	-0.171543	ARG2
4.94e-23	-1.44788	ARGLU1
0.000259	0.274209	ARHGAP1
0.0923	0.199325	ARHGAP10
2.22e-07	1.45542	ARHGAP11A
0.00159	0.336763	ARHGAP12
5.32e-17	0.805859	ARHGAP17
3.3e-15	1.52196	ARHGAP18
1.77e-10	1.11508	ARHGAP19
1.77e-19	-1.23048	ARHGAP20
0.00257	-0.333843	ARHGAP21
1.98e-05	-1.07949	ARHGAP22
0.0623	0.399645	ARHGAP22-IT1
1.39e-08	-0.992056	ARHGAP23
0.132	-0.228451	ARHGAP24
6.74e-08	1.60376	ARHGAP25
1.79e-18	-1.32942	ARHGAP26
0.331	-0.217819	ARHGAP26-AS1
8.63e-10	0.815953	ARHGAP27
0.000965	-0.812867	ARHGAP28
0.122	0.535551	ARHGAP29
3.57e-05	0.679722	ARHGAP30
7.6e-09	0.685863	ARHGAP31
3.28e-29	-1.92773	ARHGAP32
1.87e-05	-0.51594	ARHGAP33
2.08e-11	-0.738994	ARHGAP35
6.82e-06	-1.6168	ARHGAP36
0.0493	-0.201646	ARHGAP39
3.19e-08	1.26776	ARHGAP4
2.82e-23	2.3951	ARHGAP42
4.87e-15	-2.77644	ARHGAP44
6.26e-08	1.48728	ARHGAP45
1.29e-09	-0.835214	ARHGAP5
0.00182	-0.354662	ARHGAP5-AS1
0.107	-0.274385	ARHGAP6
0.00014	0.572224	ARHGAP9
0.0156	0.250498	ARHGDIA
1.11e-13	1.39445	ARHGDIB
1.5e-23	-2.64657	ARHGDIG
0.0396	0.257086	ARHGEF1
0.0021	0.570177	ARHGEF10
1.88e-11	0.753729	ARHGEF10L
6.86e-07	-0.361833	ARHGEF11
3.2e-24	-1.3359	ARHGEF12
0.0247	-0.209587	ARHGEF15
0.239	0.169272	ARHGEF16
0.00447	-0.29945	ARHGEF17
0.0988	0.118359	ARHGEF18
0.849	0.0574375	ARHGEF19
0.0142	-0.19615	ARHGEF2
0.000182	-0.823703	ARHGEF25
1.03e-11	0.941069	ARHGEF26
0.979	0.0061142	ARHGEF26-AS1
5.64e-06	-0.69211	ARHGEF28
1.52e-09	-0.592657	ARHGEF3
3.27e-06	-0.535036	ARHGEF33
0.0377	-0.434453	ARHGEF34P///OR2A7///OR2A4
0.502	-0.153615	ARHGEF37
0.26	-0.236056	ARHGEF38
0.000366	-0.414707	ARHGEF39
0.362	-0.206622	ARHGEF4
4.63e-25	1.35962	ARHGEF40
0.285	0.19636	ARHGEF5
1.06e-24	1.27439	ARHGEF6
5.24e-23	-1.94059	ARHGEF7
0.00315	-0.634369	ARHGEF7-AS2
0.0529	0.578844	ARHGEF7-IT1
6.42e-21	-1.65128	ARHGEF9
0.0867	0.216541	ARID1A
5.03e-09	0.745535	ARID1B
7.67e-12	0.916472	ARID2
0.00387	0.270366	ARID3A
0.00391	-0.360652	ARID3B
1.02e-13	-0.940351	ARID4A
0.0278	-0.146055	ARID4B
5.17e-12	0.561151	ARID4B///RBM34
1.29e-08	0.98314	ARID5A
0.0238	-0.202222	ARID5B
1.51e-13	-0.562524	ARIH1
2.4e-09	1.01193	ARIH2
0.641	0.12543	ARIH2OS
1.05e-19	-0.785347	ARL1
1.72e-05	-0.466843	ARL10
7.4e-06	1.01937	ARL11
9.41e-17	0.946741	ARL13B
0.828	-0.0765804	ARL14
0.0221	-0.152962	ARL14EP
7.14e-14	-0.698266	ARL15
0.82	0.0222766	ARL16
2.97e-05	0.312661	ARL17B///ARL17A
6.33e-07	-0.482123	ARL2
0.00412	0.272873	ARL2BP
1.76e-11	-0.971425	ARL3
2.44e-05	0.84921	ARL4A
7.96e-10	1.0476	ARL4C
4.28e-11	-0.737498	ARL4D
0.189	-0.112751	ARL5B
0.902	-0.0156224	ARL5C
1.27e-23	-1.05275	ARL6
0.0255	-0.154378	ARL6IP1
0.0508	-0.186572	ARL6IP4
0.0176	-0.285566	ARL6IP5
5.69e-19	1.17098	ARL6IP6
0.0194	-0.205693	ARL8A
2.03e-11	-0.546145	ARL8B
0.255	-0.326483	ARL9
1.92e-06	-0.340399	ARMC1
0.000905	0.325961	ARMC10
0.000253	0.433412	ARMC12
0.0196	-0.371842	ARMC2
3.47e-06	0.416926	ARMC2-AS1///ATP5J2
0.00157	0.786225	ARMC3
0.373	0.126128	ARMC4
0.0197	0.21432	ARMC5
0.0121	0.236885	ARMC6
0.0036	0.274476	ARMC7
1.35e-10	-0.739821	ARMC8
0.000129	-0.421023	ARMC9
0.197	-0.0971918	ARMCX1
0.869	0.0251237	ARMCX2
0.212	0.0983405	ARMCX3
2.42e-13	-0.881909	ARMCX4
4.36e-17	-1.39642	ARMCX5
1.45e-22	-1.50075	ARMCX5-GPRASP2///GPRASP2
1.57e-17	0.893186	ARMCX6
0.0442	-0.16999	ARMT1
3.08e-09	0.378514	ARNT
1.21e-12	-1.10957	ARNT2
0.0466	-0.199358	ARNTL
4.83e-06	-0.623828	ARNTL2
0.678	0.161763	ARNTL2-AS1
0.255	0.130563	ARPC1A
5.4e-14	1.27334	ARPC1B
0.000841	0.328067	ARPC2
1.03e-06	0.380532	ARPC3
6.24e-07	0.468816	ARPC4
0.091	0.247481	ARPC4-TTLL3///ARPC4
3.07e-12	0.920008	ARPC4-TTLL3///TTLL3///ARPC4
2.47e-08	0.797104	ARPC5
8.05e-21	-1.13208	ARPC5L
9.57e-05	0.362858	ARPIN
7.41e-31	-1.94251	ARPP19
1.84e-23	-4.49819	ARPP21
0.535	0.0697504	ARR3
1.97e-20	-1.88632	ARRB1
0.318	-0.140492	ARRB2
0.00651	-0.60657	ARRDC1
0.309	0.184493	ARRDC1-AS1
0.979	0.00674019	ARRDC2
2.64e-08	0.807842	ARRDC3
0.63	0.045835	ARRDC3-AS1
0.000778	0.615238	ARRDC4
0.00459	-0.427734	ARSA
1.53e-05	0.504178	ARSB
1.23e-16	1.52958	ARSD
3.93e-05	0.438597	ARSE
0.28	-0.226056	ARSF
0.528	0.127229	ARSG
0.052	0.648487	ARSI
2.11e-07	1.54139	ARSJ
0.0129	-0.297673	ARSK
3.33e-05	-1.03628	ART1
2.4e-08	-0.957137	ART3
0.000165	-0.510629	ART4
4.91e-06	-0.426578	ART5
0.0385	-0.204152	ARTN
9.78e-14	-0.528919	ARV1
0.0616	0.397295	ARVCF
1.63e-06	-1.46276	ARX
0.787	-0.0313505	AS3MT
9.26e-05	0.396739	ASAH1
1.57e-13	-0.854583	ASAH2B
5.63e-07	0.432762	ASAP1
0.49	-0.137851	ASAP1-IT1
0.00138	0.411331	ASAP1-IT2
0.789	0.0269926	ASAP2
1.75e-12	1.02334	ASAP3
0.000356	-0.272484	ASB1
0.0374	-0.488535	ASB10
0.00737	0.836889	ASB11
0.000204	-0.576404	ASB12
0.00301	-0.357896	ASB12///MTMR8
3.47e-10	-0.741012	ASB13
0.0721	-0.191634	ASB14
0.315	0.26813	ASB15
0.789	-0.024747	ASB16
4.87e-14	0.881459	ASB16-AS1
0.252	-0.245739	ASB17
3.4e-08	-0.989671	ASB2
0.0056	-0.400416	ASB3
0.000164	-0.754914	ASB4
0.126	-0.366387	ASB5
4.01e-08	0.446427	ASB6
0.445	0.049861	ASB7
5.84e-08	-0.330159	ASB8
0.0299	0.28697	ASB9
0.0319	-0.229467	ASCC1
2.76e-22	1.40254	ASCC2
2.79e-11	0.65611	ASCC3
2.07e-06	1.43163	ASCL1
0.00832	-0.64841	ASCL2
0.153	-0.360806	ASCL3
0.00234	-0.54022	ASCL5
0.00706	0.286694	ASF1A
7.64e-07	0.871636	ASF1B
0.812	-0.0651637	ASGR1
0.824	0.0361367	ASGR2
2.22e-12	-0.523811	ASH1L
0.0415	-0.169933	ASH1L-AS1
2.6e-06	-0.261092	ASH2L
0.00361	-0.48508	ASIC1
7.32e-21	-3.17755	ASIC2
0.0637	0.654658	ASIC4
0.073	-0.424981	ASIC5
0.93	0.0262197	ASIP
2.75e-05	0.532506	ASL
0.103	-0.471766	ASMT
0.577	0.0624731	ASMTL
0.0515	0.17691	ASMTL-AS1
9.22e-07	0.388893	ASNA1
0.000307	-0.444	ASNS
0.352	0.0557407	ASNSD1
3.53e-08	-2.48687	ASPA
2.94e-07	-1.05633	ASPDH
0.00105	0.595698	ASPG
6.3e-14	1.72376	ASPH
5.33e-14	-1.4152	ASPHD1
1.41e-16	-1.09843	ASPHD2
4.18e-23	4.98942	ASPM
0.00275	0.890317	ASPN
0.66	0.0397707	ASPRV1
4.11e-08	0.600361	ASPSCR1
2.65e-08	-0.869785	ASRGL1
2.99e-06	-0.967171	ASS1
4.49e-11	0.916404	ASTE1
4.03e-09	-0.981843	ASTN1
0.459	0.144391	ASTN2
3.08e-11	0.71024	ASUN
1.52e-08	0.455511	ASXL1
7.77e-09	0.523441	ASXL2
2e-11	-1.10011	ASXL3
0.649	0.16475	ASZ1
6.25e-17	-1.17454	ATAD1
1.25e-11	1.68477	ATAD2
4.07e-08	0.687668	ATAD2B
4.44e-06	0.380486	ATAD3A
3.31e-08	0.459425	ATAD3B
1.01e-16	1.91656	ATAD3B///ATAD3A
0.247	0.27021	ATAD3C
5.11e-05	0.435564	ATAD5
8.07e-08	1.01832	ATAT1
1.22e-11	-1.93174	ATCAY
4.22e-19	-0.971865	ATE1
1.35e-06	0.616282	ATF1
5.43e-15	-0.609201	ATF2
5.32e-07	1.00545	ATF3
7.46e-09	0.511468	ATF4
2.66e-08	0.857691	ATF5
0.108	-0.142682	ATF6
0.000639	0.624298	ATF6B
2.81e-07	0.442484	ATF7
5.13e-15	0.803829	ATF7IP
5.32e-22	-0.96231	ATF7IP2
0.305	-0.141238	ATG10
0.389	0.0948443	ATG101
2.35e-08	1.54185	ATG12
2.03e-05	-0.274267	ATG13
0.0511	0.171168	ATG14
0.533	0.0732224	ATG16L1
0.0148	0.270095	ATG16L2
0.278	0.0931627	ATG2A
1.64e-11	-0.695274	ATG2B
0.0485	0.150681	ATG3
0.00958	0.176991	ATG4A
3.26e-09	0.493793	ATG4B
0.339	-0.14101	ATG4C
0.0321	0.165659	ATG4D
0.000788	-0.267825	ATG5
0.0182	0.174105	ATG7
1.17e-05	-0.296531	ATG9A
0.000308	-0.406958	ATG9B
0.000177	0.256629	ATIC
3.63e-27	-2.25964	ATL1
1.88e-09	-0.480355	ATL2
5.5e-19	1.47962	ATL3
6.15e-15	0.858946	ATM
4.29e-15	-0.653607	ATMIN
0.000137	-0.371955	ATN1
0.000393	-0.793949	ATOH1
1.22e-24	-3.00187	ATOH7
0.00632	0.438049	ATOH8
0.00346	0.243406	ATOX1
4.63e-05	-0.501163	ATP10A
0.00505	-0.401723	ATP10B
6.91e-17	0.960172	ATP10D
3.59e-07	0.679405	ATP11A
0.107	-0.30465	ATP11A-AS1
0.4	0.253333	ATP11B
1.85e-13	0.939259	ATP11C
0.0147	-0.321402	ATP12A
5.17e-13	0.552853	ATP13A1
1.32e-12	-0.912548	ATP13A2
3.1e-09	0.852758	ATP13A3
0.000692	0.859281	ATP13A4
0.468	0.259198	ATP13A4-AS1
0.124	-0.220406	ATP13A5
0.0489	-0.200112	ATP1A1
0.0866	0.27629	ATP1A1-AS1
9.32e-05	-1.28448	ATP1A2
3.62e-09	-1.13918	ATP1A4
3.42e-13	-1.72203	ATP1B1
0.719	0.06758	ATP1B2
0.000572	0.559046	ATP1B3
0.0278	-0.331187	ATP1B4
0.0821	0.47986	ATP23
0.0943	-0.229084	ATP2A1
1.96e-06	1.10854	ATP2A1-AS1
6.84e-21	-1.1064	ATP2A2
0.0141	-0.243017	ATP2A3
1.69e-26	-2.28291	ATP2B1
2.55e-20	-4.41737	ATP2B2
1e-18	-3.7815	ATP2B3
2.67e-05	-0.520867	ATP2B4
1.51e-22	-1.04771	ATP2C1
1.74e-12	-1.48849	ATP2C2
0.943	0.0211561	ATP4A
0.00261	-0.309708	ATP4B
0.174	-0.0988656	ATP5A1
0.000284	-0.281671	ATP5B
4.83e-09	-0.430023	ATP5C1
4.6e-11	0.951133	ATP5D
1.42e-09	0.459098	ATP5E
9.54e-15	-0.67804	ATP5F1
4.7e-05	-0.298344	ATP5G1
1.67e-17	0.68934	ATP5G2
0.414	-0.08047	ATP5G2P1
0.000444	-0.509938	ATP5G3
0.0333	-0.133904	ATP5H
0.0961	-0.180893	ATP5I
6.41e-05	-0.255033	ATP5J
0.000549	0.519751	ATP5J2
3.27e-05	0.758115	ATP5J2-PTCD1///PTCD1
2.54e-19	-1.00275	ATP5L
0.000538	-0.219659	ATP5O
3.71e-09	-0.661903	ATP5S
1.05e-07	0.77777	ATP5SL
0.0184	-0.282956	ATP6
0.113	-0.122276	ATP6AP1
0.018	-0.215377	ATP6AP1L
0.00297	-0.167754	ATP6AP2
4.43e-20	-1.10076	ATP6V0A1
2.31e-15	1.10444	ATP6V0A2
0.00227	-0.835885	ATP6V0A4
0.0258	-0.179206	ATP6V0B
5.35e-19	-0.791701	ATP6V0C
3.19e-16	-0.762552	ATP6V0D1
0.173	0.477731	ATP6V0D2
7.78e-25	1.17956	ATP6V0E1
0.000734	-0.415503	ATP6V0E2
0.000948	0.584871	ATP6V0E2-AS1
4.75e-22	-1.10306	ATP6V1A
5.21e-10	0.976577	ATP6V1B1
9.61e-19	-1.08171	ATP6V1B2
5.76e-25	-0.94975	ATP6V1C1
1.85e-05	-0.816595	ATP6V1C2
6.59e-17	-0.822918	ATP6V1D
2.7e-16	-1.01477	ATP6V1E1
0.034	-0.33842	ATP6V1E2
0.00146	0.256678	ATP6V1G1
3.89e-23	-2.82458	ATP6V1G2
5.74e-18	0.696711	ATP6V1G2-DDX39B///SNORD84///DDX39B
0.266	-0.202229	ATP6V1G3
2.14e-22	-1.31664	ATP6V1H
6.29e-09	0.50881	ATP7A
8.27e-13	-0.760751	ATP7B
8.07e-14	-2.18527	ATP8A1
1.66e-19	-2.50819	ATP8A2
0.0221	0.355837	ATP8B1
0.235	-0.198663	ATP8B2
0.00452	0.50994	ATP8B3
0.64	0.0794225	ATP8B4
0.00392	-0.638567	ATP8B5P
1.53e-13	-1.2572	ATP9A
0.00592	-0.288463	ATP9B
4.52e-27	-1.41876	ATPAF1
2.53e-07	0.713007	ATPAF2
1.09e-14	-0.709258	ATPIF1
0.187	0.134033	ATR
3.29e-26	1.23272	ATRAID
8.13e-11	0.776043	ATRIP///TREX1
4.94e-16	-0.634424	ATRN
4.28e-21	-2.45276	ATRNL1
3.84e-13	-0.610247	ATRX
1.52e-10	1.1271	ATXN1
3.27e-14	-0.551616	ATXN10
8.67e-06	-0.301785	ATXN1L
0.0833	-0.149539	ATXN2
0.00297	0.334114	ATXN2L
9.14e-08	-0.815504	ATXN3
0.0032	-0.49057	ATXN3L
0.0122	-0.242762	ATXN7
3.38e-06	1.05016	ATXN7L1
0.353	-0.117297	ATXN7L2
8.74e-18	-0.879819	ATXN7L3
5.71e-16	-0.798578	ATXN7L3B
0.0109	-0.607042	ATXN8OS
1.11e-19	-0.84959	AUH
0.0409	-0.18131	AUNIP
6.15e-21	0.74424	AUP1
1.42e-20	2.28577	AURKA
0.00455	-0.490556	AURKAIP1
2.43e-10	1.46709	AURKB
0.186	0.163284	AURKC
0.375	-0.143313	AUTS2
1.12e-07	0.668091	AVEN
1.26e-13	2.42591	AVIL
1.2e-05	-0.312896	AVL9
0.477	-0.165954	AVP
4.71e-12	-0.669616	AVPI1
0.112	-0.324711	AVPR1A
0.698	0.106088	AVPR1B
0.0303	-0.251808	AVPR2
0.0316	-0.311386	AWAT1
0.202	0.36969	AXDND1
7.93e-07	1.24618	AXIN1
0.000895	-0.38751	AXIN2
0.0127	0.327836	AXL
1e-05	1.25565	AZGP1
0.0313	-0.457215	AZGP1P1
0.0069	0.581377	AZGP1P1///AZGP1
4.78e-17	-0.9984	AZI2
8.22e-08	-0.434827	AZIN1
2.02e-09	-0.749188	AZIN2
0.85	0.0494434	AZU1
1.56e-17	0.744151	B2M
1.43e-13	-0.781221	B3GALNT1
1.77e-10	0.554452	B3GALNT2
4.07e-05	-0.413297	B3GALT1
3.66e-18	-2.86739	B3GALT2
0.0133	-0.43927	B3GALT4
4.1e-08	1.43601	B3GALT5
0.0332	0.466574	B3GALT5-AS1
5.19e-07	0.511744	B3GALT6
1.29e-10	-1.40729	B3GAT1
0.000198	-1.04223	B3GAT2
1.38e-05	0.446855	B3GAT3
0.0101	-0.522243	B3GLCT
6.51e-09	-0.700302	B3GNT2
0.0277	-0.409245	B3GNT3
5.06e-13	-0.837925	B3GNT4
1.37e-05	0.728672	B3GNT5
0.521	-0.116389	B3GNT6
0.167	-0.300779	B3GNT7
0.419	0.191475	B3GNT8
0.000508	0.272134	B3GNT9
0.137	-0.43142	B3GNTL1
2.17e-12	-1.57498	B4GALNT1
0.558	0.141371	B4GALNT2
4.92e-06	-1.03386	B4GALNT3
0.0228	-0.317384	B4GALNT4
0.000295	0.649766	B4GALT1
0.0431	-0.152507	B4GALT2
0.000134	0.315636	B4GALT3
3.51e-14	0.937064	B4GALT4
7.41e-06	0.551376	B4GALT5
2.51e-13	-2.00674	B4GALT6
7.28e-10	0.687779	B4GALT7
1.96e-19	-1.38751	B4GAT1
0.00674	-0.512904	B9D1
0.0428	0.447464	B9D2
0.451	0.131175	BAALC
0.000418	0.642041	BAALC-AS2
0.0294	0.485829	BAAT
0.0118	-0.189392	BABAM1
5.36e-08	-0.680177	BACE1
4.95e-13	1.34016	BACE2
5.02e-12	0.940978	BACH1
0.694	0.0560023	BACH2
1.58e-10	1.12879	BAD
8.8e-05	-0.343228	BAG1
0.118	-0.147192	BAG2
0.000202	0.520954	BAG3
6.86e-27	-1.08888	BAG4
0.0117	-0.199709	BAG5
1.03e-08	0.41787	BAG6
0.307	0.262899	BAGE
0.385	0.249642	BAGE2///BAGE3///BAGE5///KMT2C
0.0301	-0.341207	BAGE2///BAGE4
5.51e-05	0.635199	BAHCC1
3.33e-05	0.369918	BAHD1
9.2e-21	-1.61346	BAIAP2
5.94e-10	-0.707314	BAIAP2-AS1
0.0852	-0.587739	BAIAP2L1
0.0445	-0.487747	BAIAP2L2
1.01e-07	-1.93528	BAIAP3
8.72e-16	0.936199	BAK1
0.89	-0.0335812	BAMBI
0.0283	-0.555317	BANCR
3.6e-19	0.709166	BANF1
0.242	-0.22149	BANF2
0.00456	-0.607301	BANK1
1.13e-13	0.72727	BANP
5.71e-09	-0.455778	BAP1
2.19e-25	2.5782	BARD1
0.0682	0.312131	BARHL1
0.0718	-0.367279	BARX1
0.721	-0.0890631	BARX1-AS1
0.967	-0.010172	BARX2
3.96e-15	-1.93806	BASP1
0.0333	0.470706	BATF
6.16e-08	1.04411	BATF2
0.0878	0.306601	BATF3
8.66e-20	1.91109	BAX
1.39e-22	1.56965	BAZ1A
5.71e-11	0.548349	BAZ1B
0.107	0.163685	BAZ2A
0.00745	0.278736	BAZ2B
4.43e-07	-0.545599	BBIP1
9.45e-05	-0.280823	BBOF1
2.18e-05	0.900104	BBOX1
0.303	-0.117159	BBOX1-AS1
0.0478	-0.390617	BBS1
0.943	-0.00968702	BBS10
0.118	-0.158154	BBS12
0.00147	0.322277	BBS2
1.05e-07	0.655581	BBS4
0.99	0.00218719	BBS5
6.24e-20	-1.02993	BBS7
3.13e-18	1.54819	BBS9
2.26e-07	0.634674	BBX
0.201	-0.172121	BCAM
0.000605	1.43258	BCAN
3.37e-08	-0.666303	BCAP29
6e-07	0.391353	BCAP31
0.00536	0.726103	BCAR1
0.273	0.180573	BCAR3
0.514	-0.135334	BCAR4
1.15e-05	-1.40045	BCAS1
1.29e-06	-0.330497	BCAS2
3.05e-10	-0.586672	BCAS3
1.79e-15	-1.45658	BCAS4
1.03e-06	1.18171	BCAT1
5.41e-11	0.802472	BCAT2
2.02e-06	0.761108	BCCIP
3.62e-14	0.653175	BCDIN3D
0.0685	-0.379956	BCDIN3D-AS1
1.53e-09	1.65608	BCHE
9.06e-05	-0.313025	BCKDHA
5.02e-05	0.583232	BCKDHB
0.000164	0.364026	BCKDK
4.1e-07	0.503376	BCL10
8.5e-20	-2.03932	BCL11A
1.68e-15	-1.5696	BCL11B
0.0325	0.285086	BCL2
2.42e-06	1.32067	BCL2A1
3.13e-07	0.589093	BCL2L1
0.0911	-0.412865	BCL2L10
3.53e-10	0.577889	BCL2L11
1.89e-23	1.84807	BCL2L12
0.000265	0.245866	BCL2L13
0.00782	-0.884015	BCL2L14
3.87e-07	-0.734797	BCL2L15
5.18e-19	-1.42783	BCL2L2
0.817	-0.0239546	BCL2L2-PABPN1///PABPN1
0.414	-0.0663469	BCL2L2-PABPN1///PABPN1///BCL2L2
1.12e-21	1.99476	BCL6
0.00178	-0.432067	BCL6B
1.71e-07	-1.04495	BCL7A
0.511	0.0658919	BCL7B
1.51e-13	1.17852	BCL7C
0.768	0.0233803	BCL9
0.332	-0.0934117	BCL9L
7.38e-08	-0.824351	BCLAF1
0.637	0.078772	BCO1
0.123	-0.276796	BCO2
0.0074	0.39577	BCOR
0.012	0.310851	BCORL1
0.135	-0.261694	BCORP1
0.000293	-0.459867	BCR
0.0329	-0.466647	BCRP3
4.05e-06	0.24746	BCS1L
3.06e-07	-0.513811	BDH1
9.36e-10	0.787547	BDH2
0.0216	-0.350907	BDKRB1
0.958	-0.0190566	BDKRB2
2.74e-18	-2.69645	BDNF
0.00395	-0.492795	BDNF-AS
2.42e-08	-0.393418	BDP1
0.00196	-0.406507	BEAN1
0.0762	0.505842	BECN1
1.24e-19	-1.39831	BEGAIN
0.195	-0.335981	BEND2
0.415	0.0636939	BEND3
7.4e-17	-3.57368	BEND4
2.16e-08	-0.745629	BEND5
6.35e-16	-1.33629	BEND6
0.00115	0.503106	BEND7
0.0171	-0.398226	BEST1
0.542	-0.120308	BEST2
9.67e-10	1.2169	BEST3
0.0131	0.701952	BEST4
3.68e-09	0.495619	BET1
2.01e-10	0.493314	BET1L
3e-10	-1.36353	BEX1
2.05e-15	-1.86951	BEX2
6.57e-08	-0.363501	BEX3
4.4e-15	-1.23716	BEX4
2.25e-17	-2.9957	BEX5
3.05e-14	0.589824	BFAR
2.15e-08	-1.47895	BFSP1
0.87	-0.0455455	BFSP2
0.416	0.219015	BFSP2-AS1
2.78e-05	-0.807355	BGLT3
1.03e-10	1.20509	BGN
0.00352	-0.465576	BHLHA15
1.04e-13	-0.882866	BHLHB9
8.7e-21	-2.41524	BHLHE22
1.35e-06	-1.34065	BHLHE23
0.254	0.321422	BHLHE40
0.355	0.181399	BHLHE41
2.96e-07	-1.03508	BHMT
0.0049	-0.558114	BHMT2
2.03e-07	-0.43507	BICC1
1.75e-10	0.991584	BICD1
7.71e-08	1.46153	BICD2
1.76e-12	-2.46608	BICDL1
0.0007	-0.421884	BICDL2
0.00564	0.394103	BID
0.387	-0.138287	BIK
7.11e-10	-1.32499	BIN1
0.0066	0.763952	BIN2
5.79e-15	0.585841	BIN3
0.00179	0.421263	BIN3-IT1
9.7e-09	0.485248	BIRC2
0.0346	0.637272	BIRC3
8.63e-21	3.84678	BIRC5
0.00122	-0.164833	BIRC6
0.332	0.109901	BIRC7
0.0388	0.628859	BIVM
0.713	-0.102221	BLACAT1
1.16e-16	-0.870314	BLCAP
0.983	0.00420677	BLID
0.0566	0.314753	BLK
0.000668	0.369688	BLM
1.35e-10	0.569615	BLMH
0.987	-0.00433091	BLNK
1.76e-06	0.358317	BLOC1S1
0.000155	0.890071	BLOC1S1-RDH5///RDH5
9.37e-13	-0.731109	BLOC1S2
0.513	0.141453	BLOC1S3
0.0138	0.280109	BLOC1S4
1.15e-11	0.764397	BLOC1S5-TXNDC5///TXNDC5
5.61e-07	-0.326192	BLOC1S6
2.34e-10	0.462328	BLVRA
0.722	-0.06446	BLVRB
0.00923	0.664722	BLZF1
3.55e-05	0.63712	BMF
8e-24	1.20562	BMP1
0.00119	-0.429186	BMP10
9.56e-07	-0.463904	BMP15
1.07e-07	1.03716	BMP2
3.53e-08	0.655823	BMP2K
0.183	-0.367198	BMP3
0.726	0.0538386	BMP4
0.377	-0.120504	BMP5
0.0196	-0.263607	BMP6
6.08e-12	1.11788	BMP7
0.0577	0.399364	BMP8A
0.152	-0.284304	BMP8B
0.000754	-0.772298	BMPER
6.66e-05	0.454237	BMPR1A
0.235	0.238428	BMPR1B
6.16e-22	-0.823511	BMPR2
0.00834	0.223209	BMS1
0.511	0.173892	BMS1P17///BMS1P18
3.55e-18	-1.22414	BMS1P20
0.023	-0.495876	BMS1P21///MBL1P
0.0767	-0.254988	BMS1P5
0.0223	-0.664671	BMS1P6
0.799	-0.0298951	BMT2
0.0853	-0.325215	BMX
0.517	0.225239	BNC1
9.58e-05	0.851833	BNC2
6.17e-08	0.497666	BNIP1
4.1e-17	1.06775	BNIP2
5.25e-05	-0.541387	BNIP3
0.146	0.182048	BNIP3L
0.929	0.0253318	BNIPL
0.604	-0.100886	BNIPL///C1orf56
1.19e-25	2.45716	BOC
1.74e-11	0.674339	BOD1
0.000307	-0.236475	BOD1L1
0.613	0.0919916	BOD1L2
5.6e-05	-1.48345	BOK
3.55e-05	0.314512	BOLA1
0.00935	-0.303247	BOLA2
5.37e-11	0.727808	BOLA2B///BOLA2
9.9e-05	0.310236	BOLA3
0.000534	-1.03914	BOLA3-AS1
0.000524	-0.290608	BOLL
1.79e-14	0.812756	BORA
3.63e-06	-0.716987	BORCS5
0.17	-0.213998	BORCS6
2.03e-08	-0.624199	BORCS7
3.15e-24	1.23912	BORCS8
0.511	0.167115	BPESC1
6.96e-06	0.378442	BPGM
0.625	0.0416199	BPHL
0.00153	-0.429555	BPIFA1
0.701	-0.0526909	BPIFA2
0.0728	-0.184506	BPIFA3
0.0183	-0.257823	BPIFA4P
0.0364	-0.239401	BPIFB1
0.00766	-0.597168	BPIFB2
0.181	-0.33853	BPIFB4
0.757	-0.0713658	BPIFB6
0.109	-0.406616	BPIFC
0.00113	0.646515	BPNT1
5.85e-05	0.311095	BPTF
0.0438	-0.328386	BPY2
5.48e-21	-0.947593	BRAF
0.0875	-0.192909	BRAP
1.11e-16	0.832545	BRAT1
7.91e-22	1.70343	BRCA1
5.25e-21	2.66442	BRCA2
0.365	-0.0682403	BRCC3
0.814	0.0243883	BRD1
4.31e-11	0.529344	BRD2
0.109	-0.135737	BRD3
0.00302	0.279939	BRD4
4.33e-05	0.334875	BRD7
0.00945	-0.385554	BRD7P3
0.000761	0.418228	BRD8
0.00735	0.184568	BRD9
0.142	-0.340777	BRDT
7.05e-07	-0.276909	BRE
0.0406	0.415741	BREA2
0.000512	-0.792324	BRE-AS1
0.303	-0.166645	BRF1
2.13e-06	-0.28537	BRF2
8.29e-21	1.03027	BRI3
1.19e-20	-1.07282	BRI3BP
0.00515	-0.320708	BRICD5
1.9e-16	-2.18151	BRINP1
5.63e-07	-1.11109	BRINP2
0.0311	-0.727507	BRINP3
1.06e-09	1.26403	BRIP1
0.015	0.279771	BRIX1
0.0101	-0.242616	BRK1
6.85e-26	1.02253	BRMS1
1.27e-21	-1.01209	BRMS1L
1.69e-07	0.355426	BROX
0.852	0.0193439	BRPF1
7.75e-12	-0.575749	BRPF3
9.48e-06	-1.10456	BRS3
1.97e-13	-1.52959	BRSK1
2.62e-13	-1.90844	BRSK2
1.03e-22	-1.5899	BRWD1
0.227	-0.14342	BRWD1-IT2
0.00448	0.337406	BRWD3
0.18	0.228992	BSDC1
0.0215	0.324325	BSG
3.43e-19	-3.14434	BSN
0.323	0.179477	BSN-AS2
0.0134	-0.416938	BSND
3.17e-09	-0.704017	BSPRY
9.93e-05	1.15712	BST1
1.02e-10	1.70116	BST2
0.789	-0.0270117	BTAF1
0.00317	-0.222217	BTBD1
1.24e-27	-1.17255	BTBD10
0.00212	-0.743734	BTBD11
0.000758	-0.848203	BTBD16
0.798	0.097898	BTBD17
0.202	0.331806	BTBD18
5.48e-05	0.508446	BTBD19
0.00487	-0.311378	BTBD2
1.24e-12	-0.906879	BTBD3
2.47e-11	-0.52587	BTBD6
2.73e-12	0.544416	BTBD7
0.0888	-0.388417	BTBD8
5.81e-25	-1.4202	BTBD9
0.00313	-1.00568	BTC
0.0578	-0.194849	BTD
3.85e-19	0.904532	BTF3
4.87e-08	-0.347202	BTF3L4
0.907	0.0467159	BTF3P11
0.0196	0.372846	BTF3P12
0.951	-0.0141872	BTF3P13
3.92e-28	1.35158	BTG1
0.0831	0.237841	BTG2
2.62e-15	1.01073	BTG3
0.0141	-0.59863	BTG4
4.41e-06	0.893831	BTK
0.343	0.250291	BTLA
2.15e-05	-0.742828	BTN1A1
5.7e-06	0.475265	BTN2A1
2.91e-13	0.701735	BTN2A2
0.783	-0.0607864	BTN2A3P
6.26e-10	1.17007	BTN3A1
1.94e-24	3.00459	BTN3A2
4.6e-21	1.60128	BTN3A2///BTN3A3
4.13e-17	1.29591	BTN3A3
0.252	-0.144794	BTNL2
0.000315	-0.313776	BTNL3
0.515	-0.131672	BTNL8
5.62e-05	-0.960213	BTNL9
8.18e-24	-1.48342	BTRC
2.62e-22	3.07058	BUB1
1.86e-14	1.87197	BUB1B
0.00101	0.334819	BUB3
3.6e-11	0.524149	BUD13
3.72e-17	1.00005	BUD31
0.123	0.271794	BVES
0.00203	-0.527303	BVES-AS1
0.0258	0.308627	BYSL
1.07e-17	0.657034	BZW1
0.0908	0.252112	BZW2
1.17e-08	1.22639	C10orf10
0.000255	-0.839968	C10orf107
4.34e-05	0.396645	C10orf11
0.964	-0.00825427	C10orf113
0.00105	-0.591532	C10orf12
0.263	0.434981	C10orf126
0.000304	-0.362635	C10orf128
1.23e-08	0.602086	C10orf2
0.00641	0.501896	C10orf25
4.48e-19	-1.55115	C10orf35
0.0112	-0.398849	C10orf53
0.149	-0.32208	C10orf54
0.585	0.182835	C10orf55
0.0365	-0.26831	C10orf62
0.177	-0.229932	C10orf67
0.345	-0.25379	C10orf71
0.796	-0.0897108	C10orf71-AS1
0.0528	-0.161516	C10orf76
0.00214	-0.544596	C10orf82
9.17e-19	-0.66864	C10orf88
3.18e-05	-0.480539	C10orf90
0.29	-0.256933	C10orf91
0.00212	-0.388274	C10orf95
0.0046	0.538669	C10orf99
0.135	0.157504	C11orf1
0.706	-0.0500153	C11orf16
0.00148	-0.295112	C11orf21
3.31e-05	0.481311	C11orf24
0.000193	-0.257261	C11orf31
0.00108	-0.914433	C11orf40
0.000339	-0.481999	C11orf42
0.00455	-0.244618	C11orf44
0.759	0.0580953	C11orf45
0.000509	-0.287304	C11orf49
0.908	-0.0200643	C11orf53
8.48e-11	0.56684	C11orf54
2.22e-07	0.376361	C11orf57
3.49e-12	-0.53382	C11orf58
0.25	0.251999	C11orf63
0.541	0.189665	C11orf65
1.73e-05	-0.319532	C11orf68
1.78e-05	1.29449	C11orf70
0.000715	-0.430554	C11orf71
0.00741	-0.31301	C11orf72
4.74e-05	-0.317468	C11orf74
0.002	-0.569136	C11orf80
0.413	0.0896292	C11orf84
0.175	-0.283523	C11orf86
5.33e-18	-3.79107	C11orf87
0.415	0.131657	C11orf88
0.365	0.227065	C11orf94
0.725	-0.0446838	C11orf95
3.95e-06	1.0111	C11orf96
1.27e-09	-1.4117	C11orf97
0.00191	0.282951	C11orf98///LBHD1
0.0199	-0.178866	C12orf10
1.34e-07	-0.493103	C12orf29
0.363	-0.0711479	C12orf4
0.00133	-0.712767	C12orf40
0.0394	-0.246614	C12orf42
0.0335	-0.178713	C12orf43
0.707	-0.0402333	C12orf45
6.74e-09	0.735845	C12orf49
0.47	0.204538	C12orf50
0.00032	-0.625339	C12orf54
0.00345	-0.56769	C12orf56
0.00148	0.303418	C12orf57
0.00274	0.449056	C12orf60
0.172	0.178587	C12orf65
0.0178	0.29561	C12orf66
4.35e-13	-0.550622	C12orf73
0.601	-0.139328	C12orf74
0.0155	-0.317347	C12orf75
5.9e-24	-1.1792	C12orf76
0.591	-0.130483	C12orf77
0.00753	-0.461909	C12orf80
0.166	-0.127829	C14orf1
0.145	-0.393673	C14orf105
4.16e-11	0.691574	C14orf119
3.88e-10	-1.3317	C14orf132
0.254	0.341656	C14orf159
6.09e-12	0.540844	C14orf166
3.24e-09	-0.595121	C14orf169
0.00329	-0.294417	C14orf178
0.0905	-0.228436	C14orf180
3.31e-23	-1.34838	C14orf2
2.27e-07	-0.505968	C14orf28
0.584	-0.152841	C14orf37
0.799	-0.0731643	C14orf39
0.196	0.201946	C14orf79
0.00434	0.652345	C14orf80
0.157	0.131168	C14orf93
0.36	0.160165	C15orf32
0.00024	0.312981	C15orf38-AP3S2///AP3S2
8.36e-07	0.454139	C15orf39
0.748	0.0529854	C15orf40
1.78e-08	0.476543	C15orf41
3.03e-06	1.6847	C15orf48
4.51e-17	1.35059	C15orf52
0.873	-0.0440567	C15orf54
4.46e-05	-0.795037	C15orf56
0.000733	-0.252202	C15orf57
5.7e-11	-2.40261	C15orf59
6.29e-16	-0.756536	C15orf61
0.546	-0.130516	C15orf62
0.203	-0.150236	C15orf65
1.96e-11	-0.964642	C16orf45
3.43e-14	-0.781805	C16orf46
0.532	-0.108026	C16orf52
0.318	0.254578	C16orf54
0.00731	-0.364074	C16orf58
0.573	-0.119588	C16orf59
0.0439	0.50019	C16orf62
1.48e-18	-0.554433	C16orf70
0.347	-0.272451	C16orf71
8.82e-15	-0.66577	C16orf72
0.336	0.165833	C16orf74
0.000162	-0.670333	C16orf78
0.724	-0.0974395	C16orf82
0.969	-0.00547284	C16orf86
4.86e-07	-0.986833	C16orf87
0.0576	-0.647395	C16orf89
0.697	-0.0311728	C16orf91
0.0118	-0.557472	C16orf92
1.54e-05	0.89094	C16orf95
0.0377	-0.20929	C17orf100
0.122	-0.489854	C17orf105
0.00166	-0.424009	C17orf47
0.57	-0.142591	C17orf50
4.58e-16	-1.49074	C17orf51
0.00549	0.538724	C17orf53
0.00661	0.239538	C17orf58
5.56e-19	0.882473	C17orf62
0.646	0.130198	C17orf64
0.022	-0.418835	C17orf67
0.514	-0.197676	C17orf74
0.781	-0.0417055	C17orf75
0.289	-0.349205	C17orf77
0.204	-0.344589	C17orf78
3.84e-07	0.370805	C17orf80
0.0288	0.171577	C17orf82
0.000225	0.272552	C17orf89
6.57e-16	-2.28393	C17orf96
3.61e-05	-0.445996	C17orf97
0.165	-0.361822	C17orf98
0.589	-0.0955664	C17orf99
0.285	-0.247921	C18orf12
0.000666	-0.587547	C18orf15
0.00333	0.258069	C18orf21
0.278	-0.0895303	C18orf25
1.6e-08	0.864157	C18orf54
0.000444	-0.799922	C18orf61
0.0719	-0.283907	C18orf8
3.59e-10	-1.63153	C19orf12
0.000133	0.444915	C19orf18
1.93e-09	0.59004	C19orf24
0.000408	0.329793	C19orf25
0.572	-0.180879	C19orf33
0.000469	0.579742	C19orf43
2.23e-06	0.747411	C19orf44
0.231	-0.16295	C19orf45
4.95e-07	-1.06282	C19orf47
0.996	0.00068087	C19orf52
5.93e-05	0.292819	C19orf53
4.5e-14	0.73511	C19orf54
0.0979	0.343317	C19orf57
0.126	-0.125718	C19orf60
0.0639	0.190989	C19orf66
0.574	-0.136326	C19orf68
0.0678	0.142461	C19orf70
0.0069	-0.437071	C19orf73
0.967	-0.00840369	C19orf81
0.00762	-0.255736	C19orf84
7.73e-09	-0.449802	C1D
0.424	0.0952034	C1GALT1
1.05e-12	0.621971	C1GALT1C1
0.000255	0.778545	C1GALT1C1L
0.991	-0.00365102	C1orf100
0.298	-0.177986	C1orf101
2.92e-08	-0.732663	C1orf105
0.000353	0.745892	C1orf106
0.00034	0.375454	C1orf109
0.275	-0.225638	C1orf111
4.07e-18	1.76206	C1orf112
4.57e-24	-3.26644	C1orf115
0.0147	-0.283566	C1orf116
0.967	-0.00414635	C1orf122
2.49e-07	0.346434	C1orf123
0.00186	-0.521859	C1orf127
9.29e-13	0.841665	C1orf131
1.81e-05	-0.810309	C1orf145
0.0875	0.459705	C1orf158
0.00722	-0.224967	C1orf159
1.23e-24	2.4003	C1orf162
0.938	-0.00805962	C1orf167
0.00431	-0.666686	C1orf168
0.0322	0.223371	C1orf174
0.813	0.0694286	C1orf194
0.0231	-0.309712	C1orf198
3.7e-18	-1.03637	C1orf204
1.91e-17	-1.11863	C1orf21
0.254	-0.252198	C1orf210
3.4e-26	-1.38474	C1orf216
0.00103	-0.77728	C1orf220
5.39e-13	1.34245	C1orf226
0.0176	-0.463977	C1orf228
0.102	-0.534398	C1orf234
3.83e-08	0.707137	C1orf27
2.54e-09	0.534935	C1orf35
9.26e-06	0.544721	C1orf43
0.0531	-0.178493	C1orf50
1.49e-18	-1.08931	C1orf52
0.000122	0.470064	C1orf53
1.2e-13	1.08284	C1orf54
6.53e-07	0.582493	C1orf56
1.5e-10	2.54807	C1orf61
0.0185	-0.3219	C1orf64
0.102	-0.292972	C1orf68
0.000125	-0.309916	C1orf74
0.137	-0.356143	C1orf87
0.056	0.403876	C1orf94
6.15e-15	1.80605	C1QA
8.7e-16	2.12243	C1QB
0.000866	0.30397	C1QBP
1.09e-16	1.76649	C1QC
0.0155	0.615572	C1QL1
4.49e-12	1.20157	C1QTNF1
0.817	0.0629637	C1QTNF1-AS1
0.363	-0.272325	C1QTNF2
0.0164	-0.32234	C1QTNF3
0.000243	-0.289934	C1QTNF3-AMACR///AMACR
[truncated: 20,188 more rows]

## Sheet: 筛选差异基因
adj.P.Val	logFC	Gene.symbol
2.17e-24	-3.36928	AAK1
4.11e-36	2.2959	ABCA1
8.2e-09	2.4301	ABCA13
5.8e-19	4.27562	ABCC3
2.11e-08	-2.43432	ABCC8
2.06e-13	-2.10479	ACSL6
9.94e-24	-3.9032	ACTL6B
1.33e-19	-2.18104	ACVR1C
3.83e-25	-2.34678	ADAM11
3.4e-18	2.41777	ADAM12
2.88e-13	-2.60992	ADAMTS19
5.64e-16	-2.43072	ADAMTS8
3.22e-21	3.06106	ADAMTS9
3.54e-15	2.20462	ADAP2
1.86e-09	-2.00835	ADARB2
1.03e-17	-2.28562	ADCY1
8.28e-23	-2.98981	ADCY2
3.19e-15	-2.36087	ADCY5
1.97e-10	2.08303	ADM
5.18e-16	-2.14054	ADRB1
1.46e-17	2.58302	AEBP1
5.01e-14	2.02655	AFAP1L1
1.66e-18	-3.64324	AGAP2
8.75e-10	2.66427	AGAP2-AS1
4.41e-22	-2.21553	AJAP1
3.04e-20	-3.76876	AK5
2.54e-19	-3.20713	AKAP5
1.2e-24	2.41254	ALDH16A1
5.6e-16	2.15094	ALDH3B1
3.19e-23	-3.0803	AMER3
5.32e-22	-2.5796	AMPH
5.6e-31	3.34745	ANGPT2
3.55e-08	2.33616	ANGPTL4
7.3e-22	-3.48032	ANKRD34A
1.46e-13	-2.47172	ANKRD36BP2
2.31e-14	-2.6135	ANKS1B
2.88e-19	2.17116	ANKZF1
5.21e-22	-4.03438	ANO3
1.76e-24	3.01801	ANXA1
5.64e-23	2.62128	ANXA2
1.27e-22	2.29122	ANXA2P2
1.26e-21	-2.0199	AP3B2
8.58e-17	2.02775	APLN
1.01e-15	2.8038	APOL4
8.83e-15	2.47344	AQP1
8.98e-22	2.03501	AR
2.82e-23	2.3951	ARHGAP42
4.87e-15	-2.77644	ARHGAP44
1.5e-23	-2.64657	ARHGDIG
1.84e-23	-4.49819	ARPP21
7.32e-21	-3.17755	ASIC2
3.53e-08	-2.48687	ASPA
4.18e-23	4.98942	ASPM
3.63e-27	-2.25964	ATL1
1.22e-24	-3.00187	ATOH7
1.69e-26	-2.28291	ATP2B1
2.55e-20	-4.41737	ATP2B2
1e-18	-3.7815	ATP2B3
3.89e-23	-2.82458	ATP6V1G2
8.07e-14	-2.18527	ATP8A1
1.66e-19	-2.50819	ATP8A2
4.28e-21	-2.45276	ATRNL1
1.42e-20	2.28577	AURKA
1.26e-13	2.42591	AVIL
3.66e-18	-2.86739	B3GALT2
2.51e-13	-2.00674	B4GALT6
2.19e-25	2.5782	BARD1
8.5e-20	-2.03932	BCL11A
2.74e-18	-2.69645	BDNF
7.4e-17	-3.57368	BEND4
2.25e-17	-2.9957	BEX5
8.7e-21	-2.41524	BHLHE22
1.76e-12	-2.46608	BICDL1
8.63e-21	3.84678	BIRC5
1.19e-25	2.45716	BOC
5.25e-21	2.66442	BRCA2
1.9e-16	-2.18151	BRINP1
3.43e-19	-3.14434	BSN
1.94e-24	3.00459	BTN3A2
2.62e-22	3.07058	BUB1
5.33e-18	-3.79107	C11orf87
5.7e-11	-2.40261	C15orf59
6.57e-16	-2.28393	C17orf96
4.57e-24	-3.26644	C1orf115
1.23e-24	2.4003	C1orf162
1.5e-10	2.54807	C1orf61
8.7e-16	2.12243	C1QB
1.43e-17	-3.65433	C1QTNF4
3.88e-18	2.13368	C1R
1.43e-16	2.19918	C1S
3e-27	3.87057	C21orf62
1.05e-18	-2.77739	C3orf80
1.98e-13	2.2289	C4orf47
5.37e-10	3.41063	C7orf57
7.5e-12	2.25292	C8orf4
2.74e-12	-2.83209	CA10
4.27e-23	-3.09546	CA11
3.57e-22	4.03324	CA12
2.11e-08	2.1988	CA3
4.61e-19	-4.15836	CABP1
3.56e-21	-2.39005	CACNA1B
3.33e-19	-3.80235	CACNA1E
3.14e-14	-2.53928	CACNA2D1
1.54e-15	-2.86176	CACNA2D3
2.02e-27	-5.53687	CACNG3
3.49e-12	-2.21859	CADM2
4.02e-22	-2.67703	CALB1
5.83e-15	-2.46261	CALN1
9.5e-18	-3.64091	CALY
1.38e-22	-4.14706	CAMK1G
1.05e-20	-3.30029	CAMK2A
2.4e-17	-2.23564	CAMK2B
1.18e-21	-2.60373	CAMK4
6.54e-24	-2.44024	CAMKV
3.94e-16	-2.57735	CAMSAP3
1.03e-19	-2.3165	CAMTA1
1.47e-30	-2.35518	CAP2
1.12e-09	2.01591	CAPS
2.29e-07	-2.1661	CARNS1
1.47e-18	2.21596	CASP1
4.98e-14	2.18998	CAV1
1.04e-16	-2.40852	CBLN2
3.36e-17	-2.67821	CBLN4
1.13e-19	2.25526	CBX3
5.46e-18	-2.59687	CCBE1
2.92e-20	2.04578	CCDC167
3.86e-25	2.11691	CCDC80
2.14e-16	-2.82889	CCDC85A
2.44e-15	-4.63813	CCK
2.56e-31	-2.92701	CCKBR
1.58e-18	3.00043	CCNB2
4.18e-22	2.30427	CD151
8.04e-21	3.10842	CD163
1.52e-10	2.85197	CD300A
1.82e-26	2.594	CD44
1.32e-13	2.39639	CDC20
6.73e-28	-2.59887	CDC42
7.01e-09	2.15738	CDC45
5.39e-20	2.82709	CDCA2
3.86e-25	2.90388	CDCA7L
6.64e-10	2.21159	CDCA8
3.28e-19	-2.93531	CDH12
1.31e-10	-2.38569	CDH13
1.09e-18	-3.12617	CDH18
3.58e-12	-2.02442	CDH22
1.25e-24	-2.92429	CDH8
6.5e-22	-2.5704	CDH9
8.39e-19	3.24373	CDK1
2.86e-18	-2.48981	CDK5R1
8.88e-16	-2.73708	CDK5R2
2.06e-14	-2.56144	CDKL2
2.98e-27	-2.46478	CDKL5
8.94e-18	2.05068	CDKN2C
1.52e-13	-2.40761	CDR1
8.13e-14	2.16974	CDYL
5.06e-24	2.0783	CEBPD
5.43e-16	-2.48991	CECR6
1.81e-18	-2.56308	CELF3
2.5e-19	-3.19409	CELF4
3.17e-17	-2.29914	CELF5
2.3e-11	2.01292	CELSR1
1.14e-13	2.13421	CENPE
4.51e-20	3.09803	CENPK
6.33e-20	2.22643	CENPU
4.12e-20	2.28121	CEP152
3.31e-22	3.58257	CEP55
1.89e-19	-3.06663	CES4A
8.66e-20	2.5428	CFI
1.38e-21	-3.05173	CHD5
7.32e-20	2.00219	CHEK1
1.01e-12	-3.41523	CHGA
5e-20	-2.6244	CHGB
2.73e-18	3.5133	CHI3L1
3.78e-11	2.56813	CHI3L2
4.84e-19	-2.16718	CHN1
1.69e-18	-4.18771	CHRM1
1.79e-17	-2.81085	CHRM3
7.42e-18	2.28877	CKAP2L
2.3e-21	-3.04226	CKMT1A///CKMT1B
3.23e-17	2.14261	CKS2
1.83e-06	-2.04994	CLCA4
4.24e-19	-2.15493	CLCN4
9.16e-20	-2.3209	CLEC2L
9.61e-23	-2.93851	CLEC4G
1.58e-22	2.86903	CLEC5A
5.56e-20	2.02592	CLIC1
1.35e-11	-2.5838	CLSTN2
2.17e-29	2.13003	CMTM3
1.28e-13	3.69434	CNGA3
8.1e-14	-2.3642	CNGB1
7.02e-28	-2.859	CNKSR2
4.08e-20	-2.13542	CNNM1
2.26e-11	-2.58017	CNTN1
4.01e-07	-2.28374	CNTN2
2.02e-17	-3.54646	CNTN3
1.5e-21	-3.18143	CNTN4
1.01e-12	-2.03758	CNTN5
8.71e-25	-4.22905	CNTNAP2
3.65e-16	3.18913	COL1A1
7.5e-17	3.44995	COL1A2
1.51e-15	-2.32286	COL26A1
2.48e-18	3.94027	COL3A1
3.92e-28	4.63554	COL4A1
4.47e-22	2.70099	COL4A2
3.89e-15	2.46995	COL6A1
4.69e-11	2.57726	COL6A2
3.03e-06	2.03829	COL6A3
2.81e-15	3.61815	COL8A1
1.78e-17	-2.23423	COPG2IT1
7.81e-19	-2.22024	CPEB3
1.09e-15	-3.2983	CPLX1
3.99e-16	-3.41705	CPLX2
6.32e-27	-4.01944	CPNE6
2.1e-19	2.01553	CPVL
5.13e-13	2.78416	CPXM1
6.24e-18	-4.10046	CREG2
1.24e-24	-3.32023	CRH
4e-17	-2.78844	CRHBP
7.78e-09	2.02055	CRIP1
1.45e-19	2.29657	CRISPLD1
4.18e-31	4.20978	CRNDE
1.39e-17	-2.05884	CRTAC1
7.98e-22	-3.35218	CRYM
6.17e-13	-2.31757	CSMD1
8.24e-13	-2.0388	CSMD3
3.12e-17	2.45896	CSPG4
4.21e-20	-2.17503	CSRNP3
3.4e-27	2.77601	CSRP2
1.12e-14	2.13846	CTSC
4e-07	-2.09427	CTXN3
8.6e-17	-3.63496	CUX2
1.35e-25	2.6587	CXCR4
1.88e-18	3.03277	CYBRD1
5.26e-22	-2.35123	CYFIP2
6.71e-19	-2.06949	CYP26A1
4.79e-14	-2.65786	CYP26B1
9.46e-22	-2.43778	CYP46A1
4.02e-21	-3.10478	CYP4X1
4.34e-20	-3.25978	DACH2
1.19e-15	-2.03272	DCAF12L2
1.68e-21	-2.15071	DCLK1
2e-17	-2.14016	DCTN1-AS1
3.46e-16	2.04312	DDIAS
1.78e-24	-5.32315	DDN
9.39e-11	2.21932	DEPDC1
8.11e-12	2.20252	DEPDC1B
6.07e-14	-2.00957	DGCR9
1.75e-14	-2.31317	DGKB
3.6e-22	3.25047	DHRSX
3.97e-20	-2.97407	DIRAS2
9.69e-24	-2.26409	DLG2
5.84e-25	-3.13321	DLGAP2
1.16e-21	-3.56499	DLGAP3
1.59e-15	2.50491	DLGAP5
3.06e-19	-2.01759	DMRTC1B///DMRTC1
4.35e-22	-2.55733	DMTN
2.32e-13	2.22432	DNAH9
1.3e-22	-2.18082	DNAJA4
2.55e-17	-2.33489	DNAJC6
5.43e-26	2.46853	DNALI1
1.13e-19	-2.39275	DNM1
2.01e-14	-2.08521	DNM3
3.85e-18	-2.74115	DOC2A
5.14e-15	-2.71895	DOCK3
2.28e-19	-3.64844	DOK6
1.31e-14	-2.71995	DPP10
1.16e-13	-2.23609	DPP10-AS1
3.36e-22	-3.70515	DRD1
2.08e-15	2.50068	DTL
1.5e-11	-2.11409	DUSP2
3.97e-13	2.7103	DUSP6
1.59e-16	-2.29759	DYNC1I1
1.72e-16	2.25724	E2F7
4.15e-15	2.45972	E2F8
6.64e-12	-2.40431	EEF1A2
1.52e-13	2.00906	EFEMP1
5.56e-12	-2.07418	EFNA3
3.34e-10	2.47783	EGFR
3.03e-17	-4.46288	EGR4
6.71e-20	-2.03364	EHD3
1.59e-26	3.09151	EIF4EBP1
1.7e-17	-3.15922	ELAVL2
1.84e-16	-2.46	ELFN2
4.39e-17	3.11025	ELN
1.95e-18	-2.16087	ELOVL4
2.33e-18	3.06591	EMILIN1
5.8e-19	2.57019	EMP1
6.94e-20	2.59244	EMP3
5.4e-19	-2.79909	EMX1
7.9e-16	2.13581	EN2
1.68e-19	-2.0848	ENC1
5.01e-13	2.23852	ENPEP
4.62e-17	-2.14945	ENTPD3
1.21e-18	-2.18637	EPB41L1
1.09e-16	-2.0377	EPB41L3
4.31e-21	-2.58635	EPB41L4B
6.57e-22	-3.09802	EPHA6
1.49e-18	-2.4462	EPHB6
7.36e-21	-2.27319	EPHX4
2.65e-14	2.4909	ERAP2
5.09e-26	-3.2375	ERC2
5.93e-15	-2.87156	ERICH3
9.14e-08	-2.48796	ERMN
3.04e-10	2.575	ESCO2
1.47e-10	-2.6901	ETNPPL
2.28e-14	2.74074	EVC
6.61e-15	-2.47469	EXTL1
3.32e-26	2.82313	EZH2
6.84e-26	3.04471	F2R
1.57e-13	-2.30887	FABP6
2.29e-18	-2.09115	FAIM2
6.38e-16	2.00068	FAM129A
4.03e-17	-2.6231	FAM155A
8.68e-19	-2.74986	FAM163B
1.82e-14	-2.5688	FAM189A1
1.39e-21	-4.4168	FAM19A1
9.49e-20	-3.9383	FAM19A2
2.27e-08	-2.68241	FAM201A
6.39e-25	2.65641	FAM46A
9e-14	-2.04805	FAM57B
3.02e-19	-2.25793	FAM65B
4.33e-13	2.58369	FANCI
5.75e-22	-2.01276	FAXC
2.24e-19	-4.38063	FBXL16
9.54e-17	2.38404	FBXO5
1.75e-29	-2.36753	FBXW7
1.1e-16	2.02441	FCER1G
3.6e-29	4.05162	FCGBP
6.62e-12	2.89636	FCGR2C
3.75e-19	-3.46293	FEZF2
4.02e-19	-2.51948	FGF12
8.82e-18	-3.3236	FGF13
4.78e-11	-2.01801	FGF9
8.11e-24	3.54902	FKBP10
1.65e-23	2.24984	FKBP5
1.35e-27	2.37306	FLNA
7.16e-24	2.35579	FN1
7.44e-10	-2.61835	FNDC5
1.15e-15	-2.26071	FNDC9
6.53e-25	2.60381	FOXD1
1.56e-17	3.66952	FOXM1
3.59e-09	-2.2077	FOXP2
2.05e-15	-3.16401	FREM3
3.53e-21	-2.30856	FRMPD4
6.87e-20	-2.25398	FRRS1L
5.78e-16	-3.90197	FSTL5
7.05e-14	-2.39465	FUT9
8.05e-16	-2.62935	FXYD7
1.54e-15	2.11889	FZD2
1.87e-16	2.07524	FZD7
7.24e-22	-2.08573	GABARAPL3///GABARAPL1
6.29e-20	-2.72405	GABBR2
3.33e-20	-5.09456	GABRA1
5.37e-20	-3.63117	GABRA2
3e-29	-2.05782	GABRA5
2.61e-17	-4.68995	GABRB2
1.39e-20	-2.98069	GABRB3
3.59e-21	-3.96155	GABRD
5.28e-18	-2.96418	GABRG1
2.09e-21	-2.77874	GABRG2
1.21e-10	-2.48684	GAD1
7.23e-21	-2.715	GAD2
9.84e-15	-2.01018	GALNT14
2.85e-17	-2.9415	GALNTL5
1.15e-17	2.00598	GAS2L3
4.4e-19	2.38015	GBP1
9.9e-14	2.11594	GBP3
1.57e-10	2.13489	GBP5
9.65e-22	-3.43472	GDA
1.24e-17	2.52143	GDF15
3.57e-18	2.61151	GFAP
4.8e-12	2.21267	GINS2
9.31e-15	-5.6342	GJB6
2.41e-15	2.12463	GLIS3
1.67e-25	-2.57353	GLS
1.22e-19	-3.15736	GLS2
6.38e-21	-3.82974	GLT1D1
9.65e-17	-3.19659	GNAL
1.81e-23	-2.48277	GNAO1
2.04e-27	-2.67023	GNB5
1.59e-16	-2.36266	GNG13
1.5e-22	-3.01798	GNG3
1.69e-11	-2.40762	GOLGA7B
1.82e-25	-2.21688	GOT1
4.97e-06	-2.03935	GPR17
1.64e-20	-4.31973	GPR22
5.03e-16	-2.56193	GPR6
1.37e-20	2.63203	GPR82
1.2e-17	-3.13292	GPR83
2.6e-19	2.94688	GPX8
3.02e-10	-2.29718	GRIA4
8.28e-22	-3.89882	GRIN1
5.14e-23	-3.25816	GRIN2A
2.17e-25	-2.75433	GRIN2B
3.15e-13	-3.07455	GRIN2C
3.1e-21	-2.48514	GRIN3A
1.47e-13	-2.19463	GRIP1
2.54e-17	-3.3668	GRM1
2.53e-17	-2.66391	GRM2
2.6e-17	-3.12925	GRM3
9.61e-20	-3.04143	GRM5
3.83e-17	-3.03842	HAR1A
1.36e-14	2.38613	HAUS8
4.9e-17	-4.50174	HCN1
2.07e-21	-2.58901	HECW1
5.23e-10	2.24902	HES6
2e-10	-2.23993	HHIP
2.36e-14	2.01178	HILPDA
2.13e-12	2.30871	HIST1H2AH///HIST1H2AG///HIST1H2AM///HIST1H2AL///HIST1H2AK///HIST1H2AI
3.69e-15	2.6272	HIST1H4J
1.25e-13	3.05571	HIST2H4B///HIST4H4///HIST2H4A///HIST1H4L///HIST1H4E///HIST1H4B///HIST1H4H///HIST1H4C///HIST1H4J///HIST1H4K///HIST1H4F///HIST1H4D///HIST1H4A///HIST1H4I
1.57e-17	2.98889	HJURP
4.2e-25	2.23148	HLA-J
6.96e-18	-2.69986	HLF
1.07e-10	2.47302	HMCN1
1.42e-41	2.40161	HMG20B
5.98e-23	3.10978	HMMR
7.72e-15	-3.44413	HMP19
1.51e-12	2.27245	HNF4G
1.45e-21	-3.22092	HOOK1
1.2e-18	2.15698	HOTAIRM1
9.65e-13	2.92724	HOXA10
6.96e-08	2.13278	HOXA10-HOXA9///MIR196B///HOXA9
3.89e-10	2.27576	HOXA3
1.39e-12	2.64424	HOXA7
3.9e-10	2.09122	HOXD10
1.13e-19	-3.21777	HPCA
9.54e-23	-3.70824	HPCAL4
5.63e-07	2.16614	HPR///HP
1.41e-22	-2.91942	HRH3
6.8e-18	-2.24171	HRK
6.52e-21	-2.02706	HS3ST2
3.11e-08	2.37174	HS3ST3B1
3.72e-25	-2.74725	HS3ST4
8.45e-18	-3.64137	HS6ST3
5.95e-24	-2.74129	HSPA12A
2.19e-15	2.14202	HSPA6
9.99e-16	-2.36866	HSPB3
2.82e-29	4.0396	HSPG2
1.35e-27	-2.86171	HTR2A
1.7e-21	-3.8623	HTR2C
1.07e-17	-2.24402	HTR5A
5.09e-11	3.36728	IBSP
2.66e-18	-3.42016	ICAM5
1.25e-24	3.20348	ID3
3.53e-16	2.2496	IFI30///PIK3R2
1.26e-19	3.00606	IGF2BP3
6.44e-30	5.06944	IGFBP2
1.67e-20	3.60803	IGFBP3
2.06e-25	2.07343	IGFBP7
0.000135	2.45207	IGHA2///IGHA1///IGH
1.98e-08	2.17019	IGK///IGKC
3.25e-22	2.33853	IKBIP
1.4e-17	-2.14384	IL12RB2
2.33e-15	-2.67368	INA
8.3e-23	-2.603	IPCEF1
1.12e-23	2.2979	IQGAP2
2.34e-16	-2.9003	IQSEC3
8.88e-14	2.44012	IRX3
8.56e-19	2.07454	ITGA5
1.56e-19	2.05027	ITGB8
3.93e-05	2.17642	ITGBL1
1.3e-21	-3.5867	ITPKA
8.07e-19	-2.11155	ITPR1
1.58e-17	-3.0127	JAKMIP1
4.97e-09	-2.65853	JAKMIP3
2.76e-17	-3.00229	JAZF1-AS1
7.36e-16	-3.80003	JPH3
5.7e-17	-2.68865	JPH4///AP1G2
5.52e-24	-2.88431	KALRN
6.53e-18	-2.38383	KCNA1
1.62e-22	-2.33671	KCNA4
8.4e-28	-2.326	KCNAB1
7.21e-18	-2.42411	KCNAB2
2.33e-17	-2.26042	KCNB1
5.5e-15	-2.22483	KCNC2
5.86e-16	-2.14338	KCNG3
2.52e-17	-2.26461	KCNH3
6.17e-19	-3.65651	KCNIP4
3.47e-22	-3.52941	KCNJ3
1.72e-19	-3.68517	KCNJ4
4.41e-19	-2.24613	KCNJ6
4.36e-16	-4.12154	KCNK1
2.96e-08	-2.03183	KCNK10
7e-14	-2.87836	KCNK12
4.09e-25	-3.00172	KCNMA1
1.84e-18	-2.99784	KCNQ2
2.26e-18	-3.2278	KCNQ5
2.89e-16	-2.60447	KCNS2
3.41e-22	-4.53286	KCNV1
1.12e-20	-2.54213	KCTD16
3.9e-22	-3.61798	KCTD4
1.19e-19	2.40972	KIAA0101
1.76e-17	-2.69085	KIAA0319
2.64e-24	-2.74215	KIAA0513
1.21e-23	-3.33132	KIAA1107
2.06e-25	-2.34252	KIAA1549L
4.35e-25	-2.77029	KIAA1644
1.2e-17	2.27276	KIF14
4.54e-14	-2.2787	KIF17
8.59e-18	2.47984	KIF18A
2.6e-22	3.93826	KIF20A
3.32e-10	-2.39496	KIF21B
5.95e-08	2.05539	KIF23
1.03e-17	2.864	KIF4A
1.58e-17	-2.08613	KIF5A
5.2e-16	-3.23294	KIRREL3
1.36e-22	-2.21151	KLC1
3.93e-20	2.57552	KLHDC8A
1.88e-24	-4.17579	KLHL1
1.18e-07	-2.34071	KLHL32
9.61e-23	2.02441	KRI1
3.14e-17	-3.64898	KRT222
1.24e-16	-2.21407	KRTAP5-AS1
7.08e-18	-2.5454	KSR2
2.74e-13	-2.55289	L1CAM
4.29e-11	2.03352	LAIR1
1.05e-28	2.04524	LAMB2
1.57e-24	2.21405	LAMC1
8.95e-19	3.00668	LCAT
5.15e-16	-2.44234	LDB2
7.73e-10	-2.00703	LDB3
8.39e-19	3.45868	LFNG
2.66e-09	-2.34088	LGI1
6.26e-14	-3.9238	LGI3
1.4e-13	-2.04131	LINC00301
5.58e-09	-2.51572	LINC00320
3.15e-08	-3.07355	LINC00403
3.7e-18	-3.37247	LINC00507
1.69e-21	-2.00062	LINC00622
1.06e-09	-2.43392	LINC00632
2.84e-12	-2.08559	LINC00643
1.38e-19	-2.82832	LINC00889
5.25e-17	-2.39219	LINC00957
1.5e-11	2.24046	LINC00963
3.32e-06	2.38907	LINC01088
6e-26	-2.68166	LINC01616
4.89e-26	-2.24352	LINGO2
1.92e-13	2.0307	LMNB1
6.26e-14	-2.82969	LMO3
1.69e-19	-2.2196	LNX1
1.61e-15	2.38577	LOC100129518///SOD2
2.94e-19	-2.18338	LOC100506563
2.13e-17	-2.29405	LOC100506731
4.33e-13	-2.19573	LOC100507387///FAM153A///FAM153B
1.28e-27	-2.48935	LOC100507547///PRRT1
3.11e-11	2.25129	LOC100509457///HLA-DQA2///HLA-DQA1
2.17e-18	-2.34884	LOC100996385
2.73e-21	-3.86541	LOC100996542///GRM7
2.71e-20	-2.42294	LOC100996843///KCNJ18///KCNJ12
5.92e-14	2.52668	LOC101060835///HLA-DQB1
2.98e-14	-2.14429	LOC101926951///PCDH20
6.44e-18	-3.28396	LOC101927137///ATP1A3
1.9e-25	-2.17436	LOC101927826///FBXO41
1.36e-12	3.52714	LOC101928916///NNMT
7.53e-15	-2.69732	LOC101929748
1.16e-27	-2.82827	LOC101930006///FRMPD2B///FRMPD2
3.51e-24	-2.00822	LOC101930324///NSF
1.26e-20	-3.56473	LOC101930363///LOC101928349///LOC100507387///FAM153C///FAM153A///FAM153B
3.62e-16	-2.22758	LOC101930404///SNORD116-28///SNORD115-26///SNORD115-13///SNORD115-7///SNORD116-22///SNORD116-4///PWARSN///SNORD107///SNRPN///IPW
2.01e-14	-2.29013	LOC101930630///STRC
6.55e-11	2.39625	LOC102724660///EFCAB3
8.87e-13	-2.00286	LOC102725213///LOC100507387///FAM153A///FAM153B
1.61e-13	2.22307	LOC105373495
9.39e-17	-2.70223	LOC105376360
1.68e-14	-2.26979	LOC105378732
5.78e-17	-2.63373	LOC157503///XKR4
9.21e-11	-2.52636	LOC283454///HRK
2.05e-13	-2.48876	LOC283484
3.03e-20	-2.31244	LOC283713///OTUD7A
6.69e-21	-2.86862	LOC284578
5.75e-24	-2.45219	LOC285147
1.48e-19	-2.12882	LOC285812
6.33e-12	-2.69688	LOC389895
7.53e-19	-2.81953	LOC401220
2.1e-21	-2.34464	LOC440934
9e-14	3.18342	LOX
6.06e-17	2.04746	LOXL2
2.68e-22	-2.26833	LPCAT4
5.89e-25	3.37252	LPL
1.85e-22	-2.23091	LRFN2
7.63e-17	-3.15413	LRFN5
3.53e-22	-3.55317	LRRC7
3.39e-25	-2.59565	LRRC8B
1.25e-14	-2.56412	LRTM2
3.59e-14	5.81668	LTF
7.72e-07	2.064	LUM
1.52e-17	-2.63563	LY6H
3.21e-17	-2.79629	MACROD2
3.07e-23	-2.62891	MAGEE1
5.05e-09	2.02061	MAK
9.19e-09	-2.26769	MAL
3.07e-23	-4.51031	MAL2
1.39e-27	2.54847	MAP3K6
8.03e-22	-2.28961	MAP3K9
4.43e-17	-3.08776	MAP7D2
1.05e-22	-2.42372	MAPK10
3.24e-17	-2.76125	MARCH11
1.36e-17	-2.77715	MARCH4
4.36e-17	-2.40943	MARCH6
1.79e-12	2.36162	MARVELD3
2.28e-14	-3.26189	MAST1
3.07e-23	-2.38025	MAST3
4.23e-16	-2.33611	MATK
3.9e-17	-2.15467	MCHR2
7.14e-12	2.54274	MCM10
1.27e-24	2.54781	MCM5
1.06e-19	-2.56941	MCTP1
2.19e-18	2.84714	MDK
1.15e-24	-2.4135	MEF2C
3.13e-19	-2.18756	MEG3
2.64e-25	4.05643	MELK
1.57e-10	3.93733	MEOX2
1.46e-15	2.22543	METTL7B
4.13e-07	2.00268	MFAP4
3.39e-25	-5.86352	MFSD4A
3.03e-21	-2.45263	MICAL2
1e-10	2.1432	MICALL2
6.49e-25	-2.09129	MICU3
9.56e-12	-2.31846	MIR124-1///LINC00599
2.69e-14	-2.62373	MIR124-2HG
2.98e-09	2.03185	MIR181A2HG
1.51e-14	2.40863	MIR21///VMP1
8.75e-09	2.03629	MIR210HG
1.17e-25	2.15759	MIR34A
8.36e-32	2.10749	MIR4745///PTBP1
1.5e-26	2.18466	MIR612///NEAT1
3.41e-06	2.64795	MIR675///H19
1.65e-17	-2.82214	MIR7-3HG
1.1e-11	-2.32322	MKX
6.27e-16	2.88493	MMP14
1.97e-07	2.47656	MMP19
1.95e-18	2.07215	MMP2
3.64e-10	-2.33836	MOBP
5.25e-19	-2.05934	MPHOSPH8
5.47e-19	-3.1707	MPP7
2.17e-16	-2.08898	MRAP2
1.12e-19	2.08259	MRC2
9.78e-20	2.75367	MS4A4A
9.86e-26	3.02874	MS4A6A
2.81e-26	2.92245	MSH5-SAPCD1///SAPCD1///MSH5
1.99e-20	2.18489	MSR1
1.1e-26	2.29475	MTHFD2
2.54e-16	-2.10902	MTMR7
1.21e-15	-3.22481	MTUS2
1.96e-23	3.19155	MUC1
1.6e-24	-2.88894	MUM1L1
5.8e-14	2.02978	MYC
2.06e-19	-2.59544	MYRIP
1.85e-16	-3.60991	MYT1L
1.06e-12	-2.14559	NALCN
1.07e-13	2.02621	NAMPT
1.87e-18	-2.8577	NAP1L2
1.39e-21	-2.91833	NAPB
5.6e-19	-2.27408	NAV3
1.19e-24	-2.00003	NBEA
4.26e-11	-2.68984	NCAM2
4.68e-22	4.02974	NCAPG
2.8e-10	2.29661	NCAPH
3.27e-18	-2.1136	NCDN
5.14e-23	-2.46061	NCS1
1.01e-33	4.90058	NDC80
1.1e-26	-2.1166	NDFIP2
3.91e-16	-3.11653	NECAB1
4.1e-17	-3.33989	NECAB2
2.47e-13	-2.64905	NEFH
4.39e-15	-3.76245	NEFL
1.19e-14	-3.74158	NEFM
4.7e-21	-2.53214	NEGR1
2.38e-21	-3.47005	NELL1
1.78e-20	-2.10564	NELL2
5.23e-32	3.03891	NES
7.45e-20	-2.42351	NETO1
3.36e-17	-2.06585	NEUROD2
6.53e-32	-4.08724	NEUROD6
5.27e-25	2.17724	NEXN
2.31e-12	-2.41046	NGB
1.65e-18	-2.42808	NGEF
9.95e-22	2.57971	NID1
3.34e-10	-2.98042	NKAIN2
5.51e-17	2.16707	NMB
1.74e-17	-2.69867	NMNAT2
2.09e-24	2.40874	NOMO3
9.8e-12	-2.1875	NOS1AP
1.52e-35	2.02411	NOTCH2NL
4.4e-16	-3.17417	NPTX1
5.25e-11	-2.25663	NPTX2
1.52e-19	-3.32863	NPTXR
1.15e-17	-2.38695	NPY
3.37e-15	-3.49836	NPY1R
6.52e-10	-2.24603	NRG1
1.08e-13	-2.51991	NRG3
1.45e-16	-3.35996	NRGN
2.75e-14	2.77949	NRP1
4.45e-18	-2.95943	NRSN1
6.47e-15	-2.21629	NRXN1
7.83e-22	-2.71039	NRXN3
1.85e-20	2.59908	NSUN7
3.24e-10	-2.2982	NT5DC1
4.18e-19	2.04261	NT5DC2
1.99e-22	2.02561	NTN1
1.38e-10	-3.89787	NTSR2
1.71e-16	2.63131	NUF2
2.95e-14	-2.67805	NUP93
1.44e-19	2.59041	NUSAP1
1.34e-26	-3.47882	NWD2
1.16e-16	-2.46044	NXPH2
9.55e-12	-3.1573	OGDHL
2.17e-15	-3.13578	OLFM1
3.98e-21	-4.92598	OLFM3
8.01e-21	-2.84907	OPALIN
8.71e-15	-2.70033	OPRK1
2.08e-09	-2.5128	OR2L13
1.14e-16	-2.27521	P2RX5
3.06e-22	3.46175	PABPC1L
8.91e-18	-4.19217	PACSIN1
1.13e-08	-2.0377	PAIP2B
8.05e-32	-2.45512	PAK1
5.48e-18	-2.35274	PAK3
1.11e-15	-2.51538	PAK5
1.03e-26	-2.48405	PAK6
9.99e-11	-2.04293	PANX2
2.74e-12	-2.96984	PARM1
9.04e-15	2.51683	PARPBP
1.94e-24	-2.25512	PART1
1.02e-12	-2.23244	PARVB
2.37e-20	3.45613	PBK
1.64e-14	-2.89339	PCDH11Y///PCDH11X
5.37e-14	-2.94804	PCDH7
2.53e-19	-2.50705	PCDHAC2
2.27e-09	2.08156	PCDHB11
1.1e-26	-3.16958	PCLO
3e-10	2.49967	PCOLCE
7.92e-21	-2.33196	PCP4L1
1.18e-18	-3.25283	PCSK2
4.19e-24	-3.15518	PDE1A
3.03e-14	-2.12876	PDE1B
1.27e-20	-2.66312	PDE2A
3.14e-19	3.18052	PDPN
1.65e-14	-3.79731	PDYN
3.58e-17	-2.13826	PDZD4
4.53e-15	-2.01386	PEG3
2.22e-16	-2.88988	PEX5L
8.32e-14	2.21523	PGF
2.22e-11	-2.06816	PHACTR3
2.4e-27	-2.8975	PHF24
2.95e-19	-3.30936	PHYHIP
9.77e-26	-2.65736	PITPNM3
5.52e-20	-2.40726	PKP4
4.41e-08	2.48226	PLA2G2A
4.77e-19	2.63382	PLAU
3.16e-15	-2.62619	PLCXD3
4.25e-19	3.77758	PLEKHA4
2.65e-23	2.54806	PLEKHG2
2.47e-18	-2.1085	PLK2
9.01e-23	2.85054	PLP2
9.55e-21	-2.18535	PLPPR4
9.12e-15	-2.27892	PLPPR5
2.49e-19	-2.12303	PNMA6A
2.18e-21	-4.09427	PNMAL2
1.18e-10	3.4233	POSTN
4.41e-19	-2.84544	PPFIA2
3.45e-19	-2.23907	PPM1H
9.57e-28	2.08377	PPP1R14B
9.75e-13	-2.84131	PPP1R16B
1.73e-10	-2.19485	PPP1R1B
6.35e-20	-2.75377	PPP2R2C
3.32e-25	-2.03142	PPP3CB
3.53e-24	2.25292	PPP4C
4.34e-18	-4.14487	PPP4R4
2.04e-21	-2.06597	PRKAR1B
6.96e-25	-2.83152	PRKCB
2.78e-22	-2.26991	PRKCE
1.28e-27	-2.1574	PRKCG
4.55e-13	-3.05222	PRKCZ
1.04e-23	2.23452	PRKD3
4.32e-21	2.23219	PROS1
2.4e-14	-3.14672	PRR36
9.34e-23	-2.31133	PRRG3
3.54e-25	2.01333	PRRX1
3.26e-15	-2.13531	PSD
4.11e-36	4.45632	PSMB8
2.32e-28	-2.32035	PTGER3
7.45e-13	-2.97559	PTPN20
1.16e-17	-3.33672	PTPN5
1.68e-20	-2.04804	PTPRN
3.42e-26	-2.56851	PTPRR
1.92e-13	-2.87189	PTPRT
3.26e-13	3.08351	PTX3
2.49e-17	-2.16625	PWAR6
1.91e-12	2.39238	PXN
9.57e-21	-2.05372	RAB11FIP4
4.35e-21	-2.46278	RAB27B
8.6e-19	-2.95134	RAB3A
6.83e-22	-2.56169	RAB3B
2.11e-18	-4.88386	RAB3C
1.46e-15	-2.09566	RAB40B
3.09e-17	2.04637	RAD51AP1
2.16e-12	-3.64207	RALGAPA2
7.4e-14	-3.64366	RALYL
5.85e-22	-2.74354	RAP1GAP2
1.22e-21	-2.89205	RAPGEF4
2.54e-12	-2.07467	RAPGEF5
2.2e-21	-3.30613	RAPGEFL1
6.41e-27	-2.79666	RASAL1
5.85e-15	-2.59208	RASGEF1A
1.68e-08	-2.06287	RASGEF1C
8.66e-20	-3.93425	RASGRF1
9.6e-21	-2.54842	RASGRF2
1.76e-25	-3.26352	RBFOX1
5.21e-22	-3.82063	RBFOX3
1.11e-16	-2.09819	RBM11
2.34e-23	2.59886	RBMS1
2.19e-17	-3.51975	RBP4
3.04e-15	-2.36364	RCAN2
4.57e-15	3.87632	RDH10
3.07e-23	-2.46273	RELN
6.8e-21	-3.03446	REPS2
1.89e-11	-2.30705	RERGL
2.64e-21	-3.69182	RFPL1S
8.44e-21	2.72552	RFX4
9.55e-24	3.24256	RGS1
3.62e-22	-2.91477	RGS4
1.69e-20	-2.91276	RGS7
5.18e-17	-2.74939	RGS7BP
1.51e-22	-3.25178	RHBDL1
6.57e-21	-3.29246	RIMBP2
7.09e-25	-2.80806	RIMS1
7.52e-19	-3.28964	RIMS2
1.83e-18	-2.98187	RIMS3
6.5e-11	-2.10948	RIPPLY2
5.78e-08	-2.14469	RIT2
2.33e-25	3.33029	RNASE6
3.11e-09	-2.11409	RNF128
1.32e-20	-2.54353	RNF130
6.43e-27	2.101	RNF213
1.91e-15	-2.38834	RPH3A
4.13e-11	-2.3854	RPRML
1.57e-26	2.21282	RPS21
5e-30	4.84028	RRM2
5e-13	-3.2238	RSPO2
2.77e-20	-2.24963	RTBDN
1.89e-14	-2.40376	RTN1
1.28e-27	-2.29195	RTN4R
8.32e-22	-2.28735	RTN4RL1
5.94e-22	-3.49498	RTN4RL2
5.13e-10	-2.52367	RUFY2
9.43e-20	-3.15459	RUNDC3A
1.01e-20	-2.25896	RUNDC3B
1.83e-24	-2.58615	RXFP1
2.74e-18	-3.83962	RYR2
1.73e-20	2.29196	S100A10
6.24e-18	2.43125	S100A11
5.21e-22	2.01149	S100A6
4.29e-06	2.89048	SAA2///SAA1
0.000102	2.11829	SAA2-SAA4///SAA2///SAA1
1.18e-22	-2.93451	SAMD12
1.38e-16	-2.24626	SATB1
2.37e-15	-2.12217	SATB2-AS1
1.19e-16	3.15421	SBNO2
1.71e-12	2.98806	SCIN
4.54e-23	-3.30394	SCN2A
8.67e-22	-2.54214	SCN2B
1.44e-23	-3.57754	SCN3B
5.33e-18	-3.20092	SCN8A
6.64e-10	-2.05609	SCRT1
1.03e-12	2.16934	SDC1
8.42e-19	-2.55595	SDR16C5
1.91e-24	-2.03054	SEMA4A
1.6e-14	-2.02903	SEMA6B
8.59e-33	-2.50598	SEPT11
1.5e-15	-2.12259	SEPT3
3.56e-27	3.36663	SERPINA3
6.35e-18	3.0228	SERPINE1
2.85e-21	4.72327	SERPINH1
3.7e-18	-3.1649	SERPINI1
3.17e-39	-3.34611	SERTM1
6.36e-18	-2.04444	SGIP1
1.83e-16	-2.6193	SGSM1
2.06e-23	-2.01265	SH2D5
1.27e-15	-3.49435	SH3GL2
3e-19	-2.5735	SH3GL3
5.31e-24	-2.57965	SHANK2
3.41e-18	-2.81672	SHISA7
1.62e-16	3.66041	SHOX2
2.77e-12	-2.40151	SIAH3
8.81e-07	2.2041	SIGLEC1
1.72e-17	2.58957	SLAMF8
5.12e-16	2.08062	SLC12A4
1.12e-21	-3.72863	SLC12A5
1.22e-14	2.11262	SLC16A4
1.41e-19	-3.20034	SLC17A6
1.54e-21	-3.76111	SLC17A7
3.42e-10	-2.08233	SLC1A2
6.49e-21	-2.4435	SLC1A6
1.1e-12	-2.43447	SLC24A2
2.46e-21	-3.23788	SLC26A4-AS1
8.38e-13	2.73407	SLC26A7
1.35e-22	-2.24125	SLC2A13
2.8e-40	-3.93006	SLC30A3
2.33e-21	-2.55228	SLC32A1
4.08e-20	-2.80396	SLC35F3
1.72e-16	2.19187	SLC35F6///CENPA
2.56e-31	2.92728	SLC4A2
8.14e-17	-2.14863	SLC6A13
5.59e-19	-4.47188	SLC6A15
1.99e-22	-2.65871	SLC6A17
2.83e-10	-2.10731	SLC7A10
2.88e-14	-2.71052	SLC7A14
2.48e-22	-2.50694	SLC8A1
9.51e-22	-4.15686	SLC8A2
5.02e-15	-3.45217	SLITRK1
2.01e-21	-5.33678	SLITRK4
3.51e-14	-3.18553	SLITRK5
9.56e-23	2.17454	SMC4
4.07e-26	-2.30214	SMIM10L2A
1.64e-24	-2.91468	SMIM10L2B///SMIM10L2A
1.27e-18	-3.09072	SMPX
3.45e-19	-2.24165	SNAI3-AS1
1.34e-18	-3.37292	SNAP25
9.38e-15	-3.74111	SNAP91
9.38e-26	-2.15777	SNCA
4.17e-15	-3.28361	SNCB
1.49e-22	-3.50685	SNCG
4.62e-19	2.19517	SNORD88C///C19orf48
5.23e-13	-2.21625	SNX32
1.35e-20	-2.45783	SORBS2
7.28e-12	-2.09482	SORCS1
6.16e-14	-2.99378	SOSTDC1
5.07e-20	-3.19425	SOWAHA
1.41e-16	3.72885	SOX4
3.32e-23	2.13134	SP100
8.38e-15	2.28776	SPC24
4.84e-16	-2.27271	SPHKAP
1.78e-17	2.1458	SPIDR
5.02e-20	4.51745	SPOCD1
1.5e-10	-2.85359	SPOCK3
3.58e-12	2.91514	SPRY4-IT1
3.74e-14	-2.11451	SPTB
8.04e-14	-2.02082	SPTBN2
2.81e-07	-2.38205	SPX
3.43e-16	-2.261	SRCIN1
5.15e-26	-2.23626	SRD5A1
1.45e-17	2.22253	SRPX
3.91e-19	3.35005	SRPX2
2.38e-18	-2.61627	SRRM4
3e-29	-3.679	SST
3.07e-23	-3.57376	SSTR1
3.67e-06	-2.43798	ST18
1.14e-23	-2.63053	ST6GALNAC5
7.32e-21	-2.93612	ST8SIA3
3.1e-08	2.23231	STC1
1.99e-10	2.00019	STC2
9.54e-18	2.6826	STEAP3
2.56e-23	2.55033	STK10
1.87e-11	2.33371	STK33
4.96e-14	-3.60268	STMN2
7.32e-13	-2.1611	STMN4
1.41e-20	-2.49189	STUM
2.82e-29	-2.76016	STX1A
1.22e-15	-2.96636	STX1B
8.35e-21	-2.25728	STXBP1
1.34e-25	-2.20554	STXBP5
2.05e-17	-3.1999	STXBP5L
1.2e-17	-3.18647	STXBP6
1.8e-28	-2.1505	STYK1
1.93e-19	-3.42917	SULT4A1
5.22e-07	-2.08883	SUSD5
1.64e-25	-2.64278	SV2B
1.41e-18	-2.47669	SV2C
7.99e-15	-2.63966	SVIP
5.42e-26	-3.42064	SVOP
2.34e-11	-2.22929	SYCE1
2.47e-20	-3.28532	SYN1
1.93e-24	-2.61088	SYN2
4.57e-18	-2.77027	SYNE1
1.44e-25	-2.4719	SYNGR1
2.13e-19	-3.67068	SYNGR3
4.17e-23	-4.00254	SYNPR
3.31e-20	-2.55325	SYP
6.4e-18	-3.63227	SYT1
2.6e-20	-3.49687	SYT13
1.33e-19	-2.87777	SYT16
1.96e-19	-3.58397	SYT4
1.51e-22	-2.24125	SYT5
2.42e-16	-3.08807	SYT7
8.45e-10	-2.39392	SYT9
2.54e-18	2.92459	SYTL4
1.24e-14	-3.58039	TAC1
2.17e-20	3.52716	TACC3
2.42e-19	-2.57764	TAGLN3
3.18e-22	-2.82494	TBR1
4.83e-18	2.00359	TBX2
1.58e-13	2.28454	TBX2-AS1
4.1e-26	2.03502	TCF3
1.86e-11	2.2124	TEAD2
5.2e-16	2.01313	TEAD4
1.33e-12	-2.95179	TENM2
3.02e-23	-4.48706	TESPA1
7.4e-14	2.07088	TFCP2L1
3.7e-15	2.29709	TFPI
1.61e-17	3.05681	TGFBI
7.75e-18	-2.53918	THEMIS
6.46e-25	-2.44306	THRB
2.47e-15	2.49236	TIMP1
3.54e-16	2.96532	TIMP4
4.86e-14	-2.92328	TLL2
1.83e-22	2.11383	TLR2
3.65e-19	-2.23153	TMEFF2
6.27e-15	-3.72149	TMEM130
8.61e-30	-2.55504	TMEM132D
2.33e-10	-2.68673	TMEM151A
7.35e-20	-2.14233	TMEM151B
4.75e-25	-3.30112	TMEM155
2.55e-19	-2.51443	TMEM191A
1.58e-16	-2.35694	TMEM196
2.38e-17	-2.02385	TMEM200A
8.06e-10	-2.71057	TMEM235
2.62e-23	-2.04728	TMEM246
1.9e-18	2.18781	TMEM45A
6.06e-16	-2.28921	TMEM56
8e-10	2.53886	TMEM71
3.39e-31	3.51257	TNC
2.43e-14	2.24504	TNFRSF12A
1.36e-20	2.27987	TNFRSF19
2.09e-17	-2.30621	TNNT1
9.3e-32	5.4923	TOP2A
1.9e-25	-2.32978	TPM3
3.22e-11	-2.01668	TPPP
1.53e-16	2.4496	TPX2
2.69e-29	2.30253	TRAF3IP2
2.16e-10	2.64222	TREM1
1.67e-19	-4.45514	TRHDE
2.37e-30	2.21773	TRIM56
8.19e-25	2.00155	TRIP6
6.16e-10	2.0288	TRPM8
5.38e-13	-2.03717	TRPV6
2.84e-24	-2.04118	TSPYL1
1.55e-12	2.05988	TTC7A
2.86e-19	-2.80913	TTC9
1.73e-22	-4.3561	TTC9B
8.22e-13	2.09161	TTK
8.54e-14	-2.37768	TUBB4A
1.98e-18	-3.06685	TUNAR
1.11e-14	3.44345	UBD///GABBR1
1.14e-18	-3.12849	UBE2QL1
4.16e-13	-2.4151	UBE3A
7.29e-30	3.82903	UHRF1
1.21e-15	-2.21104	UNC13A
4.49e-15	-4.22675	UNC13C
2.91e-16	-2.97559	UNC5A
4.49e-18	-2.58773	UNC5D
3.6e-20	2.59221	UNC93B1
1.58e-15	2.05394	VAMP8
1.09e-15	2.27963	VEGFA
5.46e-22	-3.19691	VIP
5.64e-17	-2.02771	VIPR1
1.73e-13	2.26132	VMP1
3.84e-18	2.15491	VSIG4
5.37e-17	-3.54395	VSNL1
4.77e-16	-3.34561	VSTM2A
5.17e-17	-3.35967	VSTM2L
1.26e-11	-3.0261	WBSCR17
5.75e-28	2.23425	WDR90
1.33e-23	2.99076	WEE1
3.38e-10	-2.08022	WFDC1
7.83e-15	-4.56712	WIF1
5.28e-22	-3.30316	WNK2
1.94e-21	-3.16122	WNT10B
1.67e-12	-2.02882	WNT7B
3.25e-22	-3.01289	WSCD2
2.21e-27	2.3513	WWTR1
1.18e-20	-2.15978	XK
5.6e-16	-2.41321	XKR4
9.71e-28	3.26271	YBX3
1.1e-13	-2.05726	YJEFN3
2.41e-12	-2.19133	ZC3H12B
1.85e-29	-2.57408	ZCCHC12
6.93e-20	-2.69363	ZDHHC18
1.67e-08	-2.40753	ZDHHC22
1.83e-17	-2.06856	ZDHHC8
3.04e-14	-2.22428	ZFR2
9.58e-19	2.36605	ZIC1
1.04e-10	-2.14472	ZMAT4
1.94e-19	-2.47975	ZNF365
2.46e-17	-4.04715	ZNF385B
8.27e-05	-2.05499	ZNF488

## Sheet: up
adj.P.Val	logFC	Gene.symbol
4.11e-36	2.2959	ABCA1
8.2e-09	2.4301	ABCA13
5.8e-19	4.27562	ABCC3
3.4e-18	2.41777	ADAM12
3.22e-21	3.06106	ADAMTS9
3.54e-15	2.20462	ADAP2
1.97e-10	2.08303	ADM
1.46e-17	2.58302	AEBP1
5.01e-14	2.02655	AFAP1L1
8.75e-10	2.66427	AGAP2-AS1
1.2e-24	2.41254	ALDH16A1
5.6e-16	2.15094	ALDH3B1
5.6e-31	3.34745	ANGPT2
3.55e-08	2.33616	ANGPTL4
2.88e-19	2.17116	ANKZF1
1.76e-24	3.01801	ANXA1
5.64e-23	2.62128	ANXA2
1.27e-22	2.29122	ANXA2P2
8.58e-17	2.02775	APLN
1.01e-15	2.8038	APOL4
8.83e-15	2.47344	AQP1
8.98e-22	2.03501	AR
2.82e-23	2.3951	ARHGAP42
4.18e-23	4.98942	ASPM
1.42e-20	2.28577	AURKA
1.26e-13	2.42591	AVIL
2.19e-25	2.5782	BARD1
8.63e-21	3.84678	BIRC5
1.19e-25	2.45716	BOC
5.25e-21	2.66442	BRCA2
1.94e-24	3.00459	BTN3A2
2.62e-22	3.07058	BUB1
1.23e-24	2.4003	C1orf162
1.5e-10	2.54807	C1orf61
8.7e-16	2.12243	C1QB
3.88e-18	2.13368	C1R
1.43e-16	2.19918	C1S
3e-27	3.87057	C21orf62
1.98e-13	2.2289	C4orf47
5.37e-10	3.41063	C7orf57
7.5e-12	2.25292	C8orf4
3.57e-22	4.03324	CA12
2.11e-08	2.1988	CA3
1.12e-09	2.01591	CAPS
1.47e-18	2.21596	CASP1
4.98e-14	2.18998	CAV1
1.13e-19	2.25526	CBX3
2.92e-20	2.04578	CCDC167
3.86e-25	2.11691	CCDC80
1.58e-18	3.00043	CCNB2
4.18e-22	2.30427	CD151
8.04e-21	3.10842	CD163
1.52e-10	2.85197	CD300A
1.82e-26	2.594	CD44
1.32e-13	2.39639	CDC20
7.01e-09	2.15738	CDC45
5.39e-20	2.82709	CDCA2
3.86e-25	2.90388	CDCA7L
6.64e-10	2.21159	CDCA8
8.39e-19	3.24373	CDK1
8.94e-18	2.05068	CDKN2C
8.13e-14	2.16974	CDYL
5.06e-24	2.0783	CEBPD
2.3e-11	2.01292	CELSR1
1.14e-13	2.13421	CENPE
4.51e-20	3.09803	CENPK
6.33e-20	2.22643	CENPU
4.12e-20	2.28121	CEP152
3.31e-22	3.58257	CEP55
8.66e-20	2.5428	CFI
7.32e-20	2.00219	CHEK1
2.73e-18	3.5133	CHI3L1
3.78e-11	2.56813	CHI3L2
7.42e-18	2.28877	CKAP2L
3.23e-17	2.14261	CKS2
1.58e-22	2.86903	CLEC5A
5.56e-20	2.02592	CLIC1
2.17e-29	2.13003	CMTM3
1.28e-13	3.69434	CNGA3
3.65e-16	3.18913	COL1A1
7.5e-17	3.44995	COL1A2
2.48e-18	3.94027	COL3A1
3.92e-28	4.63554	COL4A1
4.47e-22	2.70099	COL4A2
3.89e-15	2.46995	COL6A1
4.69e-11	2.57726	COL6A2
3.03e-06	2.03829	COL6A3
2.81e-15	3.61815	COL8A1
2.1e-19	2.01553	CPVL
5.13e-13	2.78416	CPXM1
7.78e-09	2.02055	CRIP1
1.45e-19	2.29657	CRISPLD1
4.18e-31	4.20978	CRNDE
3.12e-17	2.45896	CSPG4
3.4e-27	2.77601	CSRP2
1.12e-14	2.13846	CTSC
1.35e-25	2.6587	CXCR4
1.88e-18	3.03277	CYBRD1
3.46e-16	2.04312	DDIAS
9.39e-11	2.21932	DEPDC1
8.11e-12	2.20252	DEPDC1B
3.6e-22	3.25047	DHRSX
1.59e-15	2.50491	DLGAP5
2.32e-13	2.22432	DNAH9
5.43e-26	2.46853	DNALI1
2.08e-15	2.50068	DTL
3.97e-13	2.7103	DUSP6
1.72e-16	2.25724	E2F7
4.15e-15	2.45972	E2F8
1.52e-13	2.00906	EFEMP1
3.34e-10	2.47783	EGFR
1.59e-26	3.09151	EIF4EBP1
4.39e-17	3.11025	ELN
2.33e-18	3.06591	EMILIN1
5.8e-19	2.57019	EMP1
6.94e-20	2.59244	EMP3
7.9e-16	2.13581	EN2
5.01e-13	2.23852	ENPEP
2.65e-14	2.4909	ERAP2
3.04e-10	2.575	ESCO2
2.28e-14	2.74074	EVC
3.32e-26	2.82313	EZH2
6.84e-26	3.04471	F2R
6.38e-16	2.00068	FAM129A
6.39e-25	2.65641	FAM46A
4.33e-13	2.58369	FANCI
9.54e-17	2.38404	FBXO5
1.1e-16	2.02441	FCER1G
3.6e-29	4.05162	FCGBP
6.62e-12	2.89636	FCGR2C
8.11e-24	3.54902	FKBP10
1.65e-23	2.24984	FKBP5
1.35e-27	2.37306	FLNA
7.16e-24	2.35579	FN1
6.53e-25	2.60381	FOXD1
1.56e-17	3.66952	FOXM1
1.54e-15	2.11889	FZD2
1.87e-16	2.07524	FZD7
1.15e-17	2.00598	GAS2L3
4.4e-19	2.38015	GBP1
9.9e-14	2.11594	GBP3
1.57e-10	2.13489	GBP5
1.24e-17	2.52143	GDF15
3.57e-18	2.61151	GFAP
4.8e-12	2.21267	GINS2
2.41e-15	2.12463	GLIS3
1.37e-20	2.63203	GPR82
2.6e-19	2.94688	GPX8
1.36e-14	2.38613	HAUS8
5.23e-10	2.24902	HES6
2.36e-14	2.01178	HILPDA
2.13e-12	2.30871	HIST1H2AH///HIST1H2AG///HIST1H2AM///HIST1H2AL///HIST1H2AK///HIST1H2AI
3.69e-15	2.6272	HIST1H4J
1.25e-13	3.05571	HIST2H4B///HIST4H4///HIST2H4A///HIST1H4L///HIST1H4E///HIST1H4B///HIST1H4H///HIST1H4C///HIST1H4J///HIST1H4K///HIST1H4F///HIST1H4D///HIST1H4A///HIST1H4I
1.57e-17	2.98889	HJURP
4.2e-25	2.23148	HLA-J
1.07e-10	2.47302	HMCN1
1.42e-41	2.40161	HMG20B
5.98e-23	3.10978	HMMR
1.51e-12	2.27245	HNF4G
1.2e-18	2.15698	HOTAIRM1
9.65e-13	2.92724	HOXA10
6.96e-08	2.13278	HOXA10-HOXA9///MIR196B///HOXA9
3.89e-10	2.27576	HOXA3
1.39e-12	2.64424	HOXA7
3.9e-10	2.09122	HOXD10
5.63e-07	2.16614	HPR///HP
3.11e-08	2.37174	HS3ST3B1
2.19e-15	2.14202	HSPA6
2.82e-29	4.0396	HSPG2
5.09e-11	3.36728	IBSP
1.25e-24	3.20348	ID3
3.53e-16	2.2496	IFI30///PIK3R2
1.26e-19	3.00606	IGF2BP3
6.44e-30	5.06944	IGFBP2
1.67e-20	3.60803	IGFBP3
2.06e-25	2.07343	IGFBP7
0.000135	2.45207	IGHA2///IGHA1///IGH
1.98e-08	2.17019	IGK///IGKC
3.25e-22	2.33853	IKBIP
1.12e-23	2.2979	IQGAP2
8.88e-14	2.44012	IRX3
8.56e-19	2.07454	ITGA5
1.56e-19	2.05027	ITGB8
3.93e-05	2.17642	ITGBL1
1.19e-19	2.40972	KIAA0101
1.2e-17	2.27276	KIF14
8.59e-18	2.47984	KIF18A
2.6e-22	3.93826	KIF20A
5.95e-08	2.05539	KIF23
1.03e-17	2.864	KIF4A
3.93e-20	2.57552	KLHDC8A
9.61e-23	2.02441	KRI1
4.29e-11	2.03352	LAIR1
1.05e-28	2.04524	LAMB2
1.57e-24	2.21405	LAMC1
8.95e-19	3.00668	LCAT
8.39e-19	3.45868	LFNG
1.5e-11	2.24046	LINC00963
3.32e-06	2.38907	LINC01088
1.92e-13	2.0307	LMNB1
1.61e-15	2.38577	LOC100129518///SOD2
3.11e-11	2.25129	LOC100509457///HLA-DQA2///HLA-DQA1
5.92e-14	2.52668	LOC101060835///HLA-DQB1
1.36e-12	3.52714	LOC101928916///NNMT
6.55e-11	2.39625	LOC102724660///EFCAB3
1.61e-13	2.22307	LOC105373495
9e-14	3.18342	LOX
6.06e-17	2.04746	LOXL2
5.89e-25	3.37252	LPL
3.59e-14	5.81668	LTF
7.72e-07	2.064	LUM
5.05e-09	2.02061	MAK
1.39e-27	2.54847	MAP3K6
1.79e-12	2.36162	MARVELD3
7.14e-12	2.54274	MCM10
1.27e-24	2.54781	MCM5
2.19e-18	2.84714	MDK
2.64e-25	4.05643	MELK
1.57e-10	3.93733	MEOX2
1.46e-15	2.22543	METTL7B
4.13e-07	2.00268	MFAP4
1e-10	2.1432	MICALL2
2.98e-09	2.03185	MIR181A2HG
1.51e-14	2.40863	MIR21///VMP1
8.75e-09	2.03629	MIR210HG
1.17e-25	2.15759	MIR34A
8.36e-32	2.10749	MIR4745///PTBP1
1.5e-26	2.18466	MIR612///NEAT1
3.41e-06	2.64795	MIR675///H19
6.27e-16	2.88493	MMP14
1.97e-07	2.47656	MMP19
1.95e-18	2.07215	MMP2
1.12e-19	2.08259	MRC2
9.78e-20	2.75367	MS4A4A
9.86e-26	3.02874	MS4A6A
2.81e-26	2.92245	MSH5-SAPCD1///SAPCD1///MSH5
1.99e-20	2.18489	MSR1
1.1e-26	2.29475	MTHFD2
1.96e-23	3.19155	MUC1
5.8e-14	2.02978	MYC
1.07e-13	2.02621	NAMPT
4.68e-22	4.02974	NCAPG
2.8e-10	2.29661	NCAPH
1.01e-33	4.90058	NDC80
5.23e-32	3.03891	NES
5.27e-25	2.17724	NEXN
9.95e-22	2.57971	NID1
5.51e-17	2.16707	NMB
2.09e-24	2.40874	NOMO3
1.52e-35	2.02411	NOTCH2NL
2.75e-14	2.77949	NRP1
1.85e-20	2.59908	NSUN7
4.18e-19	2.04261	NT5DC2
1.99e-22	2.02561	NTN1
1.71e-16	2.63131	NUF2
1.44e-19	2.59041	NUSAP1
3.06e-22	3.46175	PABPC1L
9.04e-15	2.51683	PARPBP
2.37e-20	3.45613	PBK
2.27e-09	2.08156	PCDHB11
3e-10	2.49967	PCOLCE
3.14e-19	3.18052	PDPN
8.32e-14	2.21523	PGF
4.41e-08	2.48226	PLA2G2A
4.77e-19	2.63382	PLAU
4.25e-19	3.77758	PLEKHA4
2.65e-23	2.54806	PLEKHG2
9.01e-23	2.85054	PLP2
1.18e-10	3.4233	POSTN
9.57e-28	2.08377	PPP1R14B
3.53e-24	2.25292	PPP4C
1.04e-23	2.23452	PRKD3
4.32e-21	2.23219	PROS1
3.54e-25	2.01333	PRRX1
4.11e-36	4.45632	PSMB8
3.26e-13	3.08351	PTX3
1.91e-12	2.39238	PXN
3.09e-17	2.04637	RAD51AP1
2.34e-23	2.59886	RBMS1
4.57e-15	3.87632	RDH10
8.44e-21	2.72552	RFX4
9.55e-24	3.24256	RGS1
2.33e-25	3.33029	RNASE6
6.43e-27	2.101	RNF213
1.57e-26	2.21282	RPS21
5e-30	4.84028	RRM2
1.73e-20	2.29196	S100A10
6.24e-18	2.43125	S100A11
5.21e-22	2.01149	S100A6
4.29e-06	2.89048	SAA2///SAA1
0.000102	2.11829	SAA2-SAA4///SAA2///SAA1
1.19e-16	3.15421	SBNO2
1.71e-12	2.98806	SCIN
1.03e-12	2.16934	SDC1
3.56e-27	3.36663	SERPINA3
6.35e-18	3.0228	SERPINE1
2.85e-21	4.72327	SERPINH1
1.62e-16	3.66041	SHOX2
8.81e-07	2.2041	SIGLEC1
1.72e-17	2.58957	SLAMF8
5.12e-16	2.08062	SLC12A4
1.22e-14	2.11262	SLC16A4
8.38e-13	2.73407	SLC26A7
1.72e-16	2.19187	SLC35F6///CENPA
2.56e-31	2.92728	SLC4A2
9.56e-23	2.17454	SMC4
4.62e-19	2.19517	SNORD88C///C19orf48
1.41e-16	3.72885	SOX4
3.32e-23	2.13134	SP100
8.38e-15	2.28776	SPC24
1.78e-17	2.1458	SPIDR
5.02e-20	4.51745	SPOCD1
3.58e-12	2.91514	SPRY4-IT1
1.45e-17	2.22253	SRPX
3.91e-19	3.35005	SRPX2
3.1e-08	2.23231	STC1
1.99e-10	2.00019	STC2
9.54e-18	2.6826	STEAP3
2.56e-23	2.55033	STK10
1.87e-11	2.33371	STK33
2.54e-18	2.92459	SYTL4
2.17e-20	3.52716	TACC3
4.83e-18	2.00359	TBX2
1.58e-13	2.28454	TBX2-AS1
4.1e-26	2.03502	TCF3
1.86e-11	2.2124	TEAD2
5.2e-16	2.01313	TEAD4
7.4e-14	2.07088	TFCP2L1
3.7e-15	2.29709	TFPI
1.61e-17	3.05681	TGFBI
2.47e-15	2.49236	TIMP1
3.54e-16	2.96532	TIMP4
1.83e-22	2.11383	TLR2
1.9e-18	2.18781	TMEM45A
8e-10	2.53886	TMEM71
3.39e-31	3.51257	TNC
2.43e-14	2.24504	TNFRSF12A
1.36e-20	2.27987	TNFRSF19
9.3e-32	5.4923	TOP2A
1.53e-16	2.4496	TPX2
2.69e-29	2.30253	TRAF3IP2
2.16e-10	2.64222	TREM1
2.37e-30	2.21773	TRIM56
8.19e-25	2.00155	TRIP6
6.16e-10	2.0288	TRPM8
1.55e-12	2.05988	TTC7A
8.22e-13	2.09161	TTK
1.11e-14	3.44345	UBD///GABBR1
7.29e-30	3.82903	UHRF1
3.6e-20	2.59221	UNC93B1
1.58e-15	2.05394	VAMP8
1.09e-15	2.27963	VEGFA
1.73e-13	2.26132	VMP1
3.84e-18	2.15491	VSIG4
5.75e-28	2.23425	WDR90
1.33e-23	2.99076	WEE1
2.21e-27	2.3513	WWTR1
9.71e-28	3.26271	YBX3
9.58e-19	2.36605	ZIC1

## Sheet: down
adj.P.Val	logFC	Gene.symbol
2.17e-24	-3.36928	AAK1
2.11e-08	-2.43432	ABCC8
2.06e-13	-2.10479	ACSL6
9.94e-24	-3.9032	ACTL6B
1.33e-19	-2.18104	ACVR1C
3.83e-25	-2.34678	ADAM11
2.88e-13	-2.60992	ADAMTS19
5.64e-16	-2.43072	ADAMTS8
1.86e-09	-2.00835	ADARB2
1.03e-17	-2.28562	ADCY1
8.28e-23	-2.98981	ADCY2
3.19e-15	-2.36087	ADCY5
5.18e-16	-2.14054	ADRB1
1.66e-18	-3.64324	AGAP2
4.41e-22	-2.21553	AJAP1
3.04e-20	-3.76876	AK5
2.54e-19	-3.20713	AKAP5
3.19e-23	-3.0803	AMER3
5.32e-22	-2.5796	AMPH
7.3e-22	-3.48032	ANKRD34A
1.46e-13	-2.47172	ANKRD36BP2
2.31e-14	-2.6135	ANKS1B
5.21e-22	-4.03438	ANO3
1.26e-21	-2.0199	AP3B2
4.87e-15	-2.77644	ARHGAP44
1.5e-23	-2.64657	ARHGDIG
1.84e-23	-4.49819	ARPP21
7.32e-21	-3.17755	ASIC2
3.53e-08	-2.48687	ASPA
3.63e-27	-2.25964	ATL1
1.22e-24	-3.00187	ATOH7
1.69e-26	-2.28291	ATP2B1
2.55e-20	-4.41737	ATP2B2
1e-18	-3.7815	ATP2B3
3.89e-23	-2.82458	ATP6V1G2
8.07e-14	-2.18527	ATP8A1
1.66e-19	-2.50819	ATP8A2
4.28e-21	-2.45276	ATRNL1
3.66e-18	-2.86739	B3GALT2
2.51e-13	-2.00674	B4GALT6
8.5e-20	-2.03932	BCL11A
2.74e-18	-2.69645	BDNF
7.4e-17	-3.57368	BEND4
2.25e-17	-2.9957	BEX5
8.7e-21	-2.41524	BHLHE22
1.76e-12	-2.46608	BICDL1
1.9e-16	-2.18151	BRINP1
3.43e-19	-3.14434	BSN
5.33e-18	-3.79107	C11orf87
5.7e-11	-2.40261	C15orf59
6.57e-16	-2.28393	C17orf96
4.57e-24	-3.26644	C1orf115
1.43e-17	-3.65433	C1QTNF4
1.05e-18	-2.77739	C3orf80
2.74e-12	-2.83209	CA10
4.27e-23	-3.09546	CA11
4.61e-19	-4.15836	CABP1
3.56e-21	-2.39005	CACNA1B
3.33e-19	-3.80235	CACNA1E
3.14e-14	-2.53928	CACNA2D1
1.54e-15	-2.86176	CACNA2D3
2.02e-27	-5.53687	CACNG3
3.49e-12	-2.21859	CADM2
4.02e-22	-2.67703	CALB1
5.83e-15	-2.46261	CALN1
9.5e-18	-3.64091	CALY
1.38e-22	-4.14706	CAMK1G
1.05e-20	-3.30029	CAMK2A
2.4e-17	-2.23564	CAMK2B
1.18e-21	-2.60373	CAMK4
6.54e-24	-2.44024	CAMKV
3.94e-16	-2.57735	CAMSAP3
1.03e-19	-2.3165	CAMTA1
1.47e-30	-2.35518	CAP2
2.29e-07	-2.1661	CARNS1
1.04e-16	-2.40852	CBLN2
3.36e-17	-2.67821	CBLN4
5.46e-18	-2.59687	CCBE1
2.14e-16	-2.82889	CCDC85A
2.44e-15	-4.63813	CCK
2.56e-31	-2.92701	CCKBR
6.73e-28	-2.59887	CDC42
3.28e-19	-2.93531	CDH12
1.31e-10	-2.38569	CDH13
1.09e-18	-3.12617	CDH18
3.58e-12	-2.02442	CDH22
1.25e-24	-2.92429	CDH8
6.5e-22	-2.5704	CDH9
2.86e-18	-2.48981	CDK5R1
8.88e-16	-2.73708	CDK5R2
2.06e-14	-2.56144	CDKL2
2.98e-27	-2.46478	CDKL5
1.52e-13	-2.40761	CDR1
5.43e-16	-2.48991	CECR6
1.81e-18	-2.56308	CELF3
2.5e-19	-3.19409	CELF4
3.17e-17	-2.29914	CELF5
1.89e-19	-3.06663	CES4A
1.38e-21	-3.05173	CHD5
1.01e-12	-3.41523	CHGA
5e-20	-2.6244	CHGB
4.84e-19	-2.16718	CHN1
1.69e-18	-4.18771	CHRM1
1.79e-17	-2.81085	CHRM3
2.3e-21	-3.04226	CKMT1A///CKMT1B
1.83e-06	-2.04994	CLCA4
4.24e-19	-2.15493	CLCN4
9.16e-20	-2.3209	CLEC2L
9.61e-23	-2.93851	CLEC4G
1.35e-11	-2.5838	CLSTN2
8.1e-14	-2.3642	CNGB1
7.02e-28	-2.859	CNKSR2
4.08e-20	-2.13542	CNNM1
2.26e-11	-2.58017	CNTN1
4.01e-07	-2.28374	CNTN2
2.02e-17	-3.54646	CNTN3
1.5e-21	-3.18143	CNTN4
1.01e-12	-2.03758	CNTN5
8.71e-25	-4.22905	CNTNAP2
1.51e-15	-2.32286	COL26A1
1.78e-17	-2.23423	COPG2IT1
7.81e-19	-2.22024	CPEB3
1.09e-15	-3.2983	CPLX1
3.99e-16	-3.41705	CPLX2
6.32e-27	-4.01944	CPNE6
6.24e-18	-4.10046	CREG2
1.24e-24	-3.32023	CRH
4e-17	-2.78844	CRHBP
1.39e-17	-2.05884	CRTAC1
7.98e-22	-3.35218	CRYM
6.17e-13	-2.31757	CSMD1
8.24e-13	-2.0388	CSMD3
4.21e-20	-2.17503	CSRNP3
4e-07	-2.09427	CTXN3
8.6e-17	-3.63496	CUX2
5.26e-22	-2.35123	CYFIP2
6.71e-19	-2.06949	CYP26A1
4.79e-14	-2.65786	CYP26B1
9.46e-22	-2.43778	CYP46A1
4.02e-21	-3.10478	CYP4X1
4.34e-20	-3.25978	DACH2
1.19e-15	-2.03272	DCAF12L2
1.68e-21	-2.15071	DCLK1
2e-17	-2.14016	DCTN1-AS1
1.78e-24	-5.32315	DDN
6.07e-14	-2.00957	DGCR9
1.75e-14	-2.31317	DGKB
3.97e-20	-2.97407	DIRAS2
9.69e-24	-2.26409	DLG2
5.84e-25	-3.13321	DLGAP2
1.16e-21	-3.56499	DLGAP3
3.06e-19	-2.01759	DMRTC1B///DMRTC1
4.35e-22	-2.55733	DMTN
1.3e-22	-2.18082	DNAJA4
2.55e-17	-2.33489	DNAJC6
1.13e-19	-2.39275	DNM1
2.01e-14	-2.08521	DNM3
3.85e-18	-2.74115	DOC2A
5.14e-15	-2.71895	DOCK3
2.28e-19	-3.64844	DOK6
1.31e-14	-2.71995	DPP10
1.16e-13	-2.23609	DPP10-AS1
3.36e-22	-3.70515	DRD1
1.5e-11	-2.11409	DUSP2
1.59e-16	-2.29759	DYNC1I1
6.64e-12	-2.40431	EEF1A2
5.56e-12	-2.07418	EFNA3
3.03e-17	-4.46288	EGR4
6.71e-20	-2.03364	EHD3
1.7e-17	-3.15922	ELAVL2
1.84e-16	-2.46	ELFN2
1.95e-18	-2.16087	ELOVL4
5.4e-19	-2.79909	EMX1
1.68e-19	-2.0848	ENC1
4.62e-17	-2.14945	ENTPD3
1.21e-18	-2.18637	EPB41L1
1.09e-16	-2.0377	EPB41L3
4.31e-21	-2.58635	EPB41L4B
6.57e-22	-3.09802	EPHA6
1.49e-18	-2.4462	EPHB6
7.36e-21	-2.27319	EPHX4
5.09e-26	-3.2375	ERC2
5.93e-15	-2.87156	ERICH3
9.14e-08	-2.48796	ERMN
1.47e-10	-2.6901	ETNPPL
6.61e-15	-2.47469	EXTL1
1.57e-13	-2.30887	FABP6
2.29e-18	-2.09115	FAIM2
4.03e-17	-2.6231	FAM155A
8.68e-19	-2.74986	FAM163B
1.82e-14	-2.5688	FAM189A1
1.39e-21	-4.4168	FAM19A1
9.49e-20	-3.9383	FAM19A2
2.27e-08	-2.68241	FAM201A
9e-14	-2.04805	FAM57B
3.02e-19	-2.25793	FAM65B
5.75e-22	-2.01276	FAXC
2.24e-19	-4.38063	FBXL16
1.75e-29	-2.36753	FBXW7
3.75e-19	-3.46293	FEZF2
4.02e-19	-2.51948	FGF12
8.82e-18	-3.3236	FGF13
4.78e-11	-2.01801	FGF9
7.44e-10	-2.61835	FNDC5
1.15e-15	-2.26071	FNDC9
3.59e-09	-2.2077	FOXP2
2.05e-15	-3.16401	FREM3
3.53e-21	-2.30856	FRMPD4
6.87e-20	-2.25398	FRRS1L
5.78e-16	-3.90197	FSTL5
7.05e-14	-2.39465	FUT9
8.05e-16	-2.62935	FXYD7
7.24e-22	-2.08573	GABARAPL3///GABARAPL1
6.29e-20	-2.72405	GABBR2
3.33e-20	-5.09456	GABRA1
5.37e-20	-3.63117	GABRA2
3e-29	-2.05782	GABRA5
2.61e-17	-4.68995	GABRB2
1.39e-20	-2.98069	GABRB3
3.59e-21	-3.96155	GABRD
5.28e-18	-2.96418	GABRG1
2.09e-21	-2.77874	GABRG2
1.21e-10	-2.48684	GAD1
7.23e-21	-2.715	GAD2
9.84e-15	-2.01018	GALNT14
2.85e-17	-2.9415	GALNTL5
9.65e-22	-3.43472	GDA
9.31e-15	-5.6342	GJB6
1.67e-25	-2.57353	GLS
1.22e-19	-3.15736	GLS2
6.38e-21	-3.82974	GLT1D1
9.65e-17	-3.19659	GNAL
1.81e-23	-2.48277	GNAO1
2.04e-27	-2.67023	GNB5
1.59e-16	-2.36266	GNG13
1.5e-22	-3.01798	GNG3
1.69e-11	-2.40762	GOLGA7B
1.82e-25	-2.21688	GOT1
4.97e-06	-2.03935	GPR17
1.64e-20	-4.31973	GPR22
5.03e-16	-2.56193	GPR6
1.2e-17	-3.13292	GPR83
3.02e-10	-2.29718	GRIA4
8.28e-22	-3.89882	GRIN1
5.14e-23	-3.25816	GRIN2A
2.17e-25	-2.75433	GRIN2B
3.15e-13	-3.07455	GRIN2C
3.1e-21	-2.48514	GRIN3A
1.47e-13	-2.19463	GRIP1
2.54e-17	-3.3668	GRM1
2.53e-17	-2.66391	GRM2
2.6e-17	-3.12925	GRM3
9.61e-20	-3.04143	GRM5
3.83e-17	-3.03842	HAR1A
4.9e-17	-4.50174	HCN1
2.07e-21	-2.58901	HECW1
2e-10	-2.23993	HHIP
6.96e-18	-2.69986	HLF
7.72e-15	-3.44413	HMP19
1.45e-21	-3.22092	HOOK1
1.13e-19	-3.21777	HPCA
9.54e-23	-3.70824	HPCAL4
1.41e-22	-2.91942	HRH3
6.8e-18	-2.24171	HRK
6.52e-21	-2.02706	HS3ST2
3.72e-25	-2.74725	HS3ST4
8.45e-18	-3.64137	HS6ST3
5.95e-24	-2.74129	HSPA12A
9.99e-16	-2.36866	HSPB3
1.35e-27	-2.86171	HTR2A
1.7e-21	-3.8623	HTR2C
1.07e-17	-2.24402	HTR5A
2.66e-18	-3.42016	ICAM5
1.4e-17	-2.14384	IL12RB2
2.33e-15	-2.67368	INA
8.3e-23	-2.603	IPCEF1
2.34e-16	-2.9003	IQSEC3
1.3e-21	-3.5867	ITPKA
8.07e-19	-2.11155	ITPR1
1.58e-17	-3.0127	JAKMIP1
4.97e-09	-2.65853	JAKMIP3
2.76e-17	-3.00229	JAZF1-AS1
7.36e-16	-3.80003	JPH3
5.7e-17	-2.68865	JPH4///AP1G2
5.52e-24	-2.88431	KALRN
6.53e-18	-2.38383	KCNA1
1.62e-22	-2.33671	KCNA4
8.4e-28	-2.326	KCNAB1
7.21e-18	-2.42411	KCNAB2
2.33e-17	-2.26042	KCNB1
5.5e-15	-2.22483	KCNC2
5.86e-16	-2.14338	KCNG3
2.52e-17	-2.26461	KCNH3
6.17e-19	-3.65651	KCNIP4
3.47e-22	-3.52941	KCNJ3
1.72e-19	-3.68517	KCNJ4
4.41e-19	-2.24613	KCNJ6
4.36e-16	-4.12154	KCNK1
2.96e-08	-2.03183	KCNK10
7e-14	-2.87836	KCNK12
4.09e-25	-3.00172	KCNMA1
1.84e-18	-2.99784	KCNQ2
2.26e-18	-3.2278	KCNQ5
2.89e-16	-2.60447	KCNS2
3.41e-22	-4.53286	KCNV1
1.12e-20	-2.54213	KCTD16
3.9e-22	-3.61798	KCTD4
1.76e-17	-2.69085	KIAA0319
2.64e-24	-2.74215	KIAA0513
1.21e-23	-3.33132	KIAA1107
2.06e-25	-2.34252	KIAA1549L
4.35e-25	-2.77029	KIAA1644
4.54e-14	-2.2787	KIF17
3.32e-10	-2.39496	KIF21B
1.58e-17	-2.08613	KIF5A
5.2e-16	-3.23294	KIRREL3
1.36e-22	-2.21151	KLC1
1.88e-24	-4.17579	KLHL1
1.18e-07	-2.34071	KLHL32
3.14e-17	-3.64898	KRT222
1.24e-16	-2.21407	KRTAP5-AS1
7.08e-18	-2.5454	KSR2
2.74e-13	-2.55289	L1CAM
5.15e-16	-2.44234	LDB2
7.73e-10	-2.00703	LDB3
2.66e-09	-2.34088	LGI1
6.26e-14	-3.9238	LGI3
1.4e-13	-2.04131	LINC00301
5.58e-09	-2.51572	LINC00320
3.15e-08	-3.07355	LINC00403
3.7e-18	-3.37247	LINC00507
1.69e-21	-2.00062	LINC00622
1.06e-09	-2.43392	LINC00632
2.84e-12	-2.08559	LINC00643
1.38e-19	-2.82832	LINC00889
5.25e-17	-2.39219	LINC00957
6e-26	-2.68166	LINC01616
4.89e-26	-2.24352	LINGO2
6.26e-14	-2.82969	LMO3
1.69e-19	-2.2196	LNX1
2.94e-19	-2.18338	LOC100506563
2.13e-17	-2.29405	LOC100506731
4.33e-13	-2.19573	LOC100507387///FAM153A///FAM153B
1.28e-27	-2.48935	LOC100507547///PRRT1
2.17e-18	-2.34884	LOC100996385
2.73e-21	-3.86541	LOC100996542///GRM7
2.71e-20	-2.42294	LOC100996843///KCNJ18///KCNJ12
2.98e-14	-2.14429	LOC101926951///PCDH20
6.44e-18	-3.28396	LOC101927137///ATP1A3
1.9e-25	-2.17436	LOC101927826///FBXO41
7.53e-15	-2.69732	LOC101929748
1.16e-27	-2.82827	LOC101930006///FRMPD2B///FRMPD2
3.51e-24	-2.00822	LOC101930324///NSF
1.26e-20	-3.56473	LOC101930363///LOC101928349///LOC100507387///FAM153C///FAM153A///FAM153B
3.62e-16	-2.22758	LOC101930404///SNORD116-28///SNORD115-26///SNORD115-13///SNORD115-7///SNORD116-22///SNORD116-4///PWARSN///SNORD107///SNRPN///IPW
2.01e-14	-2.29013	LOC101930630///STRC
8.87e-13	-2.00286	LOC102725213///LOC100507387///FAM153A///FAM153B
9.39e-17	-2.70223	LOC105376360
1.68e-14	-2.26979	LOC105378732
5.78e-17	-2.63373	LOC157503///XKR4
9.21e-11	-2.52636	LOC283454///HRK
2.05e-13	-2.48876	LOC283484
3.03e-20	-2.31244	LOC283713///OTUD7A
6.69e-21	-2.86862	LOC284578
5.75e-24	-2.45219	LOC285147
1.48e-19	-2.12882	LOC285812
6.33e-12	-2.69688	LOC389895
7.53e-19	-2.81953	LOC401220
2.1e-21	-2.34464	LOC440934
2.68e-22	-2.26833	LPCAT4
1.85e-22	-2.23091	LRFN2
7.63e-17	-3.15413	LRFN5
3.53e-22	-3.55317	LRRC7
3.39e-25	-2.59565	LRRC8B
1.25e-14	-2.56412	LRTM2
1.52e-17	-2.63563	LY6H
3.21e-17	-2.79629	MACROD2
3.07e-23	-2.62891	MAGEE1
9.19e-09	-2.26769	MAL
3.07e-23	-4.51031	MAL2
8.03e-22	-2.28961	MAP3K9
4.43e-17	-3.08776	MAP7D2
1.05e-22	-2.42372	MAPK10
3.24e-17	-2.76125	MARCH11
1.36e-17	-2.77715	MARCH4
4.36e-17	-2.40943	MARCH6
2.28e-14	-3.26189	MAST1
3.07e-23	-2.38025	MAST3
4.23e-16	-2.33611	MATK
3.9e-17	-2.15467	MCHR2
1.06e-19	-2.56941	MCTP1
1.15e-24	-2.4135	MEF2C
3.13e-19	-2.18756	MEG3
3.39e-25	-5.86352	MFSD4A
3.03e-21	-2.45263	MICAL2
6.49e-25	-2.09129	MICU3
9.56e-12	-2.31846	MIR124-1///LINC00599
2.69e-14	-2.62373	MIR124-2HG
1.65e-17	-2.82214	MIR7-3HG
1.1e-11	-2.32322	MKX
3.64e-10	-2.33836	MOBP
5.25e-19	-2.05934	MPHOSPH8
5.47e-19	-3.1707	MPP7
2.17e-16	-2.08898	MRAP2
2.54e-16	-2.10902	MTMR7
1.21e-15	-3.22481	MTUS2
1.6e-24	-2.88894	MUM1L1
2.06e-19	-2.59544	MYRIP
1.85e-16	-3.60991	MYT1L
1.06e-12	-2.14559	NALCN
1.87e-18	-2.8577	NAP1L2
1.39e-21	-2.91833	NAPB
5.6e-19	-2.27408	NAV3
1.19e-24	-2.00003	NBEA
4.26e-11	-2.68984	NCAM2
3.27e-18	-2.1136	NCDN
5.14e-23	-2.46061	NCS1
1.1e-26	-2.1166	NDFIP2
3.91e-16	-3.11653	NECAB1
4.1e-17	-3.33989	NECAB2
2.47e-13	-2.64905	NEFH
4.39e-15	-3.76245	NEFL
1.19e-14	-3.74158	NEFM
4.7e-21	-2.53214	NEGR1
2.38e-21	-3.47005	NELL1
1.78e-20	-2.10564	NELL2
7.45e-20	-2.42351	NETO1
3.36e-17	-2.06585	NEUROD2
6.53e-32	-4.08724	NEUROD6
2.31e-12	-2.41046	NGB
1.65e-18	-2.42808	NGEF
3.34e-10	-2.98042	NKAIN2
1.74e-17	-2.69867	NMNAT2
9.8e-12	-2.1875	NOS1AP
4.4e-16	-3.17417	NPTX1
5.25e-11	-2.25663	NPTX2
1.52e-19	-3.32863	NPTXR
1.15e-17	-2.38695	NPY
3.37e-15	-3.49836	NPY1R
6.52e-10	-2.24603	NRG1
1.08e-13	-2.51991	NRG3
1.45e-16	-3.35996	NRGN
4.45e-18	-2.95943	NRSN1
6.47e-15	-2.21629	NRXN1
7.83e-22	-2.71039	NRXN3
3.24e-10	-2.2982	NT5DC1
1.38e-10	-3.89787	NTSR2
2.95e-14	-2.67805	NUP93
1.34e-26	-3.47882	NWD2
1.16e-16	-2.46044	NXPH2
9.55e-12	-3.1573	OGDHL
2.17e-15	-3.13578	OLFM1
3.98e-21	-4.92598	OLFM3
8.01e-21	-2.84907	OPALIN
8.71e-15	-2.70033	OPRK1
2.08e-09	-2.5128	OR2L13
1.14e-16	-2.27521	P2RX5
8.91e-18	-4.19217	PACSIN1
1.13e-08	-2.0377	PAIP2B
8.05e-32	-2.45512	PAK1
5.48e-18	-2.35274	PAK3
1.11e-15	-2.51538	PAK5
1.03e-26	-2.48405	PAK6
9.99e-11	-2.04293	PANX2
2.74e-12	-2.96984	PARM1
1.94e-24	-2.25512	PART1
1.02e-12	-2.23244	PARVB
1.64e-14	-2.89339	PCDH11Y///PCDH11X
5.37e-14	-2.94804	PCDH7
2.53e-19	-2.50705	PCDHAC2
1.1e-26	-3.16958	PCLO
7.92e-21	-2.33196	PCP4L1
1.18e-18	-3.25283	PCSK2
4.19e-24	-3.15518	PDE1A
3.03e-14	-2.12876	PDE1B
1.27e-20	-2.66312	PDE2A
1.65e-14	-3.79731	PDYN
3.58e-17	-2.13826	PDZD4
4.53e-15	-2.01386	PEG3
2.22e-16	-2.88988	PEX5L
2.22e-11	-2.06816	PHACTR3
2.4e-27	-2.8975	PHF24
2.95e-19	-3.30936	PHYHIP
9.77e-26	-2.65736	PITPNM3
5.52e-20	-2.40726	PKP4
3.16e-15	-2.62619	PLCXD3
2.47e-18	-2.1085	PLK2
9.55e-21	-2.18535	PLPPR4
9.12e-15	-2.27892	PLPPR5
2.49e-19	-2.12303	PNMA6A
2.18e-21	-4.09427	PNMAL2
4.41e-19	-2.84544	PPFIA2
3.45e-19	-2.23907	PPM1H
9.75e-13	-2.84131	PPP1R16B
1.73e-10	-2.19485	PPP1R1B
6.35e-20	-2.75377	PPP2R2C
3.32e-25	-2.03142	PPP3CB
4.34e-18	-4.14487	PPP4R4
2.04e-21	-2.06597	PRKAR1B
6.96e-25	-2.83152	PRKCB
2.78e-22	-2.26991	PRKCE
1.28e-27	-2.1574	PRKCG
4.55e-13	-3.05222	PRKCZ
2.4e-14	-3.14672	PRR36
9.34e-23	-2.31133	PRRG3
3.26e-15	-2.13531	PSD
2.32e-28	-2.32035	PTGER3
7.45e-13	-2.97559	PTPN20
1.16e-17	-3.33672	PTPN5
1.68e-20	-2.04804	PTPRN
3.42e-26	-2.56851	PTPRR
1.92e-13	-2.87189	PTPRT
2.49e-17	-2.16625	PWAR6
9.57e-21	-2.05372	RAB11FIP4
4.35e-21	-2.46278	RAB27B
8.6e-19	-2.95134	RAB3A
6.83e-22	-2.56169	RAB3B
2.11e-18	-4.88386	RAB3C
1.46e-15	-2.09566	RAB40B
2.16e-12	-3.64207	RALGAPA2
7.4e-14	-3.64366	RALYL
5.85e-22	-2.74354	RAP1GAP2
1.22e-21	-2.89205	RAPGEF4
2.54e-12	-2.07467	RAPGEF5
2.2e-21	-3.30613	RAPGEFL1
6.41e-27	-2.79666	RASAL1
5.85e-15	-2.59208	RASGEF1A
1.68e-08	-2.06287	RASGEF1C
8.66e-20	-3.93425	RASGRF1
9.6e-21	-2.54842	RASGRF2
1.76e-25	-3.26352	RBFOX1
5.21e-22	-3.82063	RBFOX3
1.11e-16	-2.09819	RBM11
2.19e-17	-3.51975	RBP4
3.04e-15	-2.36364	RCAN2
3.07e-23	-2.46273	RELN
6.8e-21	-3.03446	REPS2
1.89e-11	-2.30705	RERGL
2.64e-21	-3.69182	RFPL1S
3.62e-22	-2.91477	RGS4
1.69e-20	-2.91276	RGS7
5.18e-17	-2.74939	RGS7BP
1.51e-22	-3.25178	RHBDL1
6.57e-21	-3.29246	RIMBP2
7.09e-25	-2.80806	RIMS1
7.52e-19	-3.28964	RIMS2
1.83e-18	-2.98187	RIMS3
6.5e-11	-2.10948	RIPPLY2
5.78e-08	-2.14469	RIT2
3.11e-09	-2.11409	RNF128
1.32e-20	-2.54353	RNF130
1.91e-15	-2.38834	RPH3A
4.13e-11	-2.3854	RPRML
5e-13	-3.2238	RSPO2
2.77e-20	-2.24963	RTBDN
1.89e-14	-2.40376	RTN1
1.28e-27	-2.29195	RTN4R
8.32e-22	-2.28735	RTN4RL1
5.94e-22	-3.49498	RTN4RL2
5.13e-10	-2.52367	RUFY2
9.43e-20	-3.15459	RUNDC3A
1.01e-20	-2.25896	RUNDC3B
1.83e-24	-2.58615	RXFP1
2.74e-18	-3.83962	RYR2
1.18e-22	-2.93451	SAMD12
1.38e-16	-2.24626	SATB1
2.37e-15	-2.12217	SATB2-AS1
4.54e-23	-3.30394	SCN2A
8.67e-22	-2.54214	SCN2B
1.44e-23	-3.57754	SCN3B
5.33e-18	-3.20092	SCN8A
6.64e-10	-2.05609	SCRT1
8.42e-19	-2.55595	SDR16C5
1.91e-24	-2.03054	SEMA4A
1.6e-14	-2.02903	SEMA6B
8.59e-33	-2.50598	SEPT11
1.5e-15	-2.12259	SEPT3
3.7e-18	-3.1649	SERPINI1
3.17e-39	-3.34611	SERTM1
6.36e-18	-2.04444	SGIP1
1.83e-16	-2.6193	SGSM1
2.06e-23	-2.01265	SH2D5
1.27e-15	-3.49435	SH3GL2
3e-19	-2.5735	SH3GL3
5.31e-24	-2.57965	SHANK2
3.41e-18	-2.81672	SHISA7
2.77e-12	-2.40151	SIAH3
1.12e-21	-3.72863	SLC12A5
1.41e-19	-3.20034	SLC17A6
1.54e-21	-3.76111	SLC17A7
3.42e-10	-2.08233	SLC1A2
6.49e-21	-2.4435	SLC1A6
1.1e-12	-2.43447	SLC24A2
2.46e-21	-3.23788	SLC26A4-AS1
1.35e-22	-2.24125	SLC2A13
2.8e-40	-3.93006	SLC30A3
2.33e-21	-2.55228	SLC32A1
4.08e-20	-2.80396	SLC35F3
8.14e-17	-2.14863	SLC6A13
5.59e-19	-4.47188	SLC6A15
1.99e-22	-2.65871	SLC6A17
2.83e-10	-2.10731	SLC7A10
2.88e-14	-2.71052	SLC7A14
2.48e-22	-2.50694	SLC8A1
9.51e-22	-4.15686	SLC8A2
5.02e-15	-3.45217	SLITRK1
2.01e-21	-5.33678	SLITRK4
3.51e-14	-3.18553	SLITRK5
4.07e-26	-2.30214	SMIM10L2A
1.64e-24	-2.91468	SMIM10L2B///SMIM10L2A
1.27e-18	-3.09072	SMPX
3.45e-19	-2.24165	SNAI3-AS1
1.34e-18	-3.37292	SNAP25
9.38e-15	-3.74111	SNAP91
9.38e-26	-2.15777	SNCA
4.17e-15	-3.28361	SNCB
1.49e-22	-3.50685	SNCG
5.23e-13	-2.21625	SNX32
1.35e-20	-2.45783	SORBS2
7.28e-12	-2.09482	SORCS1
6.16e-14	-2.99378	SOSTDC1
5.07e-20	-3.19425	SOWAHA
4.84e-16	-2.27271	SPHKAP
1.5e-10	-2.85359	SPOCK3
3.74e-14	-2.11451	SPTB
8.04e-14	-2.02082	SPTBN2
2.81e-07	-2.38205	SPX
3.43e-16	-2.261	SRCIN1
5.15e-26	-2.23626	SRD5A1
2.38e-18	-2.61627	SRRM4
3e-29	-3.679	SST
3.07e-23	-3.57376	SSTR1
3.67e-06	-2.43798	ST18
1.14e-23	-2.63053	ST6GALNAC5
7.32e-21	-2.93612	ST8SIA3
4.96e-14	-3.60268	STMN2
7.32e-13	-2.1611	STMN4
1.41e-20	-2.49189	STUM
2.82e-29	-2.76016	STX1A
1.22e-15	-2.96636	STX1B
8.35e-21	-2.25728	STXBP1
1.34e-25	-2.20554	STXBP5
2.05e-17	-3.1999	STXBP5L
1.2e-17	-3.18647	STXBP6
1.8e-28	-2.1505	STYK1
1.93e-19	-3.42917	SULT4A1
5.22e-07	-2.08883	SUSD5
1.64e-25	-2.64278	SV2B
1.41e-18	-2.47669	SV2C
7.99e-15	-2.63966	SVIP
5.42e-26	-3.42064	SVOP
2.34e-11	-2.22929	SYCE1
2.47e-20	-3.28532	SYN1
1.93e-24	-2.61088	SYN2
4.57e-18	-2.77027	SYNE1
1.44e-25	-2.4719	SYNGR1
2.13e-19	-3.67068	SYNGR3
4.17e-23	-4.00254	SYNPR
3.31e-20	-2.55325	SYP
6.4e-18	-3.63227	SYT1
2.6e-20	-3.49687	SYT13
1.33e-19	-2.87777	SYT16
1.96e-19	-3.58397	SYT4
1.51e-22	-2.24125	SYT5
2.42e-16	-3.08807	SYT7
8.45e-10	-2.39392	SYT9
1.24e-14	-3.58039	TAC1
2.42e-19	-2.57764	TAGLN3
3.18e-22	-2.82494	TBR1
1.33e-12	-2.95179	TENM2
3.02e-23	-4.48706	TESPA1
7.75e-18	-2.53918	THEMIS
6.46e-25	-2.44306	THRB
4.86e-14	-2.92328	TLL2
3.65e-19	-2.23153	TMEFF2
6.27e-15	-3.72149	TMEM130
8.61e-30	-2.55504	TMEM132D
2.33e-10	-2.68673	TMEM151A
7.35e-20	-2.14233	TMEM151B
4.75e-25	-3.30112	TMEM155
2.55e-19	-2.51443	TMEM191A
1.58e-16	-2.35694	TMEM196
2.38e-17	-2.02385	TMEM200A
8.06e-10	-2.71057	TMEM235
2.62e-23	-2.04728	TMEM246
6.06e-16	-2.28921	TMEM56
2.09e-17	-2.30621	TNNT1
1.9e-25	-2.32978	TPM3
3.22e-11	-2.01668	TPPP
1.67e-19	-4.45514	TRHDE
5.38e-13	-2.03717	TRPV6
2.84e-24	-2.04118	TSPYL1
2.86e-19	-2.80913	TTC9
1.73e-22	-4.3561	TTC9B
8.54e-14	-2.37768	TUBB4A
1.98e-18	-3.06685	TUNAR
1.14e-18	-3.12849	UBE2QL1
4.16e-13	-2.4151	UBE3A
1.21e-15	-2.21104	UNC13A
4.49e-15	-4.22675	UNC13C
2.91e-16	-2.97559	UNC5A
4.49e-18	-2.58773	UNC5D
5.46e-22	-3.19691	VIP
5.64e-17	-2.02771	VIPR1
5.37e-17	-3.54395	VSNL1
4.77e-16	-3.34561	VSTM2A
5.17e-17	-3.35967	VSTM2L
1.26e-11	-3.0261	WBSCR17
3.38e-10	-2.08022	WFDC1
7.83e-15	-4.56712	WIF1
5.28e-22	-3.30316	WNK2
1.94e-21	-3.16122	WNT10B
1.67e-12	-2.02882	WNT7B
3.25e-22	-3.01289	WSCD2
1.18e-20	-2.15978	XK
5.6e-16	-2.41321	XKR4
1.1e-13	-2.05726	YJEFN3
2.41e-12	-2.19133	ZC3H12B
1.85e-29	-2.57408	ZCCHC12
6.93e-20	-2.69363	ZDHHC18
1.67e-08	-2.40753	ZDHHC22
1.83e-17	-2.06856	ZDHHC8
3.04e-14	-2.22428	ZFR2
1.04e-10	-2.14472	ZMAT4
1.94e-19	-2.47975	ZNF365
2.46e-17	-4.04715	ZNF385B
8.27e-05	-2.05499	ZNF488
